# Supplementary material for: Differential effects of inosine monophosphate dehydrogenase (IMPDH/GuaB) inhibition in Acinetobacter baumannii and Escherichia coli
Source: J Bacteriol. 2024 Sep 5;206(10):e00102-24. doi: 10.1128/jb.00102-24 (PMC11500612; doi:10.1128/jb.00102-24)
Supplement: Table S2 — Transcriptional changes in A. baumannii and E. coli. [file jb.00102-24-s0002.xlsx]

## Sheet: Ab19606_G6
# Parameter Comp: TREATMENT_NAME: G6-1h - No Drug-1h
# Parameter Adjusted P-value: 0.05
# Parameter Fold-change: 2
Feature Symbol	log2(fold change)	adjusted P-value	Low Expressed	Group 1 Med. nRPKM	Group 2 Med. nRPKM	Mean Log2(nRPKM)	Group 1 Med. Count	Group 2 Med. Count	Feature ID	chr	strand	start	end
NA	4.5	0.0232	FALSE	2.74	130	2.33	30	1530	DJ41_RS09665	NZ_KL810966.1	+	1129554	1129811
NA	3.82	0.00204	FALSE	26.3	358	5.44	526	7170	DJ41_RS09655	NZ_KL810966.1	-	1128177	1128596
NA	3.78	0.00311	FALSE	85.6	1690	6.57	884	17600	DJ41_RS09670	NZ_KL810966.1	-	1129879	1130121
UMUD	3.78	0.00204	FALSE	24.4	349	5.9	614	9300	DJ41_RS20465	NZ_KL810966.1	-	3441075	3441686
HPT	3.71	0.00369	FALSE	66.5	940	6.75	1490	21000	DJ41_RS10070	NZ_KL810966.1	+	1204755	1205282
SCLAV_4575	3.68	0.00311	FALSE	9.4	147	4.29	205	3460	DJ41_RS07030	NZ_KL810966.1	-	558819	559376
	3.67	0.00208	FALSE	435	4220	9.2	6200	94200	DJ41_RS09675	NZ_KL810966.1	-	1130142	1130558
UMUC	3.61	0.00439	FALSE	1.72	21.9	3.22	95	1500	DJ41_RS21145	NZ_KL810966.1	-	3574076	3575374
	3.6	0.00204	FALSE	13	150	4.45	280	3210	DJ41_RS17495	NZ_KL810966.1	+	2800459	2800965
	3.51	0.00311	FALSE	12.9	133	4.23	297	2660	DJ41_RS15320	NZ_KL810966.1	+	2362430	2362912
	3.46	0.00686	FALSE	11.2	97.7	4.53	279	3200	DJ41_RS20460	NZ_KL810966.1	+	3440393	3441004
NA	3.38	0.00439	FALSE	60.5	587	6.15	1160	11200	DJ41_RS09650	NZ_KL810966.1	-	1127719	1128171
	3.3	0.00386	FALSE	4.7	61.2	3.87	157	2150	DJ41_RS13205	NZ_KL810966.1	-	1855877	1856662
UVRA	3.27	0.00498	FALSE	101	911	9.95	11100	126000	DJ41_RS10230	NZ_KL810966.1	+	1237964	1240798
	3.26	0.00439	FALSE	14.1	125	5.94	590	7930	DJ41_RS15735	NZ_KL810966.1	-	2424478	2425926
NA	3.2	0.00364	FALSE	26.8	229	6.21	1240	9410	DJ41_RS09640	NZ_KL810966.1	-	1126019	1126993
NA	3.18	0.0232	FALSE	8.41	57.3	2.53	107	656	DJ41_RS04575	NZ_KL810966.1	-	45355	45621
RECA	3.04	0.00204	FALSE	596	4930	10.8	26600	193000	DJ41_RS17400	NZ_KL810966.1	-	2780789	2781838
	2.89	0.019	FALSE	161	1260	7.43	3130	24500	DJ41_RS06080	NZ_KL810966.1	+	358540	358998
	2.85	0.00318	FALSE	10.4	76.5	5.1	563	3880	DJ41_RS11865	NZ_KL810966.1	+	1594050	1595327
	2.76	0.00683	FALSE	208	1370	7.27	2650	17300	DJ41_RS06075	NZ_KL810966.1	+	358232	358531
ARGO	2.75	0.00725	FALSE	25.2	145	4.95	694	3690	DJ41_RS04445	NZ_KL810966.1	-	14380	14982
PURK	2.73	0.00318	FALSE	153	1100	8.95	7310	53800	DJ41_RS10010	NZ_KL810966.1	-	1192945	1194066
	2.68	0.0146	FALSE	2.67	14.8	0.799	24	188	DJ41_RS0103840	NZ_KL810966.1	-	45642	45932
FPR	2.67	0.0309	FALSE	55.3	516	6.72	1830	17000	DJ41_RS15800	NZ_KL810966.1	-	2439762	2440541
REP	2.65	0.00204	FALSE	40.8	245	7.69	3580	20600	DJ41_RS04910	NZ_KL810966.1	+	114615	116654
DGT	2.65	0.0024	FALSE	56.1	344	7.63	3200	20500	DJ41_RS14285	NZ_KL810966.1	-	2118281	2119621
WLAX	2.64	0.00423	FALSE	63.3	328	6.85	2390	12700	DJ41_RS07130	NZ_KL810966.1	-	578764	579582
PRSA2	2.52	0.0114	FALSE	89.4	512	7.5	2840	24100	DJ41_RS18330	NZ_KL810966.1	+	2982798	2983682
RECF	2.51	0.0188	FALSE	53.4	376	7.3	2460	21800	DJ41_RS10130	NZ_KL810966.1	+	1215324	1216406
	2.45	0.0351	FALSE	13.8	139	5.03	395	3970	DJ41_RS05095	NZ_KL810966.1	+	153687	154361
BL02071	2.45	0.0484	FALSE	12.4	115	4.18	266	2450	DJ41_RS07025	NZ_KL810966.1	-	558257	558760
PURE	2.44	0.0176	FALSE	291	1670	8.72	5800	45900	DJ41_RS10015	NZ_KL810966.1	-	1194076	1194588
GUAB	2.44	0.03	FALSE	842	3930	11.7	42900	309000	DJ41_RS10355	NZ_KL810966.1	-	1272338	1273804
YHIN	2.43	0.00414	FALSE	31.3	160	6.56	1600	9980	DJ41_RS06410	NZ_KL810966.1	+	427557	428756
	2.43	0.0256	FALSE	443	1650	8.32	4510	28300	DJ41_RS22825	NZ_KL810967.1	+	6030	6350
PURU	2.4	0.0024	FALSE	134	668	7.99	4260	23400	DJ41_RS07675	NZ_KL810966.1	-	698665	699528
TRUB	2.4	0.00311	FALSE	34.9	174	6.15	1300	6430	DJ41_RS11670	NZ_KL810966.1	+	1551639	1552544
YHES	2.37	0.00796	FALSE	40.6	217	7.61	2960	18100	DJ41_RS10150	NZ_KL810966.1	-	1220250	1222181
SCPA	2.34	0.0223	FALSE	57.1	281	6.33	1920	10400	DJ41_RS06210	NZ_KL810966.1	+	380697	381488
NA	2.33	0.0128	FALSE	13.7	79.2	4.71	492	2820	DJ41_RS07240	NZ_KL810966.1	-	602836	603678
DUT	2.31	0.00569	FALSE	32.8	161	4.95	632	3460	DJ41_RS04915	NZ_KL810966.1	+	116680	117132
DNAA	2.31	0.00494	FALSE	209	966	9.43	12400	67100	DJ41_RS10120	NZ_KL810966.1	+	1212666	1214063
NA	2.31	0.00439	FALSE	50.8	231	5.42	920	4160	DJ41_RS17570	NZ_KL810966.1	-	2815777	2816202
MT2078	2.29	0.0161	FALSE	360	1590	7.87	6130	24000	DJ41_RS22895	NZ_KL810967.1	-	15752	16108
RIBB	2.26	0.00439	FALSE	130	635	7.71	3650	18400	DJ41_RS06155	NZ_KL810966.1	+	373017	373676
FOLD	2.26	0.00414	FALSE	92	412	7.44	3200	15900	DJ41_RS13825	NZ_KL810966.1	+	2003873	2004721
	2.24	0.0119	FALSE	21.9	113	5.44	931	4260	DJ41_RS11340	NZ_KL810966.1	-	1478930	1479820
PYRD	2.24	0.0126	FALSE	129	602	8.37	5140	32400	DJ41_RS15990	NZ_KL810966.1	+	2476725	2477729
PLTP	2.22	0.00367	FALSE	23	111	4.94	576	2850	DJ41_RS09175	NZ_KL810966.1	-	1015395	1015985
FIS	2.22	0.00311	FALSE	274	1390	7.35	3440	16100	DJ41_RS16415	NZ_KL810966.1	-	2558121	2558390
YGAZ	2.22	0.00934	FALSE	13.3	68.9	4.42	420	2150	DJ41_RS20040	NZ_KL810966.1	+	3349659	3350399
NA	2.19	0.0131	FALSE	19.6	121	3.26	149	789	DJ41_RS05100	NZ_KL810966.1	+	154361	154549
prfC	2.18	0.00778	FALSE	70.3	295	7.95	4440	24200	DJ41_RS07245	NZ_KL810966.1	-	603748	605340
PARC	2.14	0.0188	FALSE	58.9	237	8.29	5550	28200	DJ41_RS08860	NZ_KL810966.1	-	953871	956090
AADA	2.13	0.00644	FALSE	25.8	115	5.47	865	3800	DJ41_RS09150	NZ_KL810966.1	-	1010028	1010816
RSC2100	2.12	0.0089	FALSE	55.2	279	6.24	1350	6680	DJ41_RS10375	NZ_KL810966.1	-	1277637	1278212
	2.12	0.0261	FALSE	32.5	107	5.46	650	3800	DJ41_RS19380	NZ_KL810966.1	-	3212068	3212727
NA	2.11	0.00423	FALSE	99.9	447	6.48	2010	7990	DJ41_RS06430	NZ_KL810966.1	+	431489	431911
YEAZ	2.11	0.0127	FALSE	69.7	236	6.49	1510	8090	DJ41_RS06790	NZ_KL810966.1	-	505589	506254
CYSM	2.09	0.0166	FALSE	128	512	7.99	4280	25100	DJ41_RS07135	NZ_KL810966.1	-	579605	580519
YQJI	2.09	0.0128	FALSE	7.79	31.1	2.94	178	718	DJ41_RS09145	NZ_KL810966.1	-	1009279	1009806
UMUC	2.09	0.0188	FALSE	6.82	26.3	3.95	385	1620	DJ41_RS17170	NZ_KL810966.1	-	2730824	2732152
RUVA	2.06	0.00925	FALSE	85.2	381	6.91	2440	11100	DJ41_RS14280	NZ_KL810966.1	-	2117590	2118189
RLUA	2.06	0.00866	FALSE	80.8	293	6.64	1690	8250	DJ41_RS14725	NZ_KL810966.1	+	2214438	2215076
ARGF	2.06	0.0406	FALSE	157	682	7.94	6140	26500	DJ41_RS17310	NZ_KL810966.1	-	2761632	2762552
METN	2.05	0.00597	FALSE	122	566	8.05	5310	24500	DJ41_RS16395	NZ_KL810966.1	-	2552829	2553854
rho	2.04	0.00369	FALSE	325	1370	9.68	17600	73500	DJ41_RS06995	NZ_KL810966.1	+	551304	552572
LIP	2.04	0.0279	FALSE	26.5	112	5.68	825	4300	DJ41_RS11660	NZ_KL810966.1	-	1549398	1550372
CORA	2.02	0.0073	FALSE	50.9	174	6.54	2360	7690	DJ41_RS11960	NZ_KL810966.1	-	1614864	1615877
Y1723	2.01	0.0188	FALSE	8.99	36.3	5.94	1240	4960	DJ41_RS05145	NZ_KL810966.1	+	170479	173715
NA	2.01	0.00796	FALSE	15	56.2	3.39	211	847	DJ41_RS10045	NZ_KL810966.1	+	1200265	1200630
NA	2	0.0256	FALSE	2320	7770	8.37	8300	31200	DJ41_RS04670	NZ_KL810966.1	-	64225	64299
MGTA	2	0.0102	FALSE	5.2	18.4	4.66	609	1850	DJ41_RS17010	NZ_KL810966.1	+	2692156	2694912
PROC	1.98	0.0211	FALSE	29.8	109	5.29	1030	3980	DJ41_RS21465	NZ_KL810966.1	+	3650301	3651116
ALAS	1.95	0.0127	FALSE	181	777	9.99	18300	75900	DJ41_RS21160	NZ_KL810966.1	-	3577526	3580162
dkgB	1.94	0.00727	FALSE	12.9	49.4	4.4	388	1640	DJ41_RS10930	NZ_KL810966.1	+	1396375	1397178
NADR	1.93	0.0377	FALSE	16.1	56.5	4.07	433	1510	DJ41_RS14310	NZ_KL810966.1	+	2126629	2127261
	1.89	0.0114	FALSE	9.38	37.8	5.02	585	2720	DJ41_RS10235	NZ_KL810966.1	-	1240832	1242538
	1.89	0.0114	FALSE	410	1500	7.73	3740	16500	DJ41_RS22830	NZ_KL810967.1	+	6343	6615
rimO	1.88	0.00395	FALSE	123	434	8.26	7000	24600	DJ41_RS17330	NZ_KL810966.1	+	2766525	2767868
	1.87	0.0072	FALSE	15.3	52.2	5.39	989	3370	DJ41_RS18345	NZ_KL810966.1	+	2986089	2987483
THYA	1.86	0.0426	FALSE	107	313	7.49	3220	12800	DJ41_RS07640	NZ_KL810966.1	+	693300	694142
PDXB	1.84	0.0114	FALSE	22.9	74	5.54	1040	4090	DJ41_RS14015	NZ_KL810966.1	+	2059314	2060381
INT	1.84	0.00978	FALSE	6.51	22.4	3.84	270	1050	DJ41_RS21155	NZ_KL810966.1	-	3576034	3577239
RHTC	1.83	0.0306	FALSE	39.4	183	5.61	1040	4800	DJ41_RS04870	NZ_KL810966.1	+	108498	109118
TRPS	1.83	0.0124	FALSE	105	331	7.73	4350	17900	DJ41_RS13690	NZ_KL810966.1	-	1964136	1965149
YADG	1.83	0.0152	FALSE	53	145	6.29	2110	7070	DJ41_RS15375	NZ_KL810966.1	-	2371466	2372401
NA	1.83	0.0226	FALSE	146	505	7.49	4290	14800	DJ41_RS22110	NZ_KL810966.1	+	3787575	3788267
ERIC	1.82	0.0158	FALSE	36.6	129	6.27	1430	8020	DJ41_RS22005	NZ_KL810966.1	+	3757846	3759066
NADV	1.81	0.0478	FALSE	93	403	8.09	4790	28200	DJ41_RS18335	NZ_KL810966.1	+	2983694	2985187
FOLA	1.79	0.00597	FALSE	58.6	206	5.8	1270	4430	DJ41_RS07645	NZ_KL810966.1	+	694187	694696
YQIA	1.79	0.0462	FALSE	53.1	178	5.53	1470	4780	DJ41_RS10555	NZ_KL810966.1	-	1316700	1317281
NA	1.79	0.015	FALSE	1060	3190	9.33	16900	50800	DJ41_RS10675	NZ_KL810966.1	-	1343831	1344166
MAP	1.79	0.0189	FALSE	80.9	281	7.08	2590	11100	DJ41_RS15305	NZ_KL810966.1	-	2359562	2360389
PGLB	1.77	0.00778	FALSE	154	518	7.37	4070	11700	DJ41_RS09495	NZ_KL810966.1	-	1095265	1095885
CZCD	1.77	0.0302	FALSE	5.83	17.7	3.24	133	813	DJ41_RS10085	NZ_KL810966.1	-	1206554	1207528
trmE	1.77	0.02	FALSE	62.4	217	7.44	3240	13200	DJ41_RS10095	NZ_KL810966.1	-	1207896	1209251
CVPA	1.77	0.0309	FALSE	108	302	6.91	2400	9500	DJ41_RS15995	NZ_KL810966.1	+	2477736	2478323
DACA	1.75	0.0399	FALSE	83.5	292	7.31	4080	14200	DJ41_RS14860	NZ_KL810966.1	-	2248008	2249156
RSMJ	1.74	0.00968	FALSE	22.7	73.6	5.05	752	2440	DJ41_RS06785	NZ_KL810966.1	-	504786	505577
NA	1.73	0.0119	FALSE	49.7	162	5.64	996	3770	DJ41_RS05650	NZ_KL810966.1	+	286619	287131
guaA	1.73	0.0293	FALSE	693	2190	11.1	38500	176000	DJ41_RS09155	NZ_KL810966.1	-	1010882	1012450
RLUA	1.72	0.0126	FALSE	11.8	37.7	3.82	342	1060	DJ41_RS09355	NZ_KL810966.1	-	1058240	1058905
	1.71	0.0426	FALSE	19.4	43.6	4.6	429	1800	DJ41_RS07165	NZ_KL810966.1	+	586807	587628
ILVH	1.71	0.0494	FALSE	412	1320	8.63	9660	34800	DJ41_RS07275	NZ_KL810966.1	-	612132	612623
TRPC	1.71	0.00934	FALSE	106	330	7.23	3640	11000	DJ41_RS15135	NZ_KL810966.1	-	2316909	2317715
	1.7	0.0186	FALSE	26	103	5.2	853	3360	DJ41_RS11675	NZ_KL810966.1	+	1552570	1553340
glyA	1.69	0.0151	FALSE	694	2190	10.6	30100	116000	DJ41_RS15730	NZ_KL810966.1	+	2423184	2424437
gidA	1.67	0.0409	FALSE	329	965	10.2	20600	96600	DJ41_RS16435	NZ_KL810966.1	+	2561148	2563028
PYRB	1.67	0.0251	FALSE	60.3	171	6.8	2200	8450	DJ41_RS21240	NZ_KL810966.1	+	3596828	3597844
NA	1.67	0.0334	FALSE	21.3	86.5	2.7	149	492	DJ41_RS21500	NZ_KL810966.1	+	3656450	3656596
	1.66	0.0279	FALSE	6.97	19	3.48	270	861	DJ41_RS11535	NZ_KL810966.1	+	1526051	1526938
YCEA	1.66	0.0477	FALSE	106	306	7.61	4200	15300	DJ41_RS13630	NZ_KL810966.1	-	1948232	1949164
TKTA	1.65	0.0114	FALSE	266	880	9.92	21900	67400	DJ41_RS19745	NZ_KL810966.1	-	3288136	3290124
ILVI	1.64	0.0295	FALSE	423	1170	10.4	26300	108000	DJ41_RS07280	NZ_KL810966.1	-	612623	614347
	1.64	0.00683	FALSE	35.8	114	6.33	1780	5720	DJ41_RS09160	NZ_KL810966.1	+	1012826	1014055
GAP	1.64	0.0374	FALSE	351	1270	9.68	21700	82300	DJ41_RS14530	NZ_KL810966.1	+	2168704	2170161
OCAR_4316	1.63	0.00968	FALSE	6.31	19.9	4.61	563	1710	DJ41_RS08340	NZ_KL810966.1	-	844095	846194
DEF	1.62	0.0231	FALSE	524	1610	8.99	10100	37800	DJ41_RS08985	NZ_KL810966.1	-	980431	980961
NA	1.61	0.0233	FALSE	15.9	43.6	4.07	521	1340	DJ41_RS14720	NZ_KL810966.1	+	2213601	2214305
HEME	1.61	0.0499	FALSE	53.6	155	6.78	1960	7950	DJ41_RS15085	NZ_KL810966.1	+	2304690	2305763
RSMI	1.6	0.0082	FALSE	24.1	76.8	5.16	907	2710	DJ41_RS04460	NZ_KL810966.1	-	16464	17300
BMUL_1941	1.6	0.0421	FALSE	66	187	6.56	1750	7470	DJ41_RS18970	NZ_KL810966.1	-	3128287	3129039
DNAN	1.58	0.0385	FALSE	225	828	8.82	11000	44900	DJ41_RS10125	NZ_KL810966.1	+	1214161	1215309
TYPA	1.58	0.0401	FALSE	1180	3640	11.9	67100	282000	DJ41_RS12685	NZ_KL810966.1	-	1747017	1748852
LYSS	1.57	0.0256	FALSE	178	553	8.73	11600	38700	DJ41_RS05625	NZ_KL810966.1	+	279700	281229
TRMA	1.57	0.022	FALSE	11.5	41.6	4.69	532	1860	DJ41_RS19715	NZ_KL810966.1	+	3283701	3284786
QUEG	1.57	0.0261	FALSE	16.8	58	5.04	874	2670	DJ41_RS19795	NZ_KL810966.1	+	3297952	3299040
MRDA	1.56	0.0407	FALSE	65	185	7.93	4700	19600	DJ41_RS05730	NZ_KL810966.1	-	301314	303332
MMUP	1.56	0.0148	FALSE	46.8	165	6.99	2820	9870	DJ41_RS11415	NZ_KL810966.1	-	1495249	1496667
	1.55	0.0399	FALSE	5.92	16	2.3	138	369	DJ41_RS19935	NZ_KL810966.1	+	3330069	3330614
	1.54	0.0131	FALSE	25.7	80.7	5.01	730	2190	DJ41_RS21880	NZ_KL810966.1	-	3728296	3728964
PAND	1.53	0.0196	FALSE	128	305	6.24	1600	5450	DJ41_RS06140	NZ_KL810966.1	+	369822	370202
CYSI	1.52	0.0193	FALSE	58.6	150	7.43	3970	13000	DJ41_RS12745	NZ_KL810966.1	-	1759492	1761135
	1.51	0.0243	FALSE	151	527	7.5	4190	16000	DJ41_RS16390	NZ_KL810966.1	-	2552137	2552832
FTSY	1.51	0.00773	FALSE	99.2	279	7.52	4450	11800	DJ41_RS17590	NZ_KL810966.1	+	2817732	2818838
ATFA	1.5	0.0256	FALSE	121	304	8.1	6420	22600	DJ41_RS13325	NZ_KL810966.1	-	1882746	1884131
NTH	1.48	0.0208	FALSE	34.8	86.2	5.12	1020	2520	DJ41_RS05750	NZ_KL810966.1	-	306441	307133
YICG	1.48	0.0478	FALSE	30.2	80.8	5.18	782	2550	DJ41_RS08870	NZ_KL810966.1	-	957646	958290
YIDD	1.47	0.0309	FALSE	400	1180	7.9	5060	20100	DJ41_RS10105	NZ_KL810966.1	-	1211108	1211428
	1.47	0.0351	FALSE	21.6	65.7	5.52	1110	3350	DJ41_RS14295	NZ_KL810966.1	+	2123847	2125052
ychF	1.47	0.0179	FALSE	84.6	211	7.25	3560	10900	DJ41_RS20015	NZ_KL810966.1	+	3346047	3347138
	1.46	0.0211	FALSE	18.5	50.2	4.76	575	1770	DJ41_RS15325	NZ_KL810966.1	+	2363011	2363835
	1.45	0.015	FALSE	50.9	123	6.52	2680	6080	DJ41_RS05140	NZ_KL810966.1	-	168313	169479
murD	1.45	0.0266	FALSE	36.9	89.9	6.38	2040	6480	DJ41_RS08680	NZ_KL810966.1	-	914509	915855
gyrB	1.45	0.0114	FALSE	397	1130	10.7	41600	118000	DJ41_RS10135	NZ_KL810966.1	+	1216459	1218927
XENB	1.45	0.0279	FALSE	48.2	133	6.58	2170	6920	DJ41_RS10320	NZ_KL810966.1	-	1264594	1265652
KDSD	1.45	0.0234	FALSE	120	388	7.78	5570	16000	DJ41_RS21785	NZ_KL810966.1	+	3706373	3707350
prmA	1.44	0.0256	FALSE	130	297	7.57	5150	14400	DJ41_RS16425	NZ_KL810966.1	-	2559623	2560528
NA	1.43	0.0478	FALSE	20.5	51.7	3.68	234	896	DJ41_RS06925	NZ_KL810966.1	+	534616	534993
PURL	1.43	0.033	FALSE	261	902	11	42600	127000	DJ41_RS14290	NZ_KL810966.1	+	2119931	2123764
	1.43	0.0495	FALSE	42.5	88.8	5.41	1430	2970	DJ41_RS20915	NZ_KL810966.1	-	3540674	3541465
	1.43	0.0265	FALSE	37.1	98.7	5.42	1220	3220	DJ41_RS21265	NZ_KL810966.1	+	3602441	3603214
dcd	1.41	0.0266	FALSE	135	348	6.74	3290	8370	DJ41_RS06345	NZ_KL810966.1	-	414355	414924
DACF	1.4	0.0161	FALSE	42.2	106	6.48	2170	6150	DJ41_RS14630	NZ_KL810966.1	-	2191099	2192418
YAEQ	1.39	0.0381	FALSE	6.44	15.7	2.49	148	388	DJ41_RS05320	NZ_KL810966.1	+	212567	213097
YGAY	1.39	0.013	FALSE	16.3	41.2	4.92	838	2060	DJ41_RS07195	NZ_KL810966.1	+	592260	593444
rph	1.39	0.0293	FALSE	134	371	7.29	3260	11300	DJ41_RS09895	NZ_KL810966.1	+	1168647	1169363
HEMA	1.38	0.0299	FALSE	100	255	7.87	5250	17500	DJ41_RS04685	NZ_KL810966.1	+	67531	68814
CYBC	1.36	0.0223	FALSE	421	1010	7.9	7410	18400	DJ41_RS10140	NZ_KL810966.1	+	1218965	1219357
FOLE	1.36	0.0232	FALSE	116	319	6.72	2460	7660	DJ41_RS15110	NZ_KL810966.1	-	2310516	2311070
ALR	1.36	0.0169	FALSE	34.5	92.4	5.93	1570	4180	DJ41_RS16465	NZ_KL810966.1	-	2568402	2569472
	1.36	0.0266	FALSE	29.4	69.8	5.78	1620	3880	DJ41_RS16860	NZ_KL810966.1	-	2659949	2661106
THIE	1.35	0.0311	FALSE	24.7	54.7	4.54	574	1660	DJ41_RS14710	NZ_KL810966.1	+	2211587	2212198
UNG	1.35	0.0335	FALSE	68.7	154	6.14	2080	4430	DJ41_RS19505	NZ_KL810966.1	-	3242448	3243161
MUTS	1.35	0.0302	FALSE	43.4	121	7.67	4870	14200	DJ41_RS21900	NZ_KL810966.1	-	3731219	3733864
PNUC	1.34	0.0231	FALSE	10.6	26.5	3.28	253	673	DJ41_RS05350	NZ_KL810966.1	+	218671	219252
SECE	1.34	0.0256	FALSE	914	2590	9.5	19000	59200	DJ41_RS08510	NZ_KL810966.1	-	884455	884895
DNAB	1.34	0.022	FALSE	64.2	147	7.25	3950	11100	DJ41_RS16470	NZ_KL810966.1	-	2569505	2570950
GLTX	1.33	0.0246	FALSE	217	526	9.08	13300	36300	DJ41_RS11430	NZ_KL810966.1	-	1497033	1498541
	1.33	0.013	FALSE	233	543	8.31	9220	20800	DJ41_RS14885	NZ_KL810966.1	+	2252141	2253070
	1.33	0.029	FALSE	29.4	61.9	4.58	739	1490	DJ41_RS20510	NZ_KL810966.1	-	3454005	3454595
	1.32	0.0495	FALSE	7.72	17.3	3.2	262	686	DJ41_RS05450	NZ_KL810966.1	-	237701	238489
OCAR_4090	1.31	0.022	FALSE	43.7	118	5.93	1420	4560	DJ41_RS06920	NZ_KL810966.1	+	533777	534601
YBIX	1.31	0.0284	FALSE	41.8	95.1	5.34	1340	2480	DJ41_RS07515	NZ_KL810966.1	+	669640	670323
	1.31	0.0204	FALSE	88.4	193	6.1	2010	4240	DJ41_RS13600	NZ_KL810966.1	-	1943222	1943755
FIMV	1.3	0.0452	FALSE	16.1	34.1	5.07	934	2230	DJ41_RS07800	NZ_KL810966.1	+	724428	725792
SERA	1.3	0.0341	FALSE	555	1230	9.95	21400	60500	DJ41_RS11695	NZ_KL810966.1	-	1555937	1557169
pyrE	1.29	0.0258	FALSE	49.5	107	5.59	1150	2940	DJ41_RS10455	NZ_KL810966.1	-	1297250	1297900
PYRH	1.29	0.0232	FALSE	198	534	7.9	5840	14300	DJ41_RS17335	NZ_KL810966.1	+	2767920	2768648
	1.28	0.0223	FALSE	23.3	56	4.99	826	2070	DJ41_RS07545	NZ_KL810966.1	-	675888	676763
TCSR	1.28	0.0178	FALSE	117	273	6.81	3230	7510	DJ41_RS10275	NZ_KL810966.1	-	1254413	1255063
dapD	1.27	0.0499	FALSE	355	846	8.64	13100	33100	DJ41_RS14345	NZ_KL810966.1	-	2131215	2132036
metG	1.26	0.0119	FALSE	134	323	8.75	11900	28100	DJ41_RS06375	NZ_KL810966.1	+	419765	421828
NUSG	1.26	0.0243	FALSE	1970	4210	10.5	35100	105000	DJ41_RS08505	NZ_KL810966.1	-	883914	884447
HISD	1.25	0.0409	FALSE	152	348	8.35	7510	23500	DJ41_RS06850	NZ_KL810966.1	-	519298	520587
CTRA	1.25	0.0232	FALSE	243	536	8.67	12700	27000	DJ41_RS09550	NZ_KL810966.1	+	1107659	1108759
URAA	1.25	0.0432	FALSE	55	154	6.97	3000	8890	DJ41_RS10985	NZ_KL810966.1	+	1410478	1411773
GLSA	1.24	0.0403	FALSE	26.3	68.7	5.8	1450	3610	DJ41_RS05445	NZ_KL810966.1	+	236412	237734
	1.23	0.0302	FALSE	34.4	87	5.9	1540	4380	DJ41_RS07650	NZ_KL810966.1	+	694711	695766
	1.23	0.0221	FALSE	42.4	101	5.88	1650	4270	DJ41_RS08295	NZ_KL810966.1	-	836381	837295
ANSA	1.2	0.0349	FALSE	60.3	127	6.29	2670	4620	DJ41_RS07810	NZ_KL810966.1	+	727170	728141
	1.2	0.0478	FALSE	56.1	119	4.28	665	1290	DJ41_RS12195	NZ_KL810966.1	+	1650749	1651006
YOAT	1.2	0.0478	FALSE	11	26.3	3.71	350	1020	DJ41_RS15090	NZ_KL810966.1	+	2305770	2306564
	1.19	0.0245	FALSE	13.9	32	4.41	595	1360	DJ41_RS08035	NZ_KL810966.1	-	773052	774056
RIBF	1.19	0.0225	FALSE	136	335	7.72	5790	15400	DJ41_RS09795	NZ_KL810966.1	-	1149876	1150877
argS	1.18	0.0161	FALSE	182	390	8.91	13000	28700	DJ41_RS09115	NZ_KL810966.1	+	1004010	1005800
YHBW	1.17	0.03	FALSE	15.1	36.7	4.57	644	1350	DJ41_RS16555	NZ_KL810966.1	-	2588922	2589926
ASD	1.16	0.0302	FALSE	250	634	8.9	11800	29100	DJ41_RS07795	NZ_KL810966.1	+	723161	724279
RPOD	1.16	0.0182	FALSE	632	1440	10.8	50600	109000	DJ41_RS13615	NZ_KL810966.1	-	1945058	1946944
YJEE	1.16	0.0264	FALSE	42.6	96.6	4.92	904	1930	DJ41_RS16755	NZ_KL810966.1	+	2636958	2637431
	1.15	0.0491	FALSE	19.5	45.6	3.51	351	727	DJ41_RS04995	NZ_KL810966.1	-	133645	134022
REP	1.14	0.0315	FALSE	47.8	106	7.16	3320	8260	DJ41_RS07725	NZ_KL810966.1	-	705978	707957
CYCA	1.14	0.037	FALSE	44.3	104	6.6	2620	7160	DJ41_RS09305	NZ_KL810966.1	-	1047183	1048613
TYRS	1.14	0.0351	FALSE	132	309	7.86	5900	17600	DJ41_RS10185	NZ_KL810966.1	+	1228748	1229962
YDJN	1.14	0.0202	FALSE	103	213	7.71	6130	12300	DJ41_RS14675	NZ_KL810966.1	+	2203001	2204395
RLMD	1.12	0.0293	FALSE	115	259	8.02	6820	15600	DJ41_RS07125	NZ_KL810966.1	-	577363	578754
	1.12	0.0484	FALSE	30.6	79.4	4.57	608	1320	DJ41_RS17915	NZ_KL810966.1	-	2886944	2887411
PRFB	1.11	0.0256	FALSE	299	616	8.61	10400	24500	DJ41_RS10330	NZ_KL810966.1	-	1266183	1267115
GMK	1.11	0.0223	FALSE	169	349	7.23	4750	10200	DJ41_RS11595	NZ_KL810966.1	-	1537517	1538146
YHBY	1.09	0.0452	FALSE	185	444	6.54	2860	6110	DJ41_RS13775	NZ_KL810966.1	-	1996350	1996673
RHTA	1.08	0.0462	FALSE	21.7	50.8	4.98	794	2190	DJ41_RS11690	NZ_KL810966.1	-	1554954	1555838
RPOZ	1.07	0.0224	FALSE	1140	2360	8.89	13600	31900	DJ41_RS11590	NZ_KL810966.1	-	1537166	1537444
	1.07	0.0495	FALSE	19.5	46.1	4.28	509	1090	DJ41_RS18765	NZ_KL810966.1	-	3082347	3082961
EPD	1.07	0.0485	FALSE	28.2	53	5.26	896	2300	DJ41_RS21165	NZ_KL810966.1	+	3580432	3581457
PURN	1.06	0.0284	FALSE	151	346	7.22	4410	9780	DJ41_RS14180	NZ_KL810966.1	-	2097720	2098346
	1.06	0.0485	FALSE	28.1	64.5	5.11	1130	2450	DJ41_RS22575	NZ_KL810966.1	+	3890110	3890955
ILVC	1.05	0.0485	FALSE	870	1680	10.2	32500	73200	DJ41_RS07270	NZ_KL810966.1	-	611083	612099
HISI	1.04	0.0466	FALSE	142	295	7.42	4690	10700	DJ41_RS08190	NZ_KL810966.1	+	814591	815364
MREB	1.04	0.0409	FALSE	280	524	8.65	11000	23700	DJ41_RS13295	NZ_KL810966.1	+	1877895	1878935
DUSB	1.04	0.0401	FALSE	37.1	82.6	5.86	1480	3750	DJ41_RS14565	NZ_KL810966.1	+	2176207	2177232
ORF1	1.01	0.0459	FALSE	147	288	5.88	1450	3950	DJ41_RS10325	NZ_KL810966.1	-	1265681	1265983
TRPG	1	0.0341	FALSE	90	186	6.3	2400	4600	DJ41_RS15155	NZ_KL810966.1	-	2324738	2325322
	-1.02	0.0256	FALSE	590	284	9.14	29900	17200	DJ41_RS13340	NZ_KL810966.1	-	1885907	1887337
AROF	-1.02	0.046	FALSE	111	64.1	6.6	5150	2950	DJ41_RS19130	NZ_KL810966.1	+	3158117	3159205
	-1.04	0.0459	FALSE	95.8	45.2	6.62	5210	2920	DJ41_RS08200	NZ_KL810966.1	+	816900	818282
GLTJ	-1.05	0.0407	FALSE	37	16.3	4.41	1330	591	DJ41_RS19965	NZ_KL810966.1	-	3335179	3336021
RSTB	-1.06	0.0401	FALSE	285	151	8.35	21000	8550	DJ41_RS06530	NZ_KL810966.1	-	452222	453871
NA	-1.06	0.0354	FALSE	46.3	22.9	4.11	1010	462	DJ41_RS11760	NZ_KL810966.1	-	1568917	1569450
	-1.09	0.019	FALSE	123	57.6	7.03	8120	3730	DJ41_RS05510	NZ_KL810966.1	-	254150	255697
EXBB	-1.1	0.0465	FALSE	1870	991	9.63	47900	28000	DJ41_RS07665	NZ_KL810966.1	-	696853	697473
YTFN	-1.11	0.0202	FALSE	113	52.2	8.4	21700	8620	DJ41_RS16680	NZ_KL810966.1	+	2619524	2624029
ILVE	-1.12	0.0259	FALSE	581	296	8.67	22900	12200	DJ41_RS13035	NZ_KL810966.1	-	1825392	1826318
ADD	-1.13	0.0437	FALSE	16	6.9	3.46	664	311	DJ41_RS06695	NZ_KL810966.1	+	490506	491501
	-1.13	0.0394	FALSE	62.2	29.2	5.23	1910	1080	DJ41_RS15880	NZ_KL810966.1	-	2457308	2458186
	-1.14	0.0279	FALSE	28	12.9	4.39	1340	529	DJ41_RS17890	NZ_KL810966.1	+	2881198	2882319
PROA	-1.15	0.0499	FALSE	373	153	8.38	17400	10100	DJ41_RS07440	NZ_KL810966.1	+	648100	649365
sucC	-1.15	0.0189	FALSE	787	350	9.3	38300	17200	DJ41_RS13680	NZ_KL810966.1	+	1961649	1962815
PGL	-1.16	0.0328	FALSE	48.1	22.5	5.33	2360	1010	DJ41_RS17100	NZ_KL810966.1	+	2715297	2716541
RSEP	-1.16	0.0189	FALSE	113	49.3	6.68	6510	2820	DJ41_RS17360	NZ_KL810966.1	+	2772069	2773424
GLTT	-1.17	0.0461	FALSE	41.4	18.4	5.06	2300	1040	DJ41_RS20095	NZ_KL810966.1	+	3361104	3362411
YNFA	-1.18	0.0494	FALSE	83.8	33	4.41	1290	625	DJ41_RS17710	NZ_KL810966.1	+	2844452	2844814
MSCS	-1.19	0.0357	FALSE	75.9	33.8	5.52	2960	1310	DJ41_RS06950	NZ_KL810966.1	+	538582	539499
	-1.19	0.0309	FALSE	142	57.3	5.14	2080	944	DJ41_RS20845	NZ_KL810966.1	+	3532236	3532625
YBEX	-1.2	0.0223	FALSE	139	64.7	6.25	4970	2300	DJ41_RS08060	NZ_KL810966.1	+	778140	778979
GNTT	-1.21	0.0361	FALSE	177	76.4	7.34	8830	4380	DJ41_RS07455	NZ_KL810966.1	-	651802	653160
	-1.21	0.0476	FALSE	19.9	9.11	4.12	1050	485	DJ41_RS17885	NZ_KL810966.1	+	2879939	2881180
PEPD	-1.22	0.0335	FALSE	47.5	20	5.51	2740	1370	DJ41_RS15900	NZ_KL810966.1	+	2462583	2464043
YHFA	-1.22	0.0271	FALSE	168	72.4	5.55	2790	1290	DJ41_RS21200	NZ_KL810966.1	+	3588034	3588456
	-1.24	0.0196	FALSE	46.7	19.9	5.89	4110	1580	DJ41_RS15100	NZ_KL810966.1	+	2307242	2309134
PLTJ	-1.24	0.0297	FALSE	10.4	4.5	3.63	868	334	DJ41_RS19085	NZ_KL810966.1	-	3147703	3149460
GLTL	-1.24	0.0232	FALSE	60.8	24.6	4.91	1920	774	DJ41_RS19955	NZ_KL810966.1	-	3333742	3334485
	-1.24	0.017	FALSE	116	53.6	8.24	18800	7400	DJ41_RS22150	NZ_KL810966.1	+	3795600	3799424
QMCA	-1.25	0.0491	FALSE	202	106	6.87	7260	3820	DJ41_RS13410	NZ_KL810966.1	-	1900775	1901629
CYOB	-1.25	0.0302	FALSE	3580	1460	12.2	269000	120000	DJ41_RS16505	NZ_KL810966.1	-	2574256	2576247
NA	-1.25	0.0419	FALSE	180	81.9	6.23	4460	2130	DJ41_RS22190	NZ_KL810966.1	+	3807708	3808310
BMUL_2909	-1.26	0.0256	FALSE	103	39.1	5.57	3360	1260	DJ41_RS22160	NZ_KL810966.1	+	3800424	3801191
	-1.27	0.0243	FALSE	154	63.8	5.03	2110	905	DJ41_RS13165	NZ_KL810966.1	+	1850609	1850944
OPPC	-1.27	0.0389	FALSE	28.3	10.8	4.32	1270	589	DJ41_RS19390	NZ_KL810966.1	-	3214578	3215720
BMUL_1171	-1.28	0.0386	FALSE	65.7	30.3	4.44	1240	679	DJ41_RS06795	NZ_KL810966.1	-	506387	506917
DAPC	-1.29	0.0465	FALSE	78	29.3	5.71	4350	1550	DJ41_RS20065	NZ_KL810966.1	+	3355297	3356466
MAEA	-1.3	0.0287	FALSE	241	82.7	7.95	13100	7120	DJ41_RS09110	NZ_KL810966.1	-	1001816	1003513
SBCC	-1.31	0.0279	FALSE	34.6	11.9	6.26	5040	2160	DJ41_RS04980	NZ_KL810966.1	-	128059	131655
GSPG	-1.31	0.0223	FALSE	136	52.3	5.64	3190	1330	DJ41_RS08080	NZ_KL810966.1	-	781633	782214
KGTP	-1.31	0.0185	FALSE	68.7	25.3	5.82	3840	1510	DJ41_RS13840	NZ_KL810966.1	-	2006192	2007511
BMUL_5828	-1.33	0.0126	FALSE	481	194	8.62	26500	10600	DJ41_RS11095	NZ_KL810966.1	+	1434931	1436229
DTPT	-1.33	0.0297	FALSE	16.4	6.68	3.96	1070	435	DJ41_RS15165	NZ_KL810966.1	-	2327418	2328959
SCOB	-1.33	0.0266	FALSE	22.1	9.29	3.24	652	230	DJ41_RS18790	NZ_KL810966.1	+	3087070	3087711
MIND	-1.34	0.031	FALSE	743	271	8.53	20700	10100	DJ41_RS04885	NZ_KL810966.1	-	109807	110619
GNTK	-1.34	0.0221	FALSE	236	87	6.3	5100	2130	DJ41_RS07450	NZ_KL810966.1	-	651272	651784
MT0321	-1.34	0.0189	FALSE	876	332	8.36	20600	10300	DJ41_RS13530	NZ_KL810966.1	-	1929111	1929737
NA	-1.35	0.0404	FALSE	105	40.6	5.71	3870	1680	DJ41_RS06580	NZ_KL810966.1	+	466130	466903
LSFA	-1.36	0.0436	FALSE	29.3	13.7	3.73	798	372	DJ41_RS12820	NZ_KL810966.1	+	1780093	1780734
	-1.36	0.0176	FALSE	53.7	19.1	5.62	3440	1320	DJ41_RS16050	NZ_KL810966.1	+	2489369	2490877
SMVA	-1.36	0.0284	FALSE	37.7	14.2	5.1	2060	951	DJ41_RS17075	NZ_KL810966.1	+	2707125	2708603
CLPB2	-1.36	0.0126	FALSE	105	43.4	7.44	12000	3990	DJ41_RS22170	NZ_KL810966.1	+	3801694	3804372
GALM	-1.37	0.0409	FALSE	71.7	26.1	5.65	3920	1400	DJ41_RS05460	NZ_KL810966.1	-	239884	241029
	-1.39	0.0388	FALSE	11.9	4.4	2.61	368	162	DJ41_RS05345	NZ_KL810966.1	-	217634	218422
YJGR	-1.41	0.0459	FALSE	73.7	23.9	6.15	4320	1980	DJ41_RS12030	NZ_KL810966.1	-	1630179	1631726
POBA	-1.41	0.0419	FALSE	4.49	1.7	1.74	220	96	DJ41_RS22520	NZ_KL810966.1	+	3876207	3877421
clpA	-1.43	0.0102	FALSE	445	163	9.2	44100	13900	DJ41_RS17705	NZ_KL810966.1	+	2842172	2844448
MDMC	-1.43	0.0166	FALSE	68.7	22.6	4.58	1580	560	DJ41_RS21310	NZ_KL810966.1	+	3619972	3620559
PNP	-1.44	0.0433	FALSE	1250	448	10.6	76100	39600	DJ41_RS08125	NZ_KL810966.1	-	792519	794612
	-1.44	0.031	FALSE	46.8	17.9	5.17	2160	1060	DJ41_RS14580	NZ_KL810966.1	+	2179387	2180607
NA	-1.44	0.0225	FALSE	77.6	28.4	3.44	637	281	DJ41_RS16210	NZ_KL810966.1	-	2517887	2518120
PUTP	-1.45	0.0225	FALSE	2990	1030	11.3	143000	71900	DJ41_RS19695	NZ_KL810966.1	+	3277129	3278619
NA	-1.46	0.0303	FALSE	71.5	30.8	6.38	5850	2690	DJ41_RS06810	NZ_KL810966.1	-	508275	510200
LNT	-1.46	0.00796	FALSE	104	37.3	6.62	6910	2440	DJ41_RS08065	NZ_KL810966.1	+	778976	780535
USPA	-1.46	0.0256	FALSE	111	50.9	6.09	3980	1550	DJ41_RS21875	NZ_KL810966.1	+	3727337	3728179
FABB	-1.47	0.0109	FALSE	1190	401	9.78	62100	26100	DJ41_RS04805	NZ_KL810966.1	-	91951	93180
YIGI	-1.47	0.0239	FALSE	59.2	22.6	4.19	1160	407	DJ41_RS05020	NZ_KL810966.1	+	138137	138634
PEPN	-1.47	0.0174	FALSE	104	36.2	7.33	11500	4360	DJ41_RS16870	NZ_KL810966.1	+	2661839	2664445
PHNB	-1.48	0.0495	FALSE	29.5	11.2	2.82	421	209	DJ41_RS12730	NZ_KL810966.1	+	1758093	1758536
GDH	-1.48	0.0139	FALSE	88.4	32	6.24	6080	1660	DJ41_RS17470	NZ_KL810966.1	+	2794191	2795633
BMUL_5530	-1.49	0.0286	FALSE	16.1	6.01	2.67	474	152	DJ41_RS18085	NZ_KL810966.1	+	2925703	2926395
HYI	-1.5	0.0115	FALSE	109	37.6	5.66	3290	1200	DJ41_RS07155	NZ_KL810966.1	+	585278	586072
NA	-1.51	0.0265	FALSE	1720	619	7.8	18000	7560	DJ41_RS17575	NZ_KL810966.1	-	2816389	2816622
HISZ	-1.53	0.0248	FALSE	232	70.3	7.26	9040	4020	DJ41_RS21170	NZ_KL810966.1	+	3581733	3582899
RPLQ	-1.54	0.0264	FALSE	10900	4210	11.4	155000	67100	DJ41_RS12180	NZ_KL810966.1	+	1647290	1647667
HTRA	-1.54	0.0119	FALSE	158	55	6.99	9320	3200	DJ41_RS14410	NZ_KL810966.1	+	2143919	2145295
RLPA	-1.54	0.0433	FALSE	939	261	8.36	20200	8630	DJ41_RS15345	NZ_KL810966.1	-	2366013	2366630
YDIA	-1.54	0.0256	FALSE	133	52.9	6.26	4340	1870	DJ41_RS16525	NZ_KL810966.1	+	2580974	2581810
SUCD	-1.55	0.0214	FALSE	1600	630	9.85	56500	21200	DJ41_RS13685	NZ_KL810966.1	+	1962830	1963720
ACCC	-1.55	0.0114	FALSE	790	291	9.29	43800	16500	DJ41_RS17155	NZ_KL810966.1	-	2728309	2729679
	-1.56	0.0256	FALSE	44.6	14.8	4.37	1320	586	DJ41_RS11130	NZ_KL810966.1	+	1441751	1442494
RPLV	-1.57	0.0346	FALSE	11200	3970	11.2	142000	56400	DJ41_RS12075	NZ_KL810966.1	+	1637183	1637512
YCIO	-1.58	0.0103	FALSE	107	33.4	5.21	2410	833	DJ41_RS06205	NZ_KL810966.1	+	379851	380468
MLTF	-1.59	0.0485	FALSE	146	45.7	6.37	3910	2110	DJ41_RS13935	NZ_KL810966.1	-	2038359	2039471
	-1.59	0.0328	FALSE	32.5	10.4	2.79	564	160	DJ41_RS21390	NZ_KL810966.1	+	3639894	3640301
BLC	-1.6	0.0191	FALSE	71.5	24	4.52	1490	596	DJ41_RS14520	NZ_KL810966.1	+	2166844	2167431
ACCA	-1.61	0.0122	FALSE	1530	505	9.47	46600	17500	DJ41_RS06980	NZ_KL810966.1	-	548016	548837
RPLN	-1.61	0.0131	FALSE	9400	2980	10.8	117000	46400	DJ41_RS12100	NZ_KL810966.1	+	1639227	1639595
	-1.61	0.0114	FALSE	8770	2780	11.4	224000	69700	DJ41_RS16180	NZ_KL810966.1	+	2511807	2512343
PLSC2	-1.62	0.0256	FALSE	21	7.12	3.03	559	239	DJ41_RS13425	NZ_KL810966.1	-	1903210	1903836
YOAB	-1.63	0.0188	FALSE	194	59.9	5.33	2730	1130	DJ41_RS09315	NZ_KL810966.1	-	1050586	1050945
YBHG	-1.63	0.0261	FALSE	7.18	2.21	2.04	312	99	DJ41_RS19090	NZ_KL810966.1	-	3149453	3150475
AMIC	-1.63	0.0223	FALSE	31	9.66	3.89	1240	383	DJ41_RS19395	NZ_KL810966.1	-	3215728	3216666
NA	-1.64	0.041	FALSE	30.2	10.6	2.2	371	113	DJ41_RS16865	NZ_KL810966.1	-	2661262	2661519
YCAC	-1.65	0.0223	FALSE	63.1	18.7	4.59	1670	623	DJ41_RS11085	NZ_KL810966.1	-	1432715	1433341
CSUD	-1.65	0.0089	FALSE	500	173	9.6	51100	18200	DJ41_RS16200	NZ_KL810966.1	+	2514314	2516812
ATPG	-1.66	0.0349	FALSE	4250	1460	11.2	140000	59400	DJ41_RS09045	NZ_KL810966.1	-	991551	992420
NUOH	-1.68	0.022	FALSE	670	253	8.83	28900	10900	DJ41_RS06485	NZ_KL810966.1	-	441231	442247
GALE	-1.69	0.0264	FALSE	116	29.7	5.86	4980	1260	DJ41_RS17265	NZ_KL810966.1	+	2753594	2754601
	-1.69	0.0135	FALSE	50	14.1	5.7	3500	1230	DJ41_RS19400	NZ_KL810966.1	-	3216679	3218691
PNTAB	-1.7	0.00995	FALSE	150	49.3	4.83	2010	678	DJ41_RS07175	NZ_KL810966.1	-	589148	589462
ACCB	-1.7	0.0188	FALSE	891	287	7.84	14700	6430	DJ41_RS17160	NZ_KL810966.1	-	2729696	2730115
ICD	-1.73	0.00722	FALSE	118	40.6	6.43	6320	1810	DJ41_RS14650	NZ_KL810966.1	+	2198039	2199295
	-1.73	0.0334	FALSE	56.9	18.1	3.6	987	312	DJ41_RS19740	NZ_KL810966.1	+	3287674	3288081
MINE	-1.74	0.0302	FALSE	1090	334	7.43	10100	4410	DJ41_RS04880	NZ_KL810966.1	-	109532	109804
BTUE	-1.74	0.0188	FALSE	233	62.6	5.88	5520	1440	DJ41_RS09025	NZ_KL810966.1	+	988337	988882
MVAB	-1.75	0.0399	FALSE	26.8	6.9	3.69	740	301	DJ41_RS22675	NZ_KL810966.1	-	3914922	3915824
	-1.76	0.0188	FALSE	2530	608	10.3	117000	28100	DJ41_RS14750	NZ_KL810966.1	+	2221218	2222312
TOPA	-1.77	0.0208	FALSE	444	133	9.5	48400	17800	DJ41_RS07740	NZ_KL810966.1	-	709630	712266
	-1.77	0.0146	FALSE	442	149	8.22	17800	5880	DJ41_RS15105	NZ_KL810966.1	-	2309203	2310354
CMPX	-1.78	0.015	FALSE	99.1	29.2	6.54	7060	2510	DJ41_RS06420	NZ_KL810966.1	-	429068	430744
CUER	-1.8	0.0242	FALSE	79.5	23.4	4.03	1360	330	DJ41_RS21385	NZ_KL810966.1	+	3639464	3639865
YQGF	-1.81	0.0208	FALSE	561	155	7.14	9020	3440	DJ41_RS08325	NZ_KL810966.1	+	842358	842798
	-1.81	0.0119	FALSE	85.5	25.7	5.32	2870	953	DJ41_RS13560	NZ_KL810966.1	+	1935069	1935857
DRGA	-1.81	0.0265	FALSE	153	36	5.56	3030	1000	DJ41_RS13980	NZ_KL810966.1	-	2051756	2052361
RRAA	-1.81	0.0135	FALSE	94.5	22.9	4.65	1850	621	DJ41_RS19350	NZ_KL810966.1	-	3207967	3208473
YJDJ	-1.81	0.0426	FALSE	174	39	4.38	2340	445	DJ41_RS20435	NZ_KL810966.1	-	3433056	3433340
	-1.81	0.0166	FALSE	63.6	16.1	4.59	1880	599	DJ41_RS22415	NZ_KL810966.1	+	3854870	3855565
HIT	-1.83	0.0161	FALSE	333	81.2	5.96	5860	1420	DJ41_RS19050	NZ_KL810966.1	+	3141449	3141862
INFC	-1.84	0.0419	FALSE	3150	852	9.51	42400	17000	DJ41_RS0103925	NZ_KL810966.1	-	562878	563291
AMTB	-1.84	0.0266	FALSE	154	47.4	7.1	8640	3160	DJ41_RS08800	NZ_KL810966.1	-	940028	941425
	-1.84	0.0233	FALSE	459	133	6.89	8660	2490	DJ41_RS16990	NZ_KL810966.1	-	2689565	2690008
NA	-1.84	0.0485	FALSE	17.4	6.12	2.3	346	121	DJ41_RS18600	NZ_KL810966.1	-	3047754	3048221
	-1.87	0.00439	FALSE	515	133	6.22	6110	1570	DJ41_RS07705	NZ_KL810966.1	-	704323	704601
LCDH	-1.87	0.0161	FALSE	9.64	2.49	2.21	321	98	DJ41_RS21950	NZ_KL810966.1	+	3744368	3745318
ENVZ	-1.9	0.0131	FALSE	345	94	8.21	21300	6760	DJ41_RS11320	NZ_KL810966.1	-	1471126	1472583
MTRC	-1.9	0.0188	FALSE	1940	464	10.3	77600	29100	DJ41_RS13525	NZ_KL810966.1	-	1927836	1929086
ACEA	-1.91	0.00439	FALSE	81.3	23.1	6.11	6020	1570	DJ41_RS05670	NZ_KL810966.1	+	292096	293700
	-1.91	0.0229	FALSE	77.6	17.6	4.8	2090	574	DJ41_RS07770	NZ_KL810966.1	+	716764	717396
NUOJ	-1.92	0.0128	FALSE	866	245	7.99	19200	5410	DJ41_RS06475	NZ_KL810966.1	-	440152	440673
HUTH	-1.93	0.0214	FALSE	99.2	22.1	6.1	4100	1460	DJ41_RS10755	NZ_KL810966.1	-	1361518	1363056
	-1.94	0.0135	FALSE	54.2	12.8	7.51	14200	3970	DJ41_RS18165	NZ_KL810966.1	+	2943924	2950109
PAP	-1.95	0.0188	FALSE	55.2	10.8	5.18	2660	740	DJ41_RS08160	NZ_KL810966.1	-	807259	808677
NA	-1.95	0.0316	FALSE	55.6	10.6	3.12	558	184	DJ41_RS09960	NZ_KL810966.1	+	1182284	1182610
MRKD	-1.96	0.00429	FALSE	68.3	17.3	5.11	2660	728	DJ41_RS18570	NZ_KL810966.1	+	3039789	3040799
	-1.96	0.00639	FALSE	65.9	15.6	5.52	3100	911	DJ41_RS19180	NZ_KL810966.1	-	3168281	3169804
NUOL	-1.97	0.00428	FALSE	569	135	9.09	45700	13700	DJ41_RS06465	NZ_KL810966.1	-	437958	439847
NUOI	-1.97	0.0293	FALSE	1020	236	8.18	17800	5730	DJ41_RS06480	NZ_KL810966.1	-	440670	441212
YBET	-1.97	0.02	FALSE	176	52.9	5.08	2860	1010	DJ41_RS11355	NZ_KL810966.1	-	1483373	1483753
AROF	-1.97	0.0397	FALSE	179	43.9	6.28	8020	1960	DJ41_RS17715	NZ_KL810966.1	+	2845242	2846297
NA	-1.98	0.0271	FALSE	216	46.2	4.59	2090	564	DJ41_RS06425	NZ_KL810966.1	-	430972	431199
FDHD	-1.98	0.0131	FALSE	19.8	4.22	2.88	585	166	DJ41_RS14005	NZ_KL810966.1	+	2057906	2058697
FXSA	-1.98	0.00682	FALSE	109	28.7	5.04	2550	689	DJ41_RS19765	NZ_KL810966.1	-	3292695	3293255
OMPR	-2	0.0165	FALSE	988	283	8.85	32100	10200	DJ41_RS11325	NZ_KL810966.1	-	1472601	1473365
LEMA	-2	0.0204	FALSE	239	54.4	5.94	6740	1360	DJ41_RS11540	NZ_KL810966.1	+	1527069	1527659
putA	-2	0.0037	FALSE	1040	272	11	166000	43100	DJ41_RS19705	NZ_KL810966.1	+	3279266	3283018
NA	-2.01	0.0223	FALSE	140	40	4.22	1630	440	DJ41_RS05855	NZ_KL810966.1	+	330688	330930
PNTB	-2.01	0.0183	FALSE	135	41.4	6.93	7590	2540	DJ41_RS07170	NZ_KL810966.1	-	587681	589135
LLDP	-2.01	0.0102	FALSE	201	57.2	7.6	14200	3880	DJ41_RS09465	NZ_KL810966.1	-	1086863	1088524
CLPB	-2.02	0.00649	FALSE	115	28.7	7.22	12200	3170	DJ41_RS21215	NZ_KL810966.1	+	3590080	3592659
RSTA	-2.03	0.0171	FALSE	598	156	7.9	18200	6010	DJ41_RS06535	NZ_KL810966.1	-	453904	454620
RPSN	-2.03	0.0188	FALSE	9910	2710	10.7	104000	39100	DJ41_RS12115	NZ_KL810966.1	+	1640484	1640789
groEL	-2.03	0.0154	FALSE	373	101	8.43	25000	5700	DJ41_RS13885	NZ_KL810966.1	+	2025746	2027380
SODC	-2.04	0.0468	FALSE	257	50.3	6.25	4730	1480	DJ41_RS11735	NZ_KL810966.1	-	1564962	1565537
ihfA	-2.05	0.0102	FALSE	1640	354	7.81	16400	5100	DJ41_RS07005	NZ_KL810966.1	-	553403	553699
RPSH	-2.05	0.0473	FALSE	7240	2190	10.7	122000	36600	DJ41_RS12120	NZ_KL810966.1	+	1640801	1641196
CJAA	-2.06	0.0123	FALSE	14.3	3.92	2.66	523	116	DJ41_RS20415	NZ_KL810966.1	-	3429833	3430693
lldD	-2.07	0.0309	FALSE	105	31.6	6.32	5220	1560	DJ41_RS09455	NZ_KL810966.1	-	1084943	1086094
	-2.08	0.0255	FALSE	59.4	14.7	3.64	858	283	DJ41_RS11135	NZ_KL810966.1	+	1442519	1442911
YGCG	-2.08	0.00401	FALSE	80.9	19.3	5.38	3910	776	DJ41_RS11545	NZ_KL810966.1	+	1527684	1528766
RPSQ	-2.09	0.0472	FALSE	18400	3950	11.2	151000	43000	DJ41_RS12095	NZ_KL810966.1	+	1638877	1639134
GLTS	-2.09	0.00722	FALSE	243	69.4	7.33	12700	3310	DJ41_RS16155	NZ_KL810966.1	+	2506855	2508090
ACSA	-2.1	0.0245	FALSE	63.5	16	6.21	5000	1620	DJ41_RS10300	NZ_KL810966.1	-	1258535	1260484
ATPD	-2.12	0.0179	FALSE	5060	1360	12	277000	81200	DJ41_RS09040	NZ_KL810966.1	-	990126	991520
gabD	-2.13	0.0246	FALSE	111	26.2	6.5	5960	2030	DJ41_RS11075	NZ_KL810966.1	+	1430167	1431615
dnaK	-2.14	0.00429	FALSE	556	129	9.06	45800	8910	DJ41_RS09985	NZ_KL810966.1	+	1186145	1188085
OCAR_7284	-2.14	0.017	FALSE	20.7	4.8	2.55	609	107	DJ41_RS22700	NZ_KL810966.1	+	3921580	3922197
NA	-2.15	0.0126	FALSE	46.6	8.85	5.31	3160	875	DJ41_RS14595	NZ_KL810966.1	-	2182637	2184481
HUPB	-2.15	0.011	FALSE	2260	605	8.19	29400	7270	DJ41_RS19270	NZ_KL810966.1	-	3192615	3192887
PURA	-2.16	0.015	FALSE	360	92.1	8.06	18900	5300	DJ41_RS21175	NZ_KL810966.1	+	3582964	3584283
GPO	-2.18	0.0115	FALSE	114	22.2	4.5	2360	455	DJ41_RS20080	NZ_KL810966.1	-	3358066	3358551
CBPA	-2.19	0.0248	FALSE	97.8	20	5.71	3980	1030	DJ41_RS08110	NZ_KL810966.1	+	789679	790635
NA	-2.2	0.0491	FALSE	365	81.5	4.7	3300	775	DJ41_RS05860	NZ_KL810966.1	-	330937	331140
NUOM	-2.2	0.0082	FALSE	660	148	8.92	44800	12700	DJ41_RS06460	NZ_KL810966.1	-	436358	437956
BFD	-2.2	0.015	FALSE	307	73.2	4.91	2130	603	DJ41_RS11575	NZ_KL810966.1	-	1533944	1534138
	-2.2	0.0248	FALSE	92.5	20.8	4.7	1880	456	DJ41_RS13270	NZ_KL810966.1	+	1873100	1873618
ACRB	-2.22	0.00978	FALSE	2180	403	11.6	219000	61700	DJ41_RS13520	NZ_KL810966.1	-	1924647	1927823
LEUA	-2.23	0.00311	FALSE	124	25.3	6.59	7980	1820	DJ41_RS07520	NZ_KL810966.1	+	670782	672479
	-2.23	0.0242	FALSE	11.6	2.27	1.83	426	75	DJ41_RS13985	NZ_KL810966.1	-	2052399	2053181
CSTA	-2.23	0.00494	FALSE	140	31.1	7.22	12400	2800	DJ41_RS14935	NZ_KL810966.1	+	2265784	2267880
	-2.24	0.00439	FALSE	3470	694	10.2	105000	23300	DJ41_RS10335	NZ_KL810966.1	+	1267671	1268438
Y2075	-2.24	0.0256	FALSE	210	39.6	5	2150	610	DJ41_RS14940	NZ_KL810966.1	+	2267883	2268185
FEPA	-2.25	0.00311	FALSE	534	109	9.1	45300	10400	DJ41_RS05540	NZ_KL810966.1	+	260942	263206
RPLF	-2.26	0.0225	FALSE	12600	3020	11.7	230000	68100	DJ41_RS12125	NZ_KL810966.1	+	1641210	1641743
YDCW	-2.26	0.0293	FALSE	33	5.34	4.46	1500	409	DJ41_RS20595	NZ_KL810966.1	-	3473110	3474540
NUON	-2.27	0.0126	FALSE	549	122	8.52	34900	9820	DJ41_RS06455	NZ_KL810966.1	-	434859	436355
PAAK	-2.27	0.0126	FALSE	26.3	4.96	3.97	1170	301	DJ41_RS22360	NZ_KL810966.1	+	3842789	3844078
KATG	-2.28	0.0179	FALSE	162	28.5	7.34	10800	3190	DJ41_RS07890	NZ_KL810966.1	+	742089	744245
	-2.28	0.0127	FALSE	25.2	5.55	2.58	673	107	DJ41_RS11550	NZ_KL810966.1	+	1528760	1529320
RPLR	-2.29	0.0072	FALSE	10700	2190	10.8	137000	38100	DJ41_RS12130	NZ_KL810966.1	+	1641758	1642108
CSUE	-2.29	0.0154	FALSE	618	129	8.34	22300	6650	DJ41_RS16205	NZ_KL810966.1	+	2516809	2517828
NA	-2.3	0.0266	FALSE	165	38.2	4.05	1190	256	DJ41_RS17625	NZ_KL810966.1	-	2823719	2823913
FIU	-2.32	0.00318	FALSE	211	40.4	7.74	20000	4830	DJ41_RS07510	NZ_KL810966.1	+	667304	669535
CYCA	-2.33	0.00369	FALSE	56.4	12.3	5.31	3450	688	DJ41_RS09310	NZ_KL810966.1	-	1048984	1050423
NA	-2.33	0.00414	FALSE	172	32.6	5.82	6280	1000	DJ41_RS10270	NZ_KL810966.1	+	1253603	1254370
OPRM	-2.33	0.00311	FALSE	1490	304	9.94	89500	18300	DJ41_RS13515	NZ_KL810966.1	-	1923193	1924647
ACNA	-2.34	0.00934	FALSE	158	33.7	7.68	17300	4410	DJ41_RS07225	NZ_KL810966.1	-	598114	600870
PGAA	-2.34	0.00725	FALSE	15.7	2.78	4.12	1620	363	DJ41_RS16530	NZ_KL810966.1	+	2582196	2584634
	-2.36	0.0223	FALSE	23.6	3.98	4.27	1380	370	DJ41_RS18035	NZ_KL810966.1	-	2913798	2915531
RPMJ	-2.37	0.0232	FALSE	11000	2350	8.98	61100	13000	DJ41_RS12155	NZ_KL810966.1	+	1644621	1644737
BAUC	-2.37	0.00369	FALSE	161	30.7	6.03	7260	1110	DJ41_RS15005	NZ_KL810966.1	+	2283321	2284268
	-2.38	0.00439	FALSE	128	24.6	4.3	1770	385	DJ41_RS08115	NZ_KL810966.1	+	790647	790976
PRLC	-2.39	0.00311	FALSE	87.9	15.7	6.32	7270	1440	DJ41_RS12225	NZ_KL810966.1	-	1657123	1659177
YHJE	-2.41	0.00311	FALSE	185	32.9	6.64	9250	1820	DJ41_RS12805	NZ_KL810966.1	+	1775011	1776321
	-2.41	0.0151	FALSE	385	88.6	5.4	3010	1010	DJ41_RS19045	NZ_KL810966.1	+	3141161	3141430
DAUR	-2.43	0.0132	FALSE	62.9	9.24	4.13	1590	309	DJ41_RS14980	NZ_KL810966.1	+	2275930	2276553
TAL	-2.44	0.00251	FALSE	185	33	6.25	6840	1260	DJ41_RS17035	NZ_KL810966.1	-	2698313	2699302
	-2.44	0.00533	FALSE	96.9	17.2	5.87	5930	1260	DJ41_RS19215	NZ_KL810966.1	-	3177747	3179186
IUCD	-2.44	0.0146	FALSE	113	16.6	5.92	6920	919	DJ41_RS19220	NZ_KL810966.1	-	3179207	3180640
AHPC	-2.44	0.00686	FALSE	3410	507	9.58	68200	15300	DJ41_RS21320	NZ_KL810966.1	-	3621032	3621595
	-2.45	0.0338	FALSE	2300	384	8.26	34300	5690	DJ41_RS10500	NZ_KL810966.1	-	1305793	1306143
NA	-2.46	0.0325	FALSE	311	58.2	3.61	948	182	DJ41_RS15530	NZ_KL810966.1	+	2389177	2389266
SOHB	-2.47	0.00386	FALSE	118	21.6	5.68	4520	877	DJ41_RS14820	NZ_KL810966.1	+	2239229	2240191
	-2.48	0.00429	FALSE	77.6	13.8	4.4	1780	364	DJ41_RS08885	NZ_KL810966.1	+	960794	961417
MSRB	-2.48	0.03	FALSE	145	18.4	4.77	2340	413	DJ41_RS20085	NZ_KL810966.1	-	3358548	3358967
GST	-2.48	0.00457	FALSE	89.9	15.8	4.5	1780	355	DJ41_RS21290	NZ_KL810966.1	+	3616696	3617307
FDHF	-2.49	0.0146	FALSE	59.6	9.44	6.11	6100	1220	DJ41_RS14000	NZ_KL810966.1	+	2055419	2057827
BMUL_2909	-2.49	0.0114	FALSE	71.7	12.4	5.44	4180	941	DJ41_RS21250	NZ_KL810966.1	+	3599306	3600721
FATD	-2.51	0.00414	FALSE	216	36.2	6.41	7310	1410	DJ41_RS15000	NZ_KL810966.1	+	2282380	2283321
	-2.52	0.0421	FALSE	757	156	6	5880	1140	DJ41_RS09740	NZ_KL810966.1	-	1139290	1139493
secY	-2.55	0.00722	FALSE	7940	1450	12.1	457000	105000	DJ41_RS12150	NZ_KL810966.1	+	1643248	1644600
VPA0159	-2.56	0.0082	FALSE	273	39.7	6.28	9220	1330	DJ41_RS16715	NZ_KL810966.1	+	2631256	2632050
PFPI	-2.57	0.0114	FALSE	130	22.6	5.1	2720	589	DJ41_RS13275	NZ_KL810966.1	-	1873697	1874275
	-2.59	0.00696	FALSE	110	16.4	5.44	5320	790	DJ41_RS08425	NZ_KL810966.1	+	862888	864027
ARSB	-2.59	0.037	FALSE	1140	212	9.03	51700	8710	DJ41_RS09745	NZ_KL810966.1	-	1139608	1140675
NA	-2.61	0.0499	FALSE	15100	1630	9.01	36300	6230	DJ41_RS12235	NZ_KL810966.1	+	1661990	1662080
	-2.63	0.0126	FALSE	48.3	6.86	3.72	1140	224	DJ41_RS19195	NZ_KL810966.1	-	3172587	3173204
PAAJ	-2.64	0.0397	FALSE	15.2	1.65	1.45	195	44	DJ41_RS22330	NZ_KL810966.1	+	3836828	3837328
LON	-2.66	0.00268	FALSE	609	92.1	9.19	56600	9450	DJ41_RS05780	NZ_KL810966.1	-	312607	315036
RPSE	-2.67	0.0185	FALSE	13800	2970	11.7	293000	56400	DJ41_RS12135	NZ_KL810966.1	+	1642111	1642608
IUTA	-2.68	0.00414	FALSE	421	60.7	8.52	46500	5450	DJ41_RS19190	NZ_KL810966.1	-	3170183	3172501
YEHB	-2.71	0.0109	FALSE	110	15.2	6.92	10400	1970	DJ41_RS18565	NZ_KL810966.1	+	3037234	3039792
OHR	-2.72	0.00369	FALSE	63.4	10.6	3.51	1130	200	DJ41_RS06935	NZ_KL810966.1	+	535678	536109
RPLO	-2.72	0.0117	FALSE	12300	2050	11.2	188000	48400	DJ41_RS12145	NZ_KL810966.1	+	1642795	1643235
	-2.73	0.00439	FALSE	31400	4460	13.7	1300000	231000	DJ41_RS12715	NZ_KL810966.1	-	1754715	1755785
GCD	-2.74	0.00235	FALSE	1350	204	10.3	130000	20500	DJ41_RS12750	NZ_KL810966.1	-	1761302	1763707
YCSG	-2.76	0.00716	FALSE	147	19.5	6.12	6160	1290	DJ41_RS21980	NZ_KL810966.1	+	3751354	3752586
	-2.78	0.0145	FALSE	17.9	2.12	3.05	679	117	DJ41_RS18040	NZ_KL810966.1	+	2915701	2917005
paaA	-2.81	0.0459	FALSE	21.7	2.52	3.03	760	100	DJ41_RS22315	NZ_KL810966.1	+	3834782	3835720
YGAU	-2.83	0.00429	FALSE	688	99.2	6.81	10300	1780	DJ41_RS06170	NZ_KL810966.1	-	375328	375801
DESPR_1637	-2.87	0.0291	FALSE	40.7	4.34	4.22	1790	273	DJ41_RS16840	NZ_KL810966.1	-	2655447	2656619
HUTU	-2.89	0.0188	FALSE	214	22.1	6.95	10300	1770	DJ41_RS10760	NZ_KL810966.1	-	1363144	1364820
NA	-2.94	0.0232	FALSE	49.7	7.47	2.01	507	92	DJ41_RS21740	NZ_KL810966.1	+	3698447	3698686
PSPC	-2.95	0.00369	FALSE	346	39.2	4.99	3750	536	DJ41_RS11880	NZ_KL810966.1	-	1597430	1597684
paaB	-2.95	0.0223	FALSE	14.6	1.99	0.648	142	21	DJ41_RS22320	NZ_KL810966.1	+	3835753	3836043
PAAC	-2.96	0.0119	FALSE	11.4	1.6	1.66	309	47	DJ41_RS22325	NZ_KL810966.1	+	3836056	3836811
CYDA	-3.06	0.0266	FALSE	1060	218	9.24	71800	12700	DJ41_RS17620	NZ_KL810966.1	-	2822133	2823719
NA	-3.11	0.00707	FALSE	386	32	4.58	3890	301	DJ41_RS16430	NZ_KL810966.1	-	2560685	2560915
	-3.13	0.0139	FALSE	777	71.8	5.57	4290	750	DJ41_RS21375	NZ_KL810966.1	-	3636550	3636744
ALDA	-3.17	0.00369	FALSE	88.2	10	5.58	5050	647	DJ41_RS16825	NZ_KL810966.1	-	2651442	2652953
	-3.21	0.0188	FALSE	1040	110	6.47	8660	1760	DJ41_RS17605	NZ_KL810966.1	-	2820576	2820872
SBNC	-3.23	0.0224	FALSE	99.8	11.7	5.76	8100	942	DJ41_RS19205	NZ_KL810966.1	-	3173974	3175884
IUCC	-3.27	0.00204	FALSE	196	21	6.85	14400	1530	DJ41_RS19210	NZ_KL810966.1	-	3175894	3177735
CAT1	-3.28	0.00255	FALSE	396	35	7.42	19000	2460	DJ41_RS11315	NZ_KL810966.1	-	1469420	1470934
BAUE	-3.28	0.00644	FALSE	374	34.9	6.62	11400	1440	DJ41_RS15010	NZ_KL810966.1	+	2284265	2285035
NA	-3.29	0.00644	FALSE	1960	213	7.89	22600	3360	DJ41_RS21295	NZ_KL810966.1	-	3617371	3617715
CADR	-3.33	0.0175	FALSE	321	35	5.69	5570	695	DJ41_RS04630	NZ_KL810966.1	-	55805	56212
IL0632	-3.34	0.0271	FALSE	172	16.1	5.73	6540	613	DJ41_RS04635	NZ_KL810966.1	+	56308	57204
GGUC	-3.36	0.011	FALSE	26.7	2.15	3.1	842	115	DJ41_RS18045	NZ_KL810966.1	+	2917016	2918014
BCCA	-3.38	0.0179	FALSE	73.4	7.69	5.8	5380	688	DJ41_RS22000	NZ_KL810966.1	+	3755825	3757543
actP	-3.4	0.00722	FALSE	113	7.41	5.6	4360	604	DJ41_RS10255	NZ_KL810966.1	-	1247479	1249194
	-3.42	0.02	FALSE	72.5	6.79	4.7	4800	446	DJ41_RS19115	NZ_KL810966.1	+	3155124	3156680
YBGK	-3.46	0.00644	FALSE	68.4	6.61	5.41	4620	563	DJ41_RS21995	NZ_KL810966.1	+	3754236	3755825
ACTP	-3.48	0.0139	FALSE	218	17.6	7.41	16800	2340	DJ41_RS21380	NZ_KL810966.1	+	3636917	3639388
NA	-3.5	0.0426	FALSE	855	40.4	4.11	3940	174	DJ41_RS17610	NZ_KL810966.1	-	2820876	2820977
	-3.55	0.00204	FALSE	3290	270	9.64	105000	8540	DJ41_RS14350	NZ_KL810966.1	+	2132331	2133080
FUMC	-3.55	0.0108	FALSE	972	81.8	8.86	49100	6110	DJ41_RS17270	NZ_KL810966.1	+	2754716	2756110
FPVA	-3.56	0.00204	FALSE	240	20.7	7.11	24100	1900	DJ41_RS19105	NZ_KL810966.1	+	3152634	3154769
ENTD	-3.57	0.00204	FALSE	48	4.07	3.39	1540	117	DJ41_RS15070	NZ_KL810966.1	+	2300973	2301728
CSPB	-3.58	0.00649	FALSE	12400	1200	9.52	103000	13700	DJ41_RS15950	NZ_KL810966.1	+	2470710	2470922
YBGL	-3.59	0.0114	FALSE	183	18.3	5.82	6630	749	DJ41_RS21985	NZ_KL810966.1	+	3752621	3753385
BASH	-3.61	0.00722	FALSE	86.9	8.19	4.21	2710	254	DJ41_RS15065	NZ_KL810966.1	+	2300228	2300962
NA	-3.61	0.00204	FALSE	7640	684	10.2	162000	17600	DJ41_RS0104240	NZ_KL810966.1	+	3035828	3036353
CYDB	-3.62	0.0202	FALSE	1170	156	8.74	48300	8250	DJ41_RS17615	NZ_KL810966.1	-	2820991	2822136
entE	-3.66	0.00369	FALSE	588	46.2	8.03	32800	3950	DJ41_RS15035	NZ_KL810966.1	+	2292923	2294551
BMUL_5125	-3.68	0.00722	FALSE	124	10.3	5.09	4000	445	DJ41_RS21990	NZ_KL810966.1	+	3753397	3754203
	-3.74	0.00439	FALSE	644	50.1	8.64	44300	4630	DJ41_RS10450	NZ_KL810966.1	+	1295011	1297200
ALDH	-3.78	0.0126	FALSE	44.1	2.69	4.34	2610	211	DJ41_RS18050	NZ_KL810966.1	+	2918026	2919600
HDC	-3.83	0.00183	FALSE	257	19.5	6.27	12700	771	DJ41_RS15045	NZ_KL810966.1	+	2295556	2296707
	-3.84	0.00369	FALSE	296	19.4	6.93	16000	1670	DJ41_RS15055	NZ_KL810966.1	+	2296953	2298563
MNOD_4784	-3.89	0.00414	FALSE	69.9	5.66	2.87	1070	88	DJ41_RS10260	NZ_KL810966.1	-	1249196	1249528
BAUA	-4.01	0.00378	FALSE	669	38	8.53	49900	4690	DJ41_RS15020	NZ_KL810966.1	+	2286096	2288396
NA	-4.02	0.0216	FALSE	356	33.1	3.87	2410	269	DJ41_RS10875	NZ_KL810966.1	+	1388189	1388347
SCLAV_0401	-4.04	0.00773	FALSE	223	12.9	5.87	8150	594	DJ41_RS14985	NZ_KL810966.1	-	2276550	2277410
	-4.12	0.00311	FALSE	847	45.2	7.51	26200	2340	DJ41_RS15015	NZ_KL810966.1	+	2285042	2286010
IUCB	-4.14	0.00204	FALSE	567	25.8	6.09	15300	654	DJ41_RS19170	NZ_KL810966.1	-	3167191	3167811
	-4.16	0.0024	FALSE	264	12.9	6.76	17100	1270	DJ41_RS14990	NZ_KL810966.1	+	2277803	2279650
ENTB	-4.16	0.00204	FALSE	524	31.4	6.72	18200	1190	DJ41_RS15040	NZ_KL810966.1	+	2294569	2295438
NA	-4.21	0.00532	FALSE	261	12	4.6	6240	254	DJ41_RS06370	NZ_KL810966.1	-	418978	419478
ECPD	-4.21	0.00251	FALSE	368	22.9	5.93	11500	747	DJ41_RS18560	NZ_KL810966.1	+	3036442	3037176
	-4.33	0.00457	FALSE	341	16.8	7.09	18500	1430	DJ41_RS15060	NZ_KL810966.1	+	2298560	2300155
	-4.36	0.0144	FALSE	461	18.4	6.38	11600	758	DJ41_RS18670	NZ_KL810966.1	-	3062659	3063429
DHBB	-4.46	0.00204	FALSE	625	26.6	6.45	16800	915	DJ41_RS18665	NZ_KL810966.1	-	3061945	3062586
NA	-4.53	0.00183	FALSE	5390	231	7.57	43900	1670	DJ41_RS15835	NZ_KL810966.1	-	2447329	2447499
ENTC	-4.57	0.00164	FALSE	325	13.2	6.31	16100	532	DJ41_RS15075	NZ_KL810966.1	+	2301853	2303022
	-4.92	0.00106	FALSE	403	13.7	7.84	54500	1820	DJ41_RS15030	NZ_KL810966.1	-	2289819	2292761
BASC	-5.24	0.00106	FALSE	499	13.6	6.87	31200	850	DJ41_RS15025	NZ_KL810966.1	-	2288461	2289771
BASB	-5.27	0.00106	FALSE	345	9.97	7	33100	790	DJ41_RS14995	NZ_KL810966.1	-	2279721	2281814

## Sheet: MG1655 ΔtolC_G6
# Parameter Comp: TREATMENT_NAME: G6-1h - No Drug-1h
# Parameter Adjusted P-value: 0.05
# Parameter Fold-change: 2
Feature Symbol	log2(fold change)	adjusted P-value	Low Expressed	Group 1 Med. nRPKM	Group 2 Med. nRPKM	Mean Log2(nRPKM)	Group 1 Med. Count	Group 2 Med. Count	Feature ID	chr	strand	start	end
thrB	-1.88	0.0121	FALSE	67.3	26.4	5.58	2760	372	b0003	NC_000913.3	+	2801	3733
thrC	-2.19	0.00385	FALSE	86.9	24.1	6.1	4970	485	b0004	NC_000913.3	+	3734	5020
yaaX	4	2.32e-05	FALSE	62.4	1160	6.23	693	5150	b0005	NC_000913.3	+	5234	5530
yaaA	1.51	9.35e-05	FALSE	44.7	124	5.8	1540	1310	b0006	NC_000913.3	-	5683	6459
mog	1.02	0.0015	FALSE	82.1	157	6.01	2140	1250	b0009	NC_000913.3	+	9306	9893
dnaK	4.06	1.12e-05	FALSE	452	6730	11.6	28900	195000	b0014	NC_000913.3	+	12163	14079
dnaJ	4.07	7.23e-06	FALSE	104	1560	8.78	3890	27100	b0015	NC_000913.3	+	14168	15298
yaaY	-1.87	0.000103	FALSE	25.5	7.05	1.55	248	22	b0024	NC_000913.3	+	21181	21399
fkpB	-1.21	0.00221	FALSE	169	69.1	5.57	3390	448	b0028	NC_000913.3	+	25826	26275
ispH	-1.85	2.58e-05	FALSE	115	33.7	5.92	4860	441	b0029	NC_000913.3	+	26277	27227
dapB	-1.36	0.00143	FALSE	53.6	23.3	4.92	1960	309	b0031	NC_000913.3	+	28374	29195
carA	-4.26	0.00139	FALSE	139	9.01	5.57	5110	171	b0032	NC_000913.3	+	29651	30799
carB	-3.11	0.00189	FALSE	170	29.4	8.09	18700	1340	b0033	NC_000913.3	+	30817	34038
caiF	-2.4	2.81e-05	FALSE	66.7	12.1	3.49	1030	68	b0034	NC_000913.3	+	34300	34695
caiC	-1.76	0.001	FALSE	12.2	3.03	3.13	614	64	b0037	NC_000913.3	-	36271	37824
caiB	-2.31	0.00146	FALSE	12.6	2.44	2.69	675	43	b0038	NC_000913.3	-	37898	39115
caiT	-1.24	0.00866	FALSE	0.877	0.42	-0.172	59	9	b0040	NC_000913.3	-	40417	41931
folA	2.49	8.63e-06	FALSE	72.2	392	6.3	1400	2750	b0048	NC_000913.3	+	49823	50302
yabP	-2.44	2.48e-05	FALSE	51.1	9.91	4.16	1700	113	b4659	NC_000913.3	+	58474	59279
rluA	-1.34	0.00131	FALSE	47.7	20.7	4.49	1400	212	b0058	NC_000913.3	-	59687	60346
polB	2.73	4.51e-06	FALSE	16.9	115	6.71	1710	3780	b0060	NC_000913.3	-	63429	65780
araD	-1.48	0.00472	FALSE	1.39	0.433	-0.645	44	6	b0061	NC_000913.3	-	65855	66550
araA	-1.03	0.00598	FALSE	2.64	1.42	1.45	176	29	b0062	NC_000913.3	-	66835	68337
araC	1.34	0.000699	FALSE	12.8	29	4.17	524	497	b0064	NC_000913.3	+	70387	71265
yabI	2.36	1.05e-05	FALSE	25.9	136	5.47	879	1520	b0065	NC_000913.3	+	71351	72115
thiQ	1.97	3.48e-05	FALSE	10.1	41.9	3.87	295	426	b0066	NC_000913.3	-	72229	72927
sgrS	1.8	0.000217	FALSE	29.5	96.9	3.62	248	400	b4577	NC_000913.3	+	77367	77593
sgrT	1.81	0.000248	FALSE	50.1	166	3.6	239	393	b4662	NC_000913.3	+	77388	77519
setA	1.23	0.00101	FALSE	15.7	34.5	4.78	755	692	b0070	NC_000913.3	+	77621	78799
leuD	-1.18	0.0308	FALSE	32.6	18.9	4.07	817	181	b0071	NC_000913.3	-	78848	79453
leuC	-1.26	0.0469	FALSE	16.1	10	4.36	966	207	b0072	NC_000913.3	-	79464	80864
leuO	-2.49	0.000269	FALSE	6.17	0.957	1.38	251	18	b0076	NC_000913.3	+	84368	85312
ilvI	-2.29	0.000338	FALSE	24.7	5.67	4.51	1840	177	b0077	NC_000913.3	+	85630	87354
ilvH	-2.88	6.12e-05	FALSE	43.6	5.98	2.99	764	42	b0078	NC_000913.3	+	87357	87848
ftsI	-1.8	5.46e-05	FALSE	112	31	6.65	7030	783	b0084	NC_000913.3	+	91413	93179
murE	-1.35	0.00011	FALSE	98.8	37.8	6.51	5770	864	b0085	NC_000913.3	+	93166	94653
murF	-1.74	8.38e-05	FALSE	117	35	6.41	5730	673	b0086	NC_000913.3	+	94650	96008
mraY	-2.46	5.63e-05	FALSE	89.3	18.3	5.54	4300	283	b0087	NC_000913.3	+	96002	97084
murD	-2.48	2.25e-05	FALSE	109	21	6.03	6010	412	b0088	NC_000913.3	+	97087	98403
ftsW	-3.21	4.51e-06	FALSE	112	12.4	5.5	5760	219	b0089	NC_000913.3	+	98403	99647
murG	-3.29	4.03e-06	FALSE	118	12.2	5.34	5410	191	b0090	NC_000913.3	+	99644	100711
murC	-4.09	3.36e-06	FALSE	137	8.27	5.69	8970	189	b0091	NC_000913.3	+	100765	102240
ddlB	-1.69	5.34e-05	FALSE	194	63.5	6.67	7930	873	b0092	NC_000913.3	+	102233	103153
ftsQ	-3.02	1.19e-05	FALSE	180	25.7	5.83	6630	290	b0093	NC_000913.3	+	103155	103985
ftsA	-1.59	0.00029	FALSE	157	58.2	7.01	8930	1140	b0094	NC_000913.3	+	103982	105244
ftsZ	-1.5	0.000139	FALSE	440	157	8.31	22300	2870	b0095	NC_000913.3	+	105305	106456
lpxC	2.08	2.73e-05	FALSE	1220	5040	11.1	49800	65400	b0096	NC_000913.3	+	106557	107474
guaC	1.33	0.00685	FALSE	98.6	309	7.58	4570	4390	b0104	NC_000913.3	+	113444	114487
ppdD	-1.15	0.00772	FALSE	3.54	1.71	0.112	68	12	b0108	NC_000913.3	-	117109	117549
ampD	-1.08	0.000725	FALSE	61.6	29.7	4.62	1500	244	b0110	NC_000913.3	+	118733	119284
ampE	-1.68	3.76e-05	FALSE	52.4	16	4.62	1900	194	b0111	NC_000913.3	+	119281	120135
aroP	1.47	8.55e-05	FALSE	35.5	101	6.36	1940	1880	b0112	NC_000913.3	-	120178	121551
pdhR	2.89	0.00295	FALSE	113	928	8.07	2770	9680	b0113	NC_000913.3	+	122092	122856
acnB	1.47	0.0111	FALSE	250	948	10.5	27900	33500	b0118	NC_000913.3	+	131615	134212
speD	3.02	1.57e-05	FALSE	292	2030	9.25	7890	29400	b0120	NC_000913.3	-	134788	135582
speE	3.08	1.64e-05	FALSE	222	1590	8.99	6190	24100	b0121	NC_000913.3	-	135598	136464
hpt	1.38	0.00156	FALSE	205	537	7.36	4890	3920	b0125	NC_000913.3	+	141431	141967
panC	1.21	0.000255	FALSE	234	520	8.17	9300	6260	b0133	NC_000913.3	-	147944	148795
panB	1.88	1.64e-05	FALSE	148	558	7.83	5490	6270	b0134	NC_000913.3	-	148807	149601
yadC	-1.5	0.00268	FALSE	2.15	0.891	0.715	124	15	b0135	NC_000913.3	-	149715	150953
yadL	-1.22	0.0444	FALSE	1.1	0.486	-1.08	30	4	b0137	NC_000913.3	-	151626	152231
yadM	-1.43	0.026	FALSE	0.866	0.387	-1.61	23	3	b0138	NC_000913.3	-	152243	152812
htrE	-1.57	0.00209	FALSE	0.708	0.227	0.183	81	10	b0139	NC_000913.3	-	152829	155426
yadV	-2.58	0.000359	FALSE	1.85	0.286	-0.809	53	3	b0140	NC_000913.3	-	155461	156201
yadN	-1.15	0.0187	FALSE	0.885	0.363	-1.6	23	3	b0141	NC_000913.3	-	156299	156883
folK	1.63	0.000514	FALSE	64.2	181	5.69	1160	1400	b0142	NC_000913.3	-	157253	157732
pcnB	1.69	7.26e-05	FALSE	131	393	8.34	7140	9520	b0143	NC_000913.3	-	157729	159126
dksA	2	2.65e-05	FALSE	556	2300	8.97	11000	15200	b0145	NC_000913.3	-	160149	160604
sfsA	-1.4	0.0089	FALSE	122	53.1	5.93	3830	529	b0146	NC_000913.3	-	160782	161486
mrcB	-1.6	0.000362	FALSE	46.9	17.6	6.2	5270	606	b0149	NC_000913.3	+	164730	167264
fhuA	-2.47	0.000122	FALSE	396	82.9	8.56	41400	2640	b0150	NC_000913.3	+	167484	169727
fhuC	-2.56	0.000151	FALSE	171	36.9	5.89	6130	400	b0151	NC_000913.3	+	169778	170575
fhuD	-3.72	7.26e-05	FALSE	98.5	10.1	4.68	3670	122	b0152	NC_000913.3	+	170575	171465
fhuB	-4.14	5.11e-06	FALSE	62.6	3.47	4.81	5780	94	b0153	NC_000913.3	+	171462	173444
hemL	1.94	7.57e-05	FALSE	96.5	382	7.98	5490	6920	b0154	NC_000913.3	-	173602	174882
erpA	2.38	4.26e-05	FALSE	118	626	6.6	1810	3270	b0156	NC_000913.3	+	176610	176954
btuF	1.71	1.97e-05	FALSE	44.9	145	6.03	1680	1640	b0158	NC_000913.3	-	177662	178462
mtn	2.44	6e-06	FALSE	185	1020	8.23	5740	9870	b0159	NC_000913.3	-	178455	179153
degP	5.22	4.51e-06	FALSE	155	6360	10.5	10300	123000	b0161	NC_000913.3	+	180884	182308
cdaR	1.29	0.000455	FALSE	15.4	37.4	4.72	663	588	b0162	NC_000913.3	+	182463	183620
glnD	1.98	1.79e-05	FALSE	50.6	207	8.14	6000	8190	b0167	NC_000913.3	-	185978	188650
tsf	-1.26	0.00173	FALSE	1710	719	9.94	64800	9620	b0170	NC_000913.3	+	190857	191708
ispU	-1.52	3.04e-05	FALSE	246	82.4	6.77	8220	883	b0174	NC_000913.3	+	194903	195664
cdsA	-1.28	0.00028	FALSE	161	61.6	6.44	6150	921	b0175	NC_000913.3	+	195677	196534
bamA	-1.08	0.000845	FALSE	413	216	9.53	42800	7410	b0177	NC_000913.3	+	197928	200360
skp	-1.6	8.38e-05	FALSE	1470	457	8.62	31800	3340	b0178	NC_000913.3	+	200482	200967
lpxD	-1.43	8.55e-05	FALSE	681	274	8.81	30900	3980	b0179	NC_000913.3	+	200971	201996
fabZ	1	0.000316	FALSE	485	1010	8.29	10300	6670	b0180	NC_000913.3	+	202101	202556
lpxA	1.12	0.000422	FALSE	357	743	8.63	12500	8780	b0181	NC_000913.3	+	202560	203348
dnaE	-1.13	0.0011	FALSE	64.9	33.1	7.42	9760	1610	b0184	NC_000913.3	+	205126	208608
accA	-1.43	0.00121	FALSE	200	86.1	7.04	8520	1180	b0185	NC_000913.3	+	208621	209580
ldcC	-1.47	0.000145	FALSE	13.3	4.5	4.03	1060	148	b0186	NC_000913.3	+	209679	211820
yaeQ	1.66	2.42e-05	FALSE	71.7	230	6.13	1690	1810	b0190	NC_000913.3	+	214291	214836
arfB	1.18	0.000165	FALSE	70.3	163	5.52	1310	973	b0191	NC_000913.3	+	214833	215255
rcsF	1.03	0.000917	FALSE	130	249	6.17	1950	1370	b0196	NC_000913.3	-	219591	219995
metQ	1.56	0.000122	FALSE	107	336	7.35	3860	4270	b0197	NC_000913.3	-	220113	220928
metN	1.05	0.015	FALSE	12.8	29.9	4.52	551	569	b0199	NC_000913.3	-	221614	222645
alaV	2.2	0.00167	FALSE	3.26	17.4	-0.667	11	19	b0203	NC_000913.3	+	225500	225575
dkgB	4.19	4.23e-06	FALSE	12.4	221	5.49	437	3230	b0207	NC_000913.3	+	229167	229970
yafC	1.07	0.000279	FALSE	20.7	45.9	4.82	838	607	b0208	NC_000913.3	-	229967	230881
mltD	1.42	0.000606	FALSE	241	563	8.87	10500	11200	b0211	NC_000913.3	-	232597	233955
gloB	-1.48	0.000245	FALSE	44	15.3	4.3	1350	192	b0212	NC_000913.3	-	234027	234782
rnhA	1	0.00132	FALSE	92.9	179	5.89	1720	1350	b0214	NC_000913.3	-	235535	236002
dnaQ	1.76	1.5e-05	FALSE	54.6	186	6.21	1770	1920	b0215	NC_000913.3	+	236067	236798
aspV	2.09	0.000122	FALSE	74.5	270	3.44	184	359	b0216	NC_000913.3	+	236931	237007
gmhA	1.48	0.000289	FALSE	156	404	7.09	4010	3300	b0222	NC_000913.3	+	243543	244121
yafQ	2.25	4.41e-05	FALSE	122	666	6.29	1450	2630	b0225	NC_000913.3	-	245961	246239
dinJ	3.19	1.64e-05	FALSE	112	1060	6.53	1330	3930	b0226	NC_000913.3	-	246242	246502
rayT	-1.01	0.00176	FALSE	13.8	7.16	2.32	306	54	b0228	NC_000913.3	+	247637	248134
dinB	3.86	4.17e-06	FALSE	13.8	211	5.87	649	3400	b0231	NC_000913.3	+	250898	251953
yafN	2.4	6.77e-05	FALSE	19.5	102	3.67	258	426	b0232	NC_000913.3	+	252005	252298
yafO	1.89	3.31e-05	FALSE	14.6	52.2	3.5	258	337	b0233	NC_000913.3	+	252301	252699
prfH	-1.46	0.000142	FALSE	53.2	20.4	4.01	1240	145	b0236	NC_000913.3	+	253702	254202
gpt	2.73	4.62e-06	FALSE	128	823	7.24	2580	5950	b0238	NC_000913.3	+	255977	256435
frsA	1.87	2.35e-05	FALSE	81.7	281	7.51	4520	4750	b0239	NC_000913.3	+	256527	257771
crl	1.18	0.00144	FALSE	45.3	96.2	4.44	572	436	b0240	NC_000913.3	+	258676	259006
NA	-1.81	0.00224	FALSE	NA	NA	0.0971	69	10	b0240_258676_259006	NA	NA	NA	NA
phoE	-2.11	0.04	FALSE	0.531	0.19	-1.71	22	4	b0241	NC_000913.3	-	259045	260100
proB	-2.04	3.26e-05	FALSE	94.2	23.9	5.72	4620	397	b0242	NC_000913.3	+	260388	261491
proA	-2.19	2.42e-05	FALSE	117	25.6	6.14	6530	509	b0243	NC_000913.3	+	261503	262756
thrW	1.36	0.0314	FALSE	149	375	4.15	504	387	b0244	NC_000913.3	+	262871	262946
ykfN	2.73	0.000319	FALSE	36.5	225	2.36	102	259	b4626	NC_000913.3	-	263150	263212
ykfI	1.56	0.000159	FALSE	25.3	68.4	3.81	338	393	b0245	NC_000913.3	-	263328	263669
ykfF	-1.32	0.00749	FALSE	21.2	8.25	1.76	237	28	b0249	NC_000913.3	-	265304	265543
ykfB	1.3	0.000146	FALSE	40.6	102	4.91	844	708	b0250	NC_000913.3	-	265620	266087
insI1	1.09	0.000587	FALSE	2.61	5.36	2.11	134	93	b0256	NC_000913.3	+	270603	271754
eyeA	-1.05	0.01	FALSE	30.6	16	0.793	101	17	b4690	NC_000913.3	+	272580	272654
afuC	-1.27	0.00272	FALSE	3.71	1.73	1.38	181	28	b0262	NC_000913.3	-	277756	278802
insI1	1.86	0.000761	FALSE	8.54	36.7	1.7	66	108	b4708	NC_000913.3	+	279931	280104
insX	1.8	0.000565	FALSE	35.9	119	3.99	371	439	b4505	NC_000913.3	-	280114	280362
yagB	1.49	0.00014	FALSE	20.8	60.9	3.53	285	266	b0266	NC_000913.3	-	280427	280735
yagE	-2.47	0.000388	FALSE	9.64	1.46	1.79	329	18	b0268	NC_000913.3	+	282278	283186
yagF	-2.29	0.00277	FALSE	4.19	0.842	1.76	344	27	b0269	NC_000913.3	+	283201	285168
ykgS	1.5	0.00197	FALSE	7.25	19.8	1.31	66	64	b4688	NC_000913.3	+	290429	290633
insB1	1.29	0.00424	FALSE	1.83	5.11	0.643	41	35	b0274	NC_000913.3	-	290649	291152
yagN	1.53	4.1e-05	FALSE	69.6	204	5.71	1360	1270	b0280	NC_000913.3	-	295139	295579
ptwF	-1.27	0.0263	FALSE	26.7	9.23	-0.211	55	9	b4629	NC_000913.3	+	297206	297254
paoB	-1.07	0.0144	FALSE	2.05	0.887	0.476	85	12	b0285	NC_000913.3	-	300931	301887
yagU	-4.32	2.13e-05	FALSE	83.6	5.26	3.64	2280	44	b0287	NC_000913.3	+	302991	303605
ecpR	-2.22	0.00764	FALSE	0.528	0.124	-2.56	13	1	b0294	NC_000913.3	-	310746	311336
ykgO	-1.58	0.00733	FALSE	17.5	5.7	0.626	91	14	b4506	NC_000913.3	-	312374	312514
ykgM	-1.48	0.0211	FALSE	13	4.19	0.744	120	17	b0296	NC_000913.3	-	312514	312777
eaeH	-1.41	0.0173	FALSE	0.465	0.173	-1.87	16	3	b0297	NC_000913.3	+	314357	315228
rclR	-1.41	0.0126	FALSE	1.69	0.516	-0.118	61	7	b0305	NC_000913.3	+	320227	321081
ykgG	-1.19	0.00696	FALSE	5.63	2.44	1.37	151	25	b0308	NC_000913.3	+	323758	324453
betA	2.99	0.000505	FALSE	11.1	115	6.11	708	2700	b0311	NC_000913.3	-	325577	327247
betB	3.45	0.000269	FALSE	12.9	202	6.41	755	4280	b0312	NC_000913.3	-	327261	328733
betI	3.43	0.00021	FALSE	14.7	214	5.18	320	1920	b0313	NC_000913.3	-	328747	329334
betT	2.43	0.00316	FALSE	5.58	46.1	5.28	504	1640	b0314	NC_000913.3	+	329463	331496
yahA	-1.08	0.00712	FALSE	5.72	2.44	2.07	241	53	b0315	NC_000913.3	+	332371	333459
yahK	-1.12	0.000479	FALSE	18	8.66	3.71	826	129	b0325	NC_000913.3	+	342884	343933
yahM	-1.03	0.00368	FALSE	23	10.5	1.97	261	35	b0327	NC_000913.3	+	345404	345649
yahN	-3.05	0.000821	FALSE	4.64	0.737	0.384	133	7	b0328	NC_000913.3	-	345666	346337
prpB	-1.21	0.0266	FALSE	1.47	0.556	-0.191	59	7	b0331	NC_000913.3	+	348682	349572
prpC	1.47	0.00165	FALSE	0.635	1.67	0.305	33	31	b0333	NC_000913.3	+	350012	351181
codB	-2.34	0.00567	FALSE	47.5	12.4	5.09	2050	213	b0336	NC_000913.3	+	354922	356181
codA	-1.17	0.0202	FALSE	130	68.3	7.03	5710	1220	b0337	NC_000913.3	+	356171	357454
cynT	1.23	0.00152	FALSE	4.06	9.67	2.02	113	102	b0339	NC_000913.3	+	358799	359458
cynS	2.71	1.98e-05	FALSE	4.51	30.9	2.54	91	224	b0340	NC_000913.3	+	359489	359959
cynX	1.71	8.07e-05	FALSE	2.65	9.17	2.52	133	158	b0341	NC_000913.3	+	359992	361146
lacZ	-1.01	0.0154	FALSE	1.36	0.621	1.62	174	38	b0344	NC_000913.3	-	363231	366305
lacI	1.44	9.5e-05	FALSE	20.9	55.9	5.17	873	872	b0345	NC_000913.3	-	366428	367510
mhpF	-1.41	0.00761	FALSE	1.7	0.634	0.0953	66	12	b0351	NC_000913.3	+	372921	373871
mhpE	-1.85	0.00983	FALSE	2.24	0.798	0.233	97	11	b0352	NC_000913.3	+	373868	374881
mhpT	-2.54	0.000236	FALSE	4.76	0.91	1.2	235	15	b0353	NC_000913.3	+	375459	376670
yaiL	1.49	0.000669	FALSE	41.3	110	5.1	808	835	b0354	NC_000913.3	+	376772	377311
frmA	3.37	1.55e-05	FALSE	24.3	272	6.51	1200	4270	b0356	NC_000913.3	-	378462	379571
frmR	3.39	7.67e-06	FALSE	21.5	241	4.38	246	966	b0357	NC_000913.3	-	379606	379881
yaiX	-1.25	0.0266	FALSE	2.51	1.25	-1.09	30	5	b4579_382591_382872	NC_000913.3	-	382591	382872
yaiP	-1.26	0.0126	FALSE	1.42	0.587	0.103	70	11	b0363	NC_000913.3	-	382739	383935
hemB	1.4	0.000291	FALSE	110	314	7.48	4410	4520	b0369	NC_000913.3	-	388753	389727
iraP	-1.73	0.00489	FALSE	46.4	17.1	3.03	564	69	b0382	NC_000913.3	+	401386	401646
phoA	-2.08	9.46e-05	FALSE	17.4	3.55	3.54	983	100	b0383	NC_000913.3	+	401747	403162
proC	1.71	2.32e-05	FALSE	52.5	168	6.25	1890	2050	b0386	NC_000913.3	-	404835	405644
aroL	-1.01	0.00249	FALSE	336	163	6.85	6380	1290	b0388	NC_000913.3	+	406405	406929
yaiA	-1.03	0.00525	FALSE	596	274	6.16	3840	793	b0389	NC_000913.3	+	406979	407170
aroM	-2.7	0.000115	FALSE	47.7	8.66	3.85	1440	92	b0390	NC_000913.3	+	407428	408105
ykiA	-2.79	2.57e-05	FALSE	26.4	3.52	1.76	421	17	b0392	NC_000913.3	+	408609	408950
rdgC	2.32	1.58e-05	FALSE	50.3	244	6.61	1740	3300	b0393	NC_000913.3	-	409108	410019
sbcC	1.55	4.33e-05	FALSE	16.8	47.8	6.46	2040	2230	b0397	NC_000913.3	-	412607	415753
sbcD	1.7	2.53e-05	FALSE	19	63.5	5.37	997	1090	b0398	NC_000913.3	-	415750	416952
phoB	2.39	1.05e-05	FALSE	15.3	80.5	4.65	459	868	b0399	NC_000913.3	+	417142	417831
brnQ	1.58	0.00271	FALSE	44.3	136	6.7	2600	2520	b0401	NC_000913.3	+	419591	420910
proY	-2.36	9.53e-05	FALSE	35.6	8.08	4.62	2110	158	b0402	NC_000913.3	+	420986	422359
acpH	1.08	0.00183	FALSE	19.2	39.2	3.98	497	348	b0404	NC_000913.3	-	424337	424918
queA	2.34	1.19e-05	FALSE	49.6	240	6.83	2360	3660	b0405	NC_000913.3	+	425011	426081
yajC	1.2	0.000833	FALSE	411	1020	7.83	6080	4900	b0407	NC_000913.3	+	427287	427619
secF	-1.4	0.00218	FALSE	185	84.7	7.07	7910	1220	b0409	NC_000913.3	+	429505	430476
tsx	-1.5	0.00389	FALSE	197	64.8	6.84	6950	1140	b0411	NC_000913.3	-	431129	432013
nrdR	1.42	4.43e-05	FALSE	90.8	247	6.08	1780	1620	b0413	NC_000913.3	+	433002	433451
ribD	1.1	0.000312	FALSE	110	253	7.49	5640	3870	b0414	NC_000913.3	+	433455	434558
ribE	2.25	2.9e-05	FALSE	309	1490	8.28	5500	9540	b0415	NC_000913.3	+	434647	435117
nusB	2.2	2.04e-05	FALSE	332	1650	8.31	6480	9540	b0416	NC_000913.3	+	435137	435556
thiL	2.12	5.75e-05	FALSE	64.8	263	6.96	2290	3860	b0417	NC_000913.3	+	435634	436611
thiI	2.43	2.2e-05	FALSE	80.3	440	8.1	5170	9550	b0423	NC_000913.3	+	441549	442997
yajQ	2.01	9.92e-06	FALSE	315	1290	8.28	6840	9040	b0426	NC_000913.3	+	444683	445174
cyoE	-1.15	0.0375	FALSE	541	311	8.85	21200	5360	b0428	NC_000913.3	-	446815	447705
yajG	1.34	0.000472	FALSE	146	396	7.07	3380	3280	b0434	NC_000913.3	-	453589	454167
tig	1.4	0.00104	FALSE	1000	2890	11.2	57900	56700	b0436	NC_000913.3	+	455133	456431
clpP	2.06	1.72e-05	FALSE	474	2040	9.24	12800	18100	b0437	NC_000913.3	+	456677	457300
clpX	1.04	0.00129	FALSE	504	1080	9.87	28600	21100	b0438	NC_000913.3	+	457426	458700
queC	1.81	4.89e-05	FALSE	47.4	184	6.05	1500	1820	b0444	NC_000913.3	-	464852	465547
ybaE	-2.1	4.89e-05	FALSE	20.9	4.41	4	1250	121	b0445	NC_000913.3	-	465612	467312
cof	1.13	0.000472	FALSE	25.7	54.9	4.88	933	639	b0446	NC_000913.3	+	467412	468230
ybaO	1.93	0.000409	FALSE	29	143	4.86	574	897	b0447	NC_000913.3	+	468383	468841
glnK	1.8	0.0354	FALSE	120	444	5.93	1670	2710	b0450	NC_000913.3	+	472598	472936
tesB	1.18	0.000328	FALSE	39.8	94.7	5.66	1340	1110	b0452	NC_000913.3	-	474301	475161
ffs	2.32	0.00715	FALSE	72.5	309	4.13	367	702	b0455	NC_000913.3	+	476448	476561
ylaC	2.77	0.000511	FALSE	36.8	313	5.91	770	2940	b0458	NC_000913.3	-	478781	479251
hha	1.18	0.00139	FALSE	372	808	6.88	3200	2500	b0460	NC_000913.3	-	480090	480308
tomB	2.24	1.64e-05	FALSE	153	737	7.01	2420	3760	b0461	NC_000913.3	-	480334	480708
acrA	1.02	0.00182	FALSE	175	405	8.28	8910	6580	b0463	NC_000913.3	-	484426	485619
acrR	1.29	0.000669	FALSE	49.5	136	5.67	1420	1200	b0464	NC_000913.3	+	485761	486408
ybaM	1.06	0.000861	FALSE	51	109	3.56	369	262	b0466	NC_000913.3	-	490110	490271
priC	1.28	0.000171	FALSE	25.4	60.7	4.39	596	436	b0467	NC_000913.3	-	490285	490812
htpG	2.8	2.01e-05	FALSE	118	714	9.03	7240	20200	b0473	NC_000913.3	+	495120	496994
adk	1.36	0.000473	FALSE	378	884	8.53	8080	8650	b0474	NC_000913.3	+	497175	497819
gsk	2.82	4.23e-06	FALSE	59.6	420	7.7	3460	7690	b0477	NC_000913.3	+	500125	501429
ybaL	1.67	3.03e-05	FALSE	32.9	101	6.59	2130	2430	b0478	NC_000913.3	-	501562	503238
fsr	-1.96	0.000136	FALSE	15	3.98	3.27	743	66	b0479	NC_000913.3	-	503476	504696
ybaQ	1.34	0.00025	FALSE	152	351	6.28	2400	1630	b0483	NC_000913.3	+	508218	508559
glsA	-2.63	0.00207	FALSE	12.7	1.94	2.36	526	36	b0485	NC_000913.3	+	511641	512573
ybaT	-2.02	3.53e-05	FALSE	13	3.24	3.04	743	57	b0486	NC_000913.3	+	512576	513868
cueR	1.12	0.000382	FALSE	75.6	167	5.57	1280	1030	b0487	NC_000913.3	+	513993	514400
ybbJ	1.12	0.000117	FALSE	64.3	138	5.43	1340	921	b0488	NC_000913.3	-	514401	514859
ybbP	-1.07	0.00139	FALSE	14	6.36	4.51	1290	236	b0496	NC_000913.3	+	520416	522830
rhsD	-1.51	0.00269	FALSE	3.12	1.06	2.97	580	64	b0497	NC_000913.3	+	523261	527541
ybbC	-3.28	0.00138	FALSE	8.67	0.681	0.0235	142	5	b0498	NC_000913.3	+	527581	527949
ybbD	-2.71	0.0185	FALSE	1.22	0.205	-1.69	28	2	b0501	NC_000913.3	+	528640	529130
ylbG	1.31	0.000346	FALSE	21.1	53.6	3.87	384	347	b0502	NC_000913.3	-	529595	530016
mnmH	1.86	0.000267	FALSE	22	70.9	5.37	881	1110	b0503	NC_000913.3	-	530132	531226
allS	1.04	0.00366	FALSE	1.25	2.6	0.773	54	37	b0504	NC_000913.3	-	531295	532221
glxK	-2.29	0.000764	FALSE	2.4	0.514	0.248	98	8	b0514	NC_000913.3	+	541888	543033
allC	-2.23	0.00052	FALSE	4.5	1.14	1.48	247	20	b0516	NC_000913.3	-	544057	545292
ybcF	-1.89	0.00659	FALSE	7.08	1.58	1.56	203	24	b0521	NC_000913.3	+	550439	551332
purK	-1.86	0.014	FALSE	62.3	23.3	5.51	2320	345	b0522	NC_000913.3	-	551527	552594
ppiB	1.08	0.000823	FALSE	544	1310	8.67	12000	8810	b0525	NC_000913.3	-	553943	554437
cysS	2.54	1.45e-05	FALSE	59	375	7.74	3630	7060	b0526	NC_000913.3	+	554611	555996
sfmD	-1.32	0.00224	FALSE	1.02	0.405	0.806	111	16	b0532	NC_000913.3	+	559697	562300
sfmZ	-1.16	0.016	FALSE	1.42	0.555	-0.719	36	7	b0535	NC_000913.3	-	563848	564480
NA	-1.22	0.0336	FALSE	NA	NA	1.36	146	29	b0542_568035_568247	NA	NA	NA	NA
nmpC	-3.52	0.000602	FALSE	20.2	2.58	3.01	933	38	b0553_575786_576825	NC_000913.3	-	575786	576825
essD	-1.61	0.00205	FALSE	9.24	2.95	0.152	73	9	b0554	NC_000913.3	+	577398	577613
rrrD	-1.43	0.00263	FALSE	6.56	2.52	1.06	145	21	b0555	NC_000913.3	+	577613	578110
ybcV	-2.93	0.00713	FALSE	3.19	0.358	-0.911	61	2	b0558	NC_000913.3	-	579184	579594
ybcW	-1.83	0.0016	FALSE	16.3	4.61	0.966	139	17	b0559	NC_000913.3	+	579880	580086
nohD	-1.26	0.0332	FALSE	1.14	0.404	-1.19	26	3	b0560	NC_000913.3	+	580834	581379
tfaX	-1.05	0.0235	FALSE	3.75	1.61	-1.15	32	4	b0563	NC_000913.3	+	582953	583135
appY	-3.17	0.00879	FALSE	13.5	2.01	1.92	472	26	b0564	NC_000913.3	+	583681	584430
nfrA	1.39	0.000341	FALSE	5.45	14.3	4.72	670	677	b0568	NC_000913.3	-	587982	590954
nfrB	2.06	8.42e-05	FALSE	4.6	19	4.32	360	590	b0569	NC_000913.3	-	590941	593178
cusS	1.49	5.34e-05	FALSE	10.2	27.5	4.58	584	579	b0570	NC_000913.3	-	593328	594770
cusR	2.61	1.34e-05	FALSE	13.6	78.1	4.44	412	734	b0571	NC_000913.3	-	594760	595443
ybdJ	1.07	0.0275	FALSE	16.3	33.8	2.59	180	119	b0580	NC_000913.3	-	605951	606199
entD	-5.94	3.26e-05	FALSE	116	2.13	3.39	2680	20	b0583	NC_000913.3	-	609459	610079
fepA	-6.34	1.19e-05	FALSE	450	6.03	6.84	32300	209	b0584	NC_000913.3	-	610254	612494
fes	-5.09	3.75e-05	FALSE	109	4.63	4.75	5700	86	b0585	NC_000913.3	+	612737	613939
ybdZ	-5.42	8.45e-05	FALSE	362	9.07	3.38	2540	27	b4511	NC_000913.3	+	613942	614160
entF	-5.81	4.51e-06	FALSE	256	5.65	7.15	43800	298	b0586	NC_000913.3	+	614157	618038
fepE	-5.32	1.19e-05	FALSE	17	0.443	1.67	899	8	b0587	NC_000913.3	+	618254	619387
fepC	-5	3.18e-05	FALSE	132	5.6	4.22	4650	67	b0588	NC_000913.3	-	619384	620199
fepG	-4.16	3.8e-05	FALSE	58.5	3.59	3.76	2580	68	b0589	NC_000913.3	-	620196	621188
fepD	-3.19	0.000204	FALSE	46.8	7.25	4.12	2090	99	b0590	NC_000913.3	-	621185	622189
entS	-3.63	2.38e-05	FALSE	59.4	4.46	4.44	3300	109	b0591	NC_000913.3	+	622300	623550
fepB	-2.65	0.000256	FALSE	100	21.5	5.35	4260	296	b0592	NC_000913.3	-	623554	624510
entC	-5.27	3.45e-05	FALSE	201	5.34	5.42	7830	122	b0593	NC_000913.3	+	624885	626060
entE	-5.31	4.22e-05	FALSE	187	6.58	5.88	11700	144	b0594	NC_000913.3	+	626070	627680
entB	-6.29	2.65e-05	FALSE	431	7.43	5.46	12200	98	b0595	NC_000913.3	+	627694	628551
entA	-6.15	1.67e-05	FALSE	363	6.6	5.19	10300	67	b0596	NC_000913.3	+	628551	629297
entH	-7.21	7.28e-06	FALSE	498	3.52	4.14	7180	21	b0597	NC_000913.3	+	629300	629713
cstA	-4.15	7.42e-06	FALSE	98.3	5.61	5.64	7500	167	b0598	NC_000913.3	+	629894	631999
ahpC	1.23	0.000313	FALSE	1450	3310	10.3	32000	29100	b0605	NC_000913.3	+	638945	639508
rnk	-1.31	9.8e-05	FALSE	128	49.4	5.07	2340	320	b0610	NC_000913.3	-	643557	643967
rna	-1.12	0.000367	FALSE	100	42.7	5.67	2900	487	b0611	NC_000913.3	-	644197	645003
citX	-2.07	0.0038	FALSE	2.49	0.533	-0.698	44	4	b0614	NC_000913.3	-	647484	648035
citB	-2.61	0.00107	FALSE	57.9	8.43	3.78	1260	78	b0620	NC_000913.3	+	653862	654542
dcuC	-4.76	0.000117	FALSE	126	4.13	4.84	5580	81	b0621	NC_000913.3	-	654583	655968
pagP	-1.35	0.00334	FALSE	22.1	10.1	2.91	471	79	b0622	NC_000913.3	+	656557	657117
tatE	1.96	0.000175	FALSE	373	1540	7.23	2760	4540	b0627	NC_000913.3	+	658947	659150
lipA	2.44	1.21e-05	FALSE	275	1600	9.35	11700	21000	b0628	NC_000913.3	-	659251	660216
lipB	1.67	0.000615	FALSE	65.6	243	6.44	1870	2270	b0630	NC_000913.3	-	661637	662278
ybeD	4.6	5.78e-06	FALSE	140	4050	7.66	1660	15300	b0631	NC_000913.3	-	662379	662642
dacA	1.48	9.5e-05	FALSE	190	549	8.57	10700	9040	b0632	NC_000913.3	-	662752	663963
rlmH	2.69	7.11e-06	FALSE	140	920	7.39	2900	6630	b0636	NC_000913.3	-	668248	668715
rsfS	3.19	3.67e-06	FALSE	207	1960	7.66	2820	8810	b0637	NC_000913.3	-	668719	669036
leuS	1.48	0.000164	FALSE	179	511	9.63	18300	18600	b0642	NC_000913.3	-	672201	674783
djlB	-1.27	0.00897	FALSE	1.86	0.824	0.822	112	16	b0646	NC_000913.3	+	677415	678842
gltI	1.5	0.000112	FALSE	290	802	8.76	9670	10500	b0655	NC_000913.3	-	686839	687747
ybeX	1.71	3.12e-05	FALSE	282	917	8.8	10400	11300	b0658	NC_000913.3	-	690906	691784
ybeY	1.48	4.85e-05	FALSE	144	395	6.84	3150	2810	b0659	NC_000913.3	-	691874	692341
ybeZ	1.49	0.00041	FALSE	174	515	8.31	7820	7660	b0660	NC_000913.3	-	692338	693378
miaB	2.73	8.22e-06	FALSE	79.6	531	8.25	5040	11900	b0661	NC_000913.3	-	693531	694955
metT	1.22	0.0179	FALSE	326	1070	5.6	1110	1250	b0673	NC_000913.3	-	697057	697133
asnB	-2.98	0.000653	FALSE	109	17	6.33	6440	394	b0674	NC_000913.3	-	697513	699177
nagB	-1.29	0.000289	FALSE	96.7	41.8	5.71	3220	463	b0678	NC_000913.3	-	702811	703611
nagE	-2.89	7.98e-06	FALSE	98	13.3	6.09	8580	392	b0679	NC_000913.3	+	703944	705890
fur	1.49	9.46e-05	FALSE	502	1510	8.63	9460	9200	b0683	NC_000913.3	-	710200	710646
uof	1.78	0.00903	FALSE	54.1	224	3.46	173	276	b4637	NC_000913.3	-	710639	710725
fldA	1.58	1.94e-05	FALSE	243	722	7.8	5740	5540	b0684	NC_000913.3	-	710935	711465
ybfE	1.98	3.04e-05	FALSE	76	311	5.52	996	1390	b0685	NC_000913.3	-	711605	711898
ybfP	-2.41	0.000146	FALSE	9.67	1.71	1.04	213	13	b0689	NC_000913.3	+	715412	715906
ybfG	3.15	8.44e-05	FALSE	1.83	14.8	1.74	53	146	b0691	NC_000913.3	-	715947	716597
kdpD	1.32	0.00026	FALSE	6.91	18.7	4.97	805	771	b0695	NC_000913.3	-	721730	724414
kdpC	1.26	0.00212	FALSE	3.3	7.41	1.55	74	60	b0696	NC_000913.3	-	724407	724979
kdpA	2.99	0.000163	FALSE	0.404	3.43	0.987	30	78	b0698	NC_000913.3	-	727059	728732
ybfA	1.84	0.000729	FALSE	544	1680	7.53	5250	5110	b0699	NC_000913.3	+	729134	729340
ybfB	-3.75	0.000618	FALSE	2.23	0.154	-2.04	34	1	b0702	NC_000913.3	+	733776	734102
rhsO	-1.3	0.00861	FALSE	1.45	0.58	0.566	98	14	b0703	NC_000913.3	+	734133	735653
ybfC	-2.58	0.004	FALSE	2.61	0.352	-0.895	62	3	b0704	NC_000913.3	+	735650	736219
ybfQ	-3.29	0.00236	FALSE	3.38	0.209	-2.25	30	1	b4514	NC_000913.3	+	736445	736684
ybfL	-2.66	0.00102	FALSE	1.21	0.129	-1.02	44	2	b0705	NC_000913.3	+	736825	737961
ybfD	-2.21	0.000621	FALSE	1.89	0.386	-0.606	57	4	b0706	NC_000913.3	+	738092	738853
dtpD	-2.09	0.00073	FALSE	25	4.96	3.92	1190	104	b0709	NC_000913.3	-	741075	742556
ybgI	-1.08	0.000428	FALSE	104	45.8	5.66	2890	534	b0710	NC_000913.3	+	742827	743570
ybgJ	-1.62	6.97e-05	FALSE	115	36.8	5.43	3020	380	b0711	NC_000913.3	+	743593	744249
ybgK	-1.82	4.43e-05	FALSE	95.3	27.3	5.57	3520	363	b0712	NC_000913.3	+	744243	745175
ybgL	-1.93	2.27e-05	FALSE	62.8	15.6	4.57	2050	184	b0713	NC_000913.3	+	745165	745899
nei	-1.43	0.000251	FALSE	55.7	20.2	4.64	1620	218	b0714	NC_000913.3	+	745935	746726
sucA	-1.46	0.0278	FALSE	114	67.8	8.12	13200	2580	b0726	NC_000913.3	+	758706	761507
sucB	-2.42	0.00241	FALSE	244	66	7.43	13200	1230	b0727	NC_000913.3	+	761522	762739
sucC	-3.15	0.000655	FALSE	211	31.6	6.77	9130	534	b0728	NC_000913.3	+	763014	764180
sucD	-3.31	0.000364	FALSE	261	32.9	6.5	8330	455	b0729	NC_000913.3	+	764180	765049
cydA	-2	0.00116	FALSE	1560	347	9.97	78400	8390	b0733	NC_000913.3	+	771458	773026
cydB	-3.77	0.000219	FALSE	1540	90.8	8.54	66900	1870	b0734	NC_000913.3	+	773042	774181
cydX	-4.09	0.000338	FALSE	4470	195	6.49	18800	378	b4515	NC_000913.3	+	774196	774309
ybgE	-3.67	0.00016	FALSE	692	54.2	5.93	6520	295	b0735	NC_000913.3	+	774309	774602
tolA	-1.44	5.34e-05	FALSE	95.4	36.1	6.2	5160	650	b0739	NC_000913.3	+	776342	777607
ybgF	-1.08	0.00108	FALSE	440	215	7.94	13000	2460	b0742	NC_000913.3	+	779598	780389
lysT	2.12	0.00963	FALSE	833	3690	7	2810	4180	b0743	NC_000913.3	+	780554	780629
valT	1.38	8.55e-05	FALSE	1730	4620	7.78	5550	5070	b0744	NC_000913.3	+	780765	780840
lysW	1.98	0.00203	FALSE	952	3030	6.84	3210	3280	b0745	NC_000913.3	+	780843	780918
lysY	1.43	0.0116	FALSE	490	1040	5.68	1660	1560	b0747	NC_000913.3	+	781147	781222
nadA	-3.92	3.5e-06	FALSE	308	20.2	6.35	14300	298	b0750	NC_000913.3	+	782085	783128
pnuC	-4.35	4.23e-06	FALSE	336	16.2	5.72	10700	169	b0751	NC_000913.3	+	783166	783885
zitB	-3.31	4.23e-06	FALSE	113	11.4	5.1	4530	164	b0752	NC_000913.3	-	783882	784823
ybgS	1.87	3.88e-05	FALSE	30.4	117	4.45	509	645	b0753	NC_000913.3	-	784937	785317
galM	-1.48	8.92e-05	FALSE	114	38.6	6.11	5270	610	b0756	NC_000913.3	-	787797	788837
modE	1.86	2.48e-05	FALSE	42.2	167	6.03	1460	1810	b0761	NC_000913.3	-	793856	794644
acrZ	2.7	0.0017	FALSE	283	1750	6.4	1880	3640	b0762	NC_000913.3	+	794773	794922
modA	1.05	0.0005	FALSE	49.1	107	5.77	1590	1130	b0763	NC_000913.3	+	795089	795862
ybhA	1.84	2.13e-05	FALSE	34.9	121	5.75	1160	1490	b0766	NC_000913.3	-	797613	798431
pgl	-1.64	3.18e-05	FALSE	114	36	6.01	4990	534	b0767	NC_000913.3	+	798586	799581
ybhD	-3.35	0.00209	FALSE	6.47	0.667	0.933	274	9	b0768	NC_000913.3	-	799622	800575
ybhI	-1.29	0.0269	FALSE	0.449	0.148	-1.28	28	3	b0770	NC_000913.3	+	801887	803320
ybhC	1.58	0.000477	FALSE	56.3	198	7.17	3210	3600	b0772	NC_000913.3	-	805998	807281
ybhB	2.88	3.26e-05	FALSE	60.2	533	6.5	1280	3730	b0773	NC_000913.3	-	807433	807909
bioA	2.91	0.00156	FALSE	16.5	174	6.45	943	4020	b0774	NC_000913.3	-	807968	809257
uvrB	2.18	2.52e-05	FALSE	77.2	379	8.39	6930	11000	b0779	NC_000913.3	+	813526	815547
moaA	1.47	0.000185	FALSE	146	405	7.97	6590	6820	b0781	NC_000913.3	+	817044	818033
moaB	2.19	7.75e-05	FALSE	57	285	6.01	1200	2170	b0782	NC_000913.3	+	818055	818567
moaC	1.48	0.00979	FALSE	61.5	155	5.53	1330	1410	b0783	NC_000913.3	+	818570	819055
moaD	1.06	0.04	FALSE	54.7	105	4.08	520	476	b0784	NC_000913.3	+	819048	819293
ybhM	-1.79	0.000422	FALSE	4.92	1.34	0.907	156	13	b0787	NC_000913.3	+	820793	821506
ybhN	-1.8	0.000655	FALSE	4.17	1.26	1.08	177	17	b0788	NC_000913.3	-	821542	822498
clsB	-1.18	0.00248	FALSE	3.82	1.62	1.54	163	28	b0789	NC_000913.3	-	822498	823739
ybhP	-1.7	0.00184	FALSE	3.87	1.12	0.631	131	16	b0790	NC_000913.3	-	823736	824497
ybhQ	1	0.000853	FALSE	56.5	114	5.06	1080	695	b0791	NC_000913.3	+	824630	825040
ybhS	-2.05	0.000425	FALSE	33.7	7.07	4	1220	120	b0793	NC_000913.3	-	826119	827252
rhlE	1.68	2.76e-05	FALSE	133	434	8.33	7690	8160	b0797	NC_000913.3	+	830872	832236
dinG	1.9	1.62e-05	FALSE	37.5	134	7.23	3580	4040	b0799	NC_000913.3	+	833070	835220
ybiJ	4.63	1.35e-05	FALSE	47.4	1430	6.25	549	5560	b0802	NC_000913.3	-	837665	837925
ybiI	-3.4	0.0123	FALSE	40	6.02	2.47	474	32	b0803	NC_000913.3	-	838190	838456
ybiX	-4.24	0.00589	FALSE	56.7	4.49	3.77	1240	45	b0804	NC_000913.3	-	838530	839207
fiu	-4.66	0.0116	FALSE	56.3	4.6	5.59	4120	158	b0805	NC_000913.3	-	839249	841531
mcbA	-1.95	0.00177	FALSE	10.4	2.69	0.637	120	13	b0806	NC_000913.3	-	841796	842056
glnQ	1.89	2.03e-05	FALSE	387	1390	9.02	12400	14200	b0809	NC_000913.3	-	845741	846463
glnP	2.15	1.43e-05	FALSE	313	1360	8.77	8560	13600	b0810	NC_000913.3	-	846460	847119
glnH	3.86	8.87e-06	FALSE	727	11100	11.1	23100	134000	b0811	NC_000913.3	-	847258	848004
dps	2.54	3.21e-05	FALSE	591	3420	9.5	11900	24800	b0812	NC_000913.3	-	848408	848911
rhtA	1.51	0.000156	FALSE	9.07	27.7	3.89	355	351	b0813	NC_000913.3	-	849210	850097
ompX	3.03	2.12e-05	FALSE	3850	30600	12.4	88200	223000	b0814	NC_000913.3	+	850450	850965
mntR	1.17	0.0028	FALSE	47	117	5.19	1020	793	b0817	NC_000913.3	+	853183	853650
moeB	1.03	0.000685	FALSE	74.1	140	6.22	2020	1460	b0826	NC_000913.3	-	864380	865129
moeA	1.22	0.00026	FALSE	61.6	143	6.86	3050	2500	b0827	NC_000913.3	-	865129	866364
iaaA	-2.49	9.97e-06	FALSE	48.2	8.38	4.27	1890	116	b0828	NC_000913.3	+	866568	867533
gsiA	-2.55	1.76e-05	FALSE	46.2	7.81	5.12	3370	213	b0829	NC_000913.3	+	867520	869391
gsiB	-2.16	0.000372	FALSE	48.2	8.69	4.92	2530	229	b0830	NC_000913.3	+	869411	870949
gsiC	-2.58	0.00015	FALSE	27.6	4.47	3.22	814	60	b0831	NC_000913.3	+	870967	871887
gsiD	-3.49	0.000556	FALSE	19.7	1.29	2.07	577	19	b0832	NC_000913.3	+	871890	872801
yliE	-2.66	2.73e-05	FALSE	6.16	0.941	2.57	643	41	b0833	NC_000913.3	+	872979	875327
rimO	2.48	2.32e-05	FALSE	31.4	187	6.71	1660	3490	b0835	NC_000913.3	-	876710	878035
yliI	1.48	8.45e-05	FALSE	21.4	56.2	5.32	1040	1030	b0837	NC_000913.3	+	878742	879857
gstB	2.11	1.31e-05	FALSE	62.6	268	6.35	1660	2380	b0838	NC_000913.3	-	879854	880480
ybjG	1.34	0.00178	FALSE	31.2	90.1	5.06	827	758	b0841	NC_000913.3	-	882792	883388
ybjI	-1.52	0.000248	FALSE	34.4	13	4.17	1240	166	b0844	NC_000913.3	-	885316	886131
rcdA	1.78	5.84e-05	FALSE	10.3	36.2	3.44	251	309	b0846	NC_000913.3	+	887423	887959
rybB	1.21	0.00148	FALSE	41.8	84.6	2.21	112	117	b4417	NC_000913.3	-	887976	888054
ybjM	-1.56	0.0122	FALSE	140	45	4.81	1690	268	b0848	NC_000913.3	+	890089	890466
ybjC	2.95	4.04e-05	FALSE	39.1	312	5.02	379	1270	b0850	NC_000913.3	+	890913	891200
nfsA	2.98	1.12e-05	FALSE	68.1	510	7.01	1630	5210	b0851	NC_000913.3	+	891184	891906
rimK	1.76	4.9e-05	FALSE	41	138	6.09	1640	1800	b0852	NC_000913.3	+	891967	892869
rlmC	3.54	2.99e-06	FALSE	15.7	192	5.98	785	3070	b0859	NC_000913.3	+	898518	899645
artP	-1.14	0.00849	FALSE	71.4	32.1	5.16	2310	378	b0864	NC_000913.3	-	903006	903734
poxB	-1.66	0.000259	FALSE	20.8	6.3	4.34	1390	174	b0871	NC_000913.3	-	909331	911049
ybjE	-1.83	0.000948	FALSE	15.3	5.07	3.05	611	62	b0874	NC_000913.3	-	913958	914857
aqpZ	-1.86	0.000604	FALSE	10.4	3.03	2.1	337	36	b0875	NC_000913.3	-	915352	916047
ybjX	1.97	0.000167	FALSE	77.8	351	7.39	3430	5060	b0877	NC_000913.3	-	918128	919120
macA	-2.04	8.55e-05	FALSE	31.3	8.06	4.16	1460	131	b0878	NC_000913.3	+	919235	920350
clpS	-1.82	0.00167	FALSE	238	80.9	5.64	3560	442	b0881	NC_000913.3	+	922913	923233
lrp	-2.4	1.34e-05	FALSE	546	101	6.83	12000	715	b0889	NC_000913.3	+	932595	933089
dmsA	1.18	0.0217	FALSE	86.5	188	8.03	7190	7000	b0894	NC_000913.3	+	940959	943403
ycaM	-2.43	0.0134	FALSE	4.44	0.668	1.16	204	13	b0899	NC_000913.3	+	947229	948659
ycaN	-1.93	0.000151	FALSE	5.82	1.38	1.38	214	20	b0900	NC_000913.3	-	948660	949568
ycaK	1.75	0.000632	FALSE	6.01	18.4	2.69	125	206	b0901	NC_000913.3	+	949668	950258
focA	-1.17	0.0266	FALSE	1730	575	9.47	49300	7090	b0904	NC_000913.3	-	953609	954466
ycaO	1.02	0.00564	FALSE	78.9	180	7.81	5570	4490	b0905	NC_000913.3	-	954872	956632
ycaP	-1.04	0.0102	FALSE	7.34	3.41	1.79	202	39	b0906	NC_000913.3	+	956762	957454
serC	-1.13	0.00749	FALSE	261	137	7.7	12600	2060	b0907	NC_000913.3	+	957653	958741
aroA	-1.92	0.000248	FALSE	148	42.8	6.61	7100	827	b0908	NC_000913.3	+	958812	960095
ycaL	-1.3	0.00277	FALSE	6.39	2.31	1.55	217	29	b0909	NC_000913.3	+	960264	961028
ihfB	2.07	1.93e-05	FALSE	570	2440	8.38	7570	9790	b0912	NC_000913.3	+	963828	964112
msbA	1.55	2.47e-05	FALSE	102	306	8.29	7960	7420	b0914	NC_000913.3	+	966621	968369
aspC	1.33	0.000136	FALSE	242	594	8.79	10800	9990	b0928	NC_000913.3	-	984519	985709
ompF	-1.5	0.00246	FALSE	186	52.6	6.77	6500	1100	b0929	NC_000913.3	-	985894	986982
asnS	1.96	8.64e-05	FALSE	335	1360	9.89	20800	25900	b0930	NC_000913.3	-	987585	988985
elfA	1.59	0.000255	FALSE	3.34	10.1	1.65	73	74	b0938	NC_000913.3	+	997868	998407
ycbU	-1.2	0.00817	FALSE	3.56	1.3	0.446	85	14	b0942	NC_000913.3	+	1002889	1003431
ycbV	-1.07	0.0207	FALSE	3.99	1.65	0.481	75	17	b0943	NC_000913.3	+	1003439	1003954
pyrD	2.47	0.000393	FALSE	41.3	288	6.91	1860	3960	b0945	NC_000913.3	+	1004768	1005778
ycbX	1.54	2.49e-05	FALSE	70.3	204	7.06	3530	3300	b0947	NC_000913.3	-	1006491	1007600
pqiC	-1.1	0.000514	FALSE	52.2	23.3	4.29	1310	205	b0952	NC_000913.3	+	1014896	1015459
rmf	2.12	0.000205	FALSE	1950	7430	9.16	10500	18000	b0953	NC_000913.3	+	1015715	1015882
fabA	5.28	5.44e-06	FALSE	475	16700	10.4	11000	118000	b0954	NC_000913.3	-	1015952	1016470
ompA	2.11	5.62e-05	FALSE	6630	30100	13.9	304000	442000	b0957	NC_000913.3	-	1019013	1020053
sulA	2.46	1.74e-05	FALSE	65.9	384	6.33	1410	2940	b0958	NC_000913.3	-	1020410	1020919
yccF	2.29	2.12e-05	FALSE	35.5	186	5.23	723	1250	b0961	NC_000913.3	-	1023902	1024348
mgsA	-1.57	4.41e-05	FALSE	205	68.9	5.77	4020	447	b0963	NC_000913.3	-	1026557	1027015
yccU	2.33	2.52e-05	FALSE	94.2	454	6.37	1400	2720	b0965	NC_000913.3	+	1027946	1028359
hspQ	1.39	0.000201	FALSE	315	914	7.45	4440	4110	b0966	NC_000913.3	-	1028404	1028721
rlmI	2.01	3.29e-05	FALSE	45	199	6.87	2310	3450	b0967	NC_000913.3	-	1028779	1029969
yccX	1.12	0.00125	FALSE	52.1	106	4.31	510	431	b0968	NC_000913.3	+	1030064	1030342
tusE	1.97	0.000167	FALSE	66.1	271	5.35	810	1220	b0969	NC_000913.3	-	1030339	1030668
yccA	1.84	0.000159	FALSE	382	1580	8.97	11000	14800	b0970	NC_000913.3	-	1030759	1031418
hyaD	-1.09	0.048	FALSE	6.74	2.75	1.23	157	25	b0975	NC_000913.3	+	1035770	1036357
cbdA	-1.02	0.000905	FALSE	6.69	3.25	2.82	459	69	b0978	NC_000913.3	+	1037740	1039284
cbdB	-1.84	0.000896	FALSE	7.27	1.81	2.07	385	36	b0979	NC_000913.3	+	1039296	1040432
cbdX	-1.42	0.0233	FALSE	27.6	11.4	0.503	88	15	b4592	NC_000913.3	+	1040445	1040537
appA	-1.23	0.00027	FALSE	9.17	3.79	2.97	540	75	b0980	NC_000913.3	+	1040617	1041915
gfcB	-1.35	0.0106	FALSE	2.42	0.684	-0.192	50	8	b0986	NC_000913.3	-	1048688	1049332
insB1	2.3	0.001	FALSE	18.6	83.5	4.11	416	595	b0988	NC_000913.3	+	1050027	1050530
cspG	-2.12	0.00133	FALSE	973	179	6.63	9660	539	b0990	NC_000913.3	+	1051461	1051673
ymcE	-1.49	0.00249	FALSE	110	31.8	3.89	942	101	b0991	NC_000913.3	+	1051847	1052077
gnsA	-1.07	0.00218	FALSE	148	63.8	4.08	1160	151	b4517	NC_000913.3	+	1052067	1052240
torC	5.79	1.35e-05	FALSE	0.883	55.1	2.89	46	922	b0996	NC_000913.3	+	1058084	1059256
torA	4.44	4.23e-06	FALSE	1.82	42.3	4.42	187	1520	b0997	NC_000913.3	+	1059256	1061802
cbpM	-1.28	0.0042	FALSE	72.1	27.4	3.68	1030	128	b0999	NC_000913.3	-	1062550	1062855
cbpA	-1.86	2.32e-05	FALSE	91.3	25.9	5.49	3720	349	b1000	NC_000913.3	-	1062855	1063775
yccE	-2.37	0.0015	FALSE	0.943	0.12	-0.928	45	3	b1001	NC_000913.3	+	1064036	1065292
agp	-1.09	0.0235	FALSE	50.2	17.4	5.27	2040	379	b1002	NC_000913.3	+	1065585	1066826
yccJ	-1.44	0.0141	FALSE	614	198	6.13	5360	729	b1003	NC_000913.3	-	1066864	1067091
wrbA	-1.8	0.00394	FALSE	203	56.4	5.99	5390	629	b1004	NC_000913.3	-	1067112	1067708
rutG	1.22	0.0286	FALSE	5.32	15.8	3.41	314	286	b1006	NC_000913.3	-	1068511	1069839
rutF	2.72	0.00166	FALSE	3.59	28.2	2.15	59	190	b1007	NC_000913.3	-	1069860	1070354
rutE	3.02	0.00152	FALSE	3.43	33.4	2.47	65	268	b1008	NC_000913.3	-	1070365	1070955
rutD	3.38	0.00074	FALSE	2.72	31.1	2.61	70	339	b1009	NC_000913.3	-	1070965	1071765
rutC	3.19	0.000459	FALSE	4.19	34.6	2.15	52	182	b1010	NC_000913.3	-	1071773	1072159
rutB	3.61	0.00022	FALSE	3.51	40.8	2.88	78	384	b1011	NC_000913.3	-	1072171	1072863
rutA	4.24	0.000112	FALSE	3.61	63.3	4	133	988	b1012	NC_000913.3	-	1072863	1074011
rutR	1.61	8.14e-05	FALSE	16.3	49.5	4.16	419	447	b1013	NC_000913.3	+	1074242	1074880
putA	-1.52	0.0233	FALSE	11.3	5.44	5.2	1870	322	b1014	NC_000913.3	-	1074920	1078882
putP	-1.25	0.00722	FALSE	33.3	15.2	5.25	2010	401	b1015	NC_000913.3	+	1079305	1080813
efeU	-3.29	0.00243	FALSE	29.6	4.18	3.53	1090	61	b4490	NC_000913.3	+	1081356	1082185
efeO	-3.37	0.00527	FALSE	35.9	5.3	4.26	1510	90	b1018	NC_000913.3	+	1082243	1083370
efeB	-3.31	0.00754	FALSE	26.2	3.99	4.03	1200	82	b1019	NC_000913.3	+	1083376	1084647
phoH	2.7	0.00374	FALSE	9.72	75.8	5.33	457	1120	b1020	NC_000913.3	+	1084992	1086056
pgaC	-3.81	9.95e-05	FALSE	2.35	0.114	-0.215	145	3	b1022	NC_000913.3	-	1086521	1087846
pgaB	-3.21	0.00022	FALSE	2.72	0.219	0.695	186	6	b1023	NC_000913.3	-	1087839	1089857
pgaA	-2.43	0.000153	FALSE	6.61	1.24	2.76	649	56	b1024	NC_000913.3	-	1089866	1092289
ycdT	-2.73	6.32e-05	FALSE	9.35	1.41	2.3	564	27	b1025	NC_000913.3	+	1092876	1094234
ycdU	-2.25	0.0204	FALSE	0.569	0.204	-1.85	21	3	b1029	NC_000913.3	+	1095843	1096829
ycdX	1.29	4.39e-05	FALSE	112	274	7	3500	2740	b1034	NC_000913.3	+	1098879	1099616
ycdZ	1.21	0.000117	FALSE	129	301	6.63	2810	2300	b1036	NC_000913.3	+	1100296	1100787
csgF	-4.45	0.000497	FALSE	3.46	0.17	-1.67	64	1	b1038	NC_000913.3	-	1101711	1102127
csgE	-3.89	0.000213	FALSE	5.73	0.386	-0.614	104	3	b1039	NC_000913.3	-	1102152	1102541
csgD	-3.28	7.16e-05	FALSE	13.1	1.47	1.37	300	13	b1040	NC_000913.3	-	1102546	1103196
csgC	-3.28	0.00419	FALSE	3.18	0.221	-1.74	34	1	b1043	NC_000913.3	+	1104961	1105293
opgC	-1.18	0.000474	FALSE	19.8	8.77	3.99	1010	172	b1047	NC_000913.3	-	1107784	1108941
opgG	2.17	1.35e-05	FALSE	173	809	9.17	11800	17600	b1048	NC_000913.3	+	1109335	1110870
msyB	1.15	0.0424	FALSE	46.1	107	4.72	767	622	b1051	NC_000913.3	-	1113807	1114181
mdtG	1.61	0.000189	FALSE	24.8	67.9	5.57	991	1190	b1053	NC_000913.3	-	1114264	1115490
lpxL	1.36	0.000215	FALSE	53.7	150	6.38	2200	1950	b1054	NC_000913.3	-	1115662	1116582
yceA	2.16	0.00387	FALSE	15.5	77.3	5.47	635	1620	b1055	NC_000913.3	+	1116807	1117859
yceO	1.07	0.0119	FALSE	7.08	15.7	0.693	44	43	b1058	NC_000913.3	-	1119307	1119447
grxB	2.59	2.05e-05	FALSE	155	842	7.85	3540	8510	b1064	NC_000913.3	-	1123407	1124054
mdtH	-1.31	0.000616	FALSE	11.4	4.62	3.12	612	83	b1065	NC_000913.3	-	1124118	1125326
yceM	-1.27	0.000438	FALSE	66	25.7	5.24	2310	336	b1068	NC_000913.3	+	1126806	1127729
flgA	-2.78	0.00131	FALSE	51	7.69	3.79	1080	79	b1072	NC_000913.3	-	1130204	1130863
flgB	-8.07	2.52e-05	FALSE	232	0.843	2.66	3290	6	b1073	NC_000913.3	+	1131018	1131434
flgC	-7.04	1.66e-05	FALSE	314	2.23	3.56	4390	18	b1074	NC_000913.3	+	1131438	1131842
flgD	-7.1	4.48e-06	FALSE	462	3.1	4.73	10300	34	b1075	NC_000913.3	+	1131854	1132549
flgE	-6.71	2.98e-06	FALSE	594	5.29	5.96	23400	87	b1076	NC_000913.3	+	1132574	1133782
flgF	-6.59	3.67e-06	FALSE	282	3.09	4.58	9470	36	b1077	NC_000913.3	+	1133802	1134557
flgG	-6.21	2.85e-06	FALSE	400	5.07	5.14	11300	56	b1078	NC_000913.3	+	1134729	1135511
flgH	-6.59	6.15e-06	FALSE	168	1.52	3.62	5200	17	b1079	NC_000913.3	+	1135564	1136262
flgI	-5.9	2.85e-06	FALSE	109	1.74	3.93	4810	28	b1080	NC_000913.3	+	1136274	1137371
flgJ	-6.19	3.67e-06	FALSE	94.2	1.25	3.42	3690	16	b1081	NC_000913.3	+	1137371	1138312
flgK	-2.81	1.33e-05	FALSE	102	14.8	6.08	7440	402	b1082	NC_000913.3	+	1138378	1140021
flgL	-1.97	0.000102	FALSE	141	39.3	6.2	5810	592	b1083	NC_000913.3	+	1140033	1140986
rne	-1.47	7.31e-05	FALSE	195	68.9	8.55	26500	3540	b1084	NC_000913.3	-	1141182	1144367
rluC	1.28	4.85e-05	FALSE	58.8	143	6.46	2460	1940	b1086	NC_000913.3	+	1144940	1145899
plsX	1.39	0.00178	FALSE	408	904	9.31	19400	16700	b1090	NC_000913.3	+	1147621	1148691
fabD	-1.05	0.0013	FALSE	333	171	7.81	11900	2250	b1092	NC_000913.3	+	1149728	1150657
fabG	-1.55	0.000117	FALSE	762	274	8.44	24900	2840	b1093	NC_000913.3	+	1150670	1151404
fabF	-2.13	1.72e-05	FALSE	643	149	8.6	35400	2520	b1095	NC_000913.3	+	1151939	1153180
ptsG	-1.96	9.16e-05	FALSE	1040	281	9.61	66200	6310	b1101	NC_000913.3	+	1157869	1159302
fhuE	-3.71	1.79e-05	FALSE	147	12.8	6.58	12400	415	b1102	NC_000913.3	-	1159362	1161551
hinT	1.49	7.26e-05	FALSE	141	370	6.3	2250	1810	b1103	NC_000913.3	+	1161885	1162244
ycfL	1.37	9.77e-05	FALSE	141	355	6.35	2460	1910	b1104	NC_000913.3	+	1162247	1162624
lpoB	1.12	0.00111	FALSE	104	229	6.67	2780	2170	b1105	NC_000913.3	+	1162638	1163279
ycfQ	1.9	4.29e-05	FALSE	24.9	99.8	5.03	676	909	b1111	NC_000913.3	-	1168200	1168832
bhsA	3.9	4.29e-05	FALSE	47.3	535	5.31	399	2380	b1112	NC_000913.3	+	1169073	1169330
ldtC	4.02	3.3e-06	FALSE	16.7	245	5.94	628	3680	b1113	NC_000913.3	-	1169412	1170374
ycfZ	-2.11	0.00025	FALSE	5.71	1.43	1.26	199	16	b1121	NC_000913.3	-	1180479	1181267
potD	1.81	8.55e-05	FALSE	143	541	8.26	6640	9120	b1123	NC_000913.3	-	1181783	1182829
potC	1.1	0.000681	FALSE	51.1	110	5.97	1680	1440	b1124	NC_000913.3	-	1182826	1183620
potB	1.7	5.08e-05	FALSE	63	191	6.48	2020	2540	b1125	NC_000913.3	-	1183617	1184444
potA	2.84	6.54e-06	FALSE	104	702	8.23	4660	12200	b1126	NC_000913.3	-	1184458	1185594
roxA	1.07	0.00025	FALSE	147	317	7.91	7660	4830	b1128	NC_000913.3	-	1187119	1188240
purB	1.69	0.00521	FALSE	103	441	8.43	6200	8870	b1131	NC_000913.3	-	1190616	1191986
hflD	1.85	4.32e-05	FALSE	118	449	7.16	3130	4340	b1132	NC_000913.3	-	1191990	1192631
mnmA	2.44	6e-06	FALSE	143	771	8.52	7000	12400	b1133	NC_000913.3	-	1192667	1193773
nudJ	2.22	2.32e-05	FALSE	45.7	194	5.41	758	1370	b1134	NC_000913.3	-	1193827	1194288
rluE	2.77	3.07e-05	FALSE	38.4	238	5.83	805	2120	b1135	NC_000913.3	-	1194298	1194951
icd	1.24	0.00544	FALSE	860	2520	11	46900	45600	b1136	NC_000913.3	+	1195123	1196373
ymfL	1.88	0.000136	FALSE	6.17	21.7	2.61	153	186	b1147	NC_000913.3	+	1203268	1203825
pinE	1.66	0.00459	FALSE	0.506	1.91	-0.906	13	15	b1158	NC_000913.3	+	1209685	1210239
mcrA	-1.4	0.000568	FALSE	7.24	2.97	1.92	267	35	b1159	NC_000913.3	+	1210346	1211179
ycgX	-1.27	0.0149	FALSE	5.88	2.36	0.666	111	13	b1161	NC_000913.3	-	1212703	1213107
bluR	1.6	5.06e-05	FALSE	88.7	267	6.81	2520	2800	b1162	NC_000913.3	-	1213328	1214059
bluF	1.17	0.0132	FALSE	32	79.3	5.93	1240	1550	b1163	NC_000913.3	-	1214264	1215475
ycgZ	4.46	2.49e-05	FALSE	2.89	86.9	1.93	29	297	b1164	NC_000913.3	+	1215789	1216025
ymgA	3.66	0.000301	FALSE	2.83	41.2	1.39	27	159	b1165	NC_000913.3	+	1216068	1216340
ariR	4.65	0.000505	FALSE	2.28	80.3	1.66	27	303	b1166	NC_000913.3	+	1216369	1216635
ymgC	3.63	0.0045	FALSE	0.724	14.2	-0.442	8	50	b1167	NC_000913.3	+	1216748	1216996
ycgG	-1.89	0.00145	FALSE	1.1	0.297	-0.241	59	7	b1168	NC_000913.3	+	1217328	1218851
ymgD	1.13	0.00584	FALSE	23.8	53.2	3.64	296	280	b1171	NC_000913.3	-	1222305	1222634
ycgJ	-1.45	0.00332	FALSE	35.5	15.9	3.15	610	99	b1177	NC_000913.3	+	1226600	1226968
pliG	2.12	4.5e-05	FALSE	39.8	160	4.98	562	912	b1178	NC_000913.3	-	1227071	1227472
ycgN	1.06	0.00475	FALSE	40.3	88.3	4.81	827	577	b1181	NC_000913.3	+	1228815	1229276
hlyE	-1.84	0.0319	FALSE	4.15	0.881	0.624	144	16	b1182	NC_000913.3	-	1229483	1230394
umuD	1.84	5.52e-05	FALSE	5.86	21.4	2.22	111	127	b1183	NC_000913.3	+	1230767	1231186
nhaB	-1.13	0.00165	FALSE	50.9	23.3	5.73	3490	561	b1186	NC_000913.3	-	1233176	1234717
ycgB	-1.33	0.000406	FALSE	24.8	10.1	4.56	1520	210	b1188	NC_000913.3	-	1235709	1237241
dadX	-1.4	0.0377	FALSE	34.5	17.7	5.05	1630	336	b1190	NC_000913.3	+	1238879	1239949
emtA	1.44	0.000258	FALSE	31.3	87.7	5.03	755	807	b1193	NC_000913.3	+	1243180	1243791
ycgR	1.04	0.00309	FALSE	20.5	42.5	4.42	606	446	b1194	NC_000913.3	-	1243793	1244527
ycgY	-2.74	0.00167	FALSE	2.87	0.569	-0.854	59	4	b1196	NC_000913.3	+	1245160	1245600
treA	-3.51	0.00242	FALSE	16.9	1.04	2.63	1030	31	b1197	NC_000913.3	-	1245679	1247376
dhaM	-1.96	0.000531	FALSE	333	82.8	7.87	15100	1820	b1198	NC_000913.3	-	1247696	1249114
dhaL	-1.8	0.000571	FALSE	458	126	7.2	9300	1150	b1199	NC_000913.3	-	1249125	1249757
dhaK	-1.65	0.000248	FALSE	465	131	7.96	16000	2150	b1200	NC_000913.3	-	1249768	1250838
ychF	2.33	1.51e-05	FALSE	87.6	486	7.85	4250	7440	b1203	NC_000913.3	-	1256721	1257812
pth	2.13	2.13e-05	FALSE	33.4	137	5.27	868	1140	b1204	NC_000913.3	-	1257929	1258513
ychH	1.48	0.0133	FALSE	277	750	7.01	3430	3680	b1205	NC_000913.3	+	1258791	1259069
prs	-1.11	0.00162	FALSE	398	214	8.21	16800	2870	b1207	NC_000913.3	-	1260928	1261875
hemA	1.55	0.00014	FALSE	114	307	7.83	5070	5240	b1210	NC_000913.3	+	1263714	1264970
chaA	2.66	5.78e-06	FALSE	39.6	259	6.79	1940	4040	b1216	NC_000913.3	-	1270749	1271849
narL	1.25	0.00369	FALSE	118	257	6.68	2460	2410	b1221	NC_000913.3	-	1275179	1275829
narH	-3.46	0.00912	FALSE	211	11.8	5.78	10400	361	b1225	NC_000913.3	+	1283604	1285142
narJ	-4.94	0.0056	FALSE	196	3.39	3.76	4710	43	b1226	NC_000913.3	+	1285139	1285849
narI	-5.05	0.00708	FALSE	143	2.19	3.31	3110	29	b1227	NC_000913.3	+	1285849	1286526
tpr	-2.31	0.0132	FALSE	24.5	5.5	0.339	98	7	b1229	NC_000913.3	-	1287087	1287176
tyrT	2.64	0.000274	FALSE	102	571	4.29	385	886	b1231	NC_000913.3	-	1287538	1287622
ychJ	-1.37	0.000452	FALSE	129	44.2	5.09	2750	278	b1233	NC_000913.3	-	1288674	1289132
rssA	-1.63	0.000145	FALSE	86.1	26.7	5.38	2820	330	b1234	NC_000913.3	+	1289245	1290150
rssB	-1.89	6.34e-05	FALSE	55.4	13.4	4.8	2180	227	b1235	NC_000913.3	+	1290242	1291255
oppD	-1.11	0.000359	FALSE	168	72.8	6.86	7580	1310	b1246	NC_000913.3	+	1304754	1305767
oppF	-1.25	0.000118	FALSE	193	81.9	7	8530	1300	b1247	NC_000913.3	+	1305764	1306768
yciC	1.11	0.00015	FALSE	65	137	6.16	2150	1420	b1255	NC_000913.3	-	1312920	1313663
yciE	-2.86	0.000151	FALSE	36.4	4.46	2.75	740	45	b1257	NC_000913.3	-	1314718	1315224
yciF	-3.93	0.000188	FALSE	21	1.5	1.57	468	15	b1258	NC_000913.3	-	1315270	1315770
yciG	-4.46	5.63e-05	FALSE	37.6	1.96	0.62	306	5	b1259	NC_000913.3	-	1315856	1316035
trpA	-6.34	2.99e-06	FALSE	3170	44.1	8.2	109000	521	b1260	NC_000913.3	-	1316416	1317222
trpB	-6.53	2.85e-06	FALSE	3280	35.2	8.59	138000	571	b1261	NC_000913.3	-	1317222	1318415
trpC	-5.81	2.85e-06	FALSE	1670	27.3	8.11	75200	532	b1262	NC_000913.3	-	1318427	1319788
trpD	-7.24	4.03e-06	FALSE	1090	8.2	7.28	62000	178	b1263	NC_000913.3	-	1319789	1321384
trpE	-8.17	4.62e-06	FALSE	897	3.63	6.55	48300	80	b1264	NC_000913.3	-	1321384	1322946
trpL	-3.75	0.0235	FALSE	85.6	6.54	-0.0502	171	4	b1265	NC_000913.3	-	1323038	1323082
yciQ	-1.29	0.00282	FALSE	25.8	9.59	4.74	1580	257	b1268	NC_000913.3	+	1324746	1326641
rluB	1.79	8.85e-05	FALSE	138	514	7.96	5370	6740	b1269	NC_000913.3	+	1326852	1327727
yciN	2.2	4.58e-05	FALSE	208	1090	6.9	2440	3720	b1273	NC_000913.3	-	1330417	1330668
topA	1.01	0.000899	FALSE	176	378	9.43	20300	14700	b1274	NC_000913.3	+	1331048	1333645
ymiA	1.53	9.77e-05	FALSE	39.8	118	3.51	277	295	b4522	NC_000913.3	+	1335124	1335288
yciX	1.31	0.00131	FALSE	68.2	169	4.23	503	463	b4523	NC_000913.3	+	1335291	1335458
acnA	1.63	5.01e-05	FALSE	39.9	126	7.6	4370	4930	b1276	NC_000913.3	+	1335831	1338506
yciS	1.8	2.78e-05	FALSE	172	601	6.64	2480	2920	b1279	NC_000913.3	+	1340243	1340551
yciM	1.19	0.00013	FALSE	78.6	173	7.06	3710	2880	b1280	NC_000913.3	+	1340558	1341727
fabI	2.38	0.000117	FALSE	489	2630	9.74	17100	28200	b1288	NC_000913.3	-	1350251	1351039
ycjD	-1.95	0.00159	FALSE	18.3	3.53	1.65	238	23	b1289	NC_000913.3	-	1351407	1351760
sapD	-1.25	0.0001	FALSE	51.7	21.1	5.03	2110	307	b1291	NC_000913.3	-	1352636	1353628
ymjA	2.49	9.57e-06	FALSE	53.5	315	4.99	578	1100	b1295	NC_000913.3	-	1357423	1357668
puuA	2.3	0.00607	FALSE	5.73	36.8	4.74	361	739	b1297	NC_000913.3	-	1359490	1360908
puuD	2.02	0.0146	FALSE	5.18	27.9	3.62	171	302	b1298	NC_000913.3	+	1361120	1361884
puuC	-2.29	0.0216	FALSE	2.87	0.742	1.45	160	20	b1300	NC_000913.3	+	1362743	1364230
puuB	-2.11	0.0466	FALSE	2.04	0.828	1.05	114	15	b1301	NC_000913.3	+	1364232	1365512
pspA	3.99	4.54e-05	FALSE	37.1	648	6.75	1100	6130	b1304	NC_000913.3	+	1368079	1368747
pspE	1.15	0.0374	FALSE	96.2	166	5.54	1080	997	b1308	NC_000913.3	+	1369689	1370003
ycjM	-1.51	0.0108	FALSE	0.817	0.329	-0.254	62	11	b1309	NC_000913.3	+	1370216	1371895
ycjQ	-1.86	0.00107	FALSE	1.45	0.349	-0.355	57	6	b1313	NC_000913.3	+	1374963	1376015
ycjR	-1.1	0.0128	FALSE	1.66	0.932	-0.0614	59	10	b1314	NC_000913.3	+	1376034	1376822
ycjS	-1.14	0.0234	FALSE	2.67	1.25	1.09	125	23	b1315	NC_000913.3	+	1376832	1377887
ycjT	-1.29	0.00674	FALSE	1.86	0.775	1.46	176	35	b1316	NC_000913.3	+	1377884	1380151
ycjU	-2.07	0.00443	FALSE	0.992	0.152	-1.58	29	2	b1317	NC_000913.3	+	1380148	1380807
ycjV	-1.67	0.00299	FALSE	0.778	0.196	-0.999	37	4	b4524	NC_000913.3	+	1380821	1381902
ycjW	1.5	8.55e-05	FALSE	7.15	20.8	3.61	312	283	b1320	NC_000913.3	-	1382963	1383961
ycjX	1.9	0.000202	FALSE	28.5	104	6.12	1340	2120	b1321	NC_000913.3	+	1384117	1385514
tpx	3.09	4.85e-05	FALSE	927	7500	10.4	20900	56200	b1324	NC_000913.3	-	1388305	1388811
ycjG	-1.41	0.00275	FALSE	101	33.7	5.7	3500	443	b1325	NC_000913.3	+	1388930	1389895
mpaA	-1.01	0.000215	FALSE	85.1	42.2	5.45	2840	445	b1326	NC_000913.3	-	1389870	1390598
ymjD	-1.34	0.0189	FALSE	12.3	4.29	-1.03	30	4	b4673	NC_000913.3	-	1390868	1390933
mppA	-1.83	5.46e-05	FALSE	20.1	5.42	4.11	1490	154	b1329	NC_000913.3	+	1393227	1394840
ynaJ	2.64	0.000704	FALSE	146	1060	6.79	1680	3860	b1332	NC_000913.3	+	1397365	1397622
fnr	2.22	0.000115	FALSE	311	1660	9.02	8650	17100	b1334	NC_000913.3	-	1398774	1399526
smrA	3.77	4.51e-06	FALSE	19.4	287	5.46	486	2290	b1340	NC_000913.3	+	1405979	1406542
ydaM	1.31	0.000535	FALSE	8.6	23	4.16	457	415	b1341	NC_000913.3	-	1406563	1407795
dbpA	2.59	4.23e-06	FALSE	22.6	138	6.27	1380	2720	b1343	NC_000913.3	+	1409511	1410884
ttcA	1.66	0.00014	FALSE	63.1	225	6.88	2620	3070	b1344	NC_000913.3	-	1411013	1411948
ydaC	-1.51	0.0154	FALSE	2.23	0.674	-1.84	16	2	b1347	NC_000913.3	-	1413531	1413740
ralA	-1.93	0.0337	FALSE	2.61	0.79	-2.17	15	2	b4714	NC_000913.3	+	1413556	1413734
racR	1.1	0.000972	FALSE	164	357	6.95	3480	2350	b1356	NC_000913.3	-	1419765	1420241
rzoR	-1.79	0.00542	FALSE	6.81	1.89	-0.542	59	7	b4528	NC_000913.3	+	1423400	1423585
insH1	1.58	0.00154	FALSE	5.78	17.6	3.29	238	284	b1370	NC_000913.3	-	1427746	1428726
ompN	-1.38	0.00534	FALSE	1.29	0.576	-0.063	62	10	b1377	NC_000913.3	-	1435760	1436893
micC	-3.25	0.0465	FALSE	6.4	0	-2.06	31	0	b4427	NC_000913.3	+	1437121	1437229
ldhA	3.29	0.000324	FALSE	62	512	7.29	2530	7690	b1380	NC_000913.3	-	1441854	1442843
ydbL	-1.24	0.0196	FALSE	44.1	16.7	3.08	628	77	b1383	NC_000913.3	+	1445880	1446206
feaB	1.88	8e-05	FALSE	5.63	22.4	4.04	331	476	b1385	NC_000913.3	+	1447519	1449018
tynA	1.23	0.000315	FALSE	2.3	5.31	2.99	223	185	b1386	NC_000913.3	-	1449076	1451349
paaH	-1.23	0.00619	FALSE	1.77	0.743	0.668	95	15	b1395	NC_000913.3	+	1459054	1460481
paaI	-1.07	0.00705	FALSE	2.14	1.04	-0.629	42	6	b1396	NC_000913.3	+	1460471	1460893
ydbC	-1.24	0.00772	FALSE	13.6	6.15	2.94	520	72	b1406	NC_000913.3	+	1474221	1475081
ydbD	2.64	2.92e-05	FALSE	1.41	9.71	3.04	149	334	b1407	NC_000913.3	+	1475144	1477450
azoR	2.15	2.66e-05	FALSE	21.4	99.9	4.82	517	856	b1412	NC_000913.3	-	1482255	1482860
ydcF	1.95	4.54e-05	FALSE	28.3	116	5.48	946	1330	b1414	NC_000913.3	+	1487235	1488035
gapC	1.08	0.00606	FALSE	634	1150	9.63	21700	16700	b4493	NC_000913.3	-	1489713	1490713
ydcA	-1.08	0.00133	FALSE	106	50.5	3.65	804	149	b1419	NC_000913.3	+	1491677	1491850
ydcI	1.99	0.0124	FALSE	14.3	85	5.25	500	1380	b1422	NC_000913.3	-	1494148	1495071
ydcJ	1.2	0.00449	FALSE	3.71	8.74	2.91	173	166	b1423	NC_000913.3	+	1495288	1496631
opgD	1.34	7.28e-05	FALSE	31	81.7	6.38	2280	1890	b1424	NC_000913.3	+	1496856	1498511
ydcH	-2.58	0.00994	FALSE	146	16.5	3.57	1460	74	b1426	NC_000913.3	+	1498651	1498875
rimL	2.23	3.56e-05	FALSE	37.7	193	5.57	874	1670	b1427	NC_000913.3	+	1498938	1499477
ydcK	1.34	0.000207	FALSE	10.5	27.1	4.06	421	404	b1428	NC_000913.3	-	1499469	1500449
insQ	1.72	5.97e-05	FALSE	46.2	140	6.51	2360	2210	b1432	NC_000913.3	+	1503717	1504865
ydcN	1.25	0.000437	FALSE	12.8	31.7	3.47	321	266	b1434	NC_000913.3	+	1506172	1506708
ydcP	2.95	4.03e-06	FALSE	25.1	194	7.11	2190	5800	b1435	NC_000913.3	+	1506781	1508742
yncJ	2.56	5.74e-05	FALSE	7.12	38.6	1.93	73	126	b1436	NC_000913.3	-	1508834	1509064
hicA	3	2.32e-05	FALSE	12.7	101	2.61	80	242	b4532	NC_000913.3	+	1509286	1509462
hicB	2.61	3.04e-05	FALSE	25.2	158	4.72	425	895	b1438	NC_000913.3	+	1509508	1509924
ydcR	1.22	0.00322	FALSE	12.7	31.2	4.74	796	596	b1439	NC_000913.3	+	1510003	1511409
ydcS	-1.56	0.000262	FALSE	4.96	1.54	1.71	235	29	b1440	NC_000913.3	+	1511654	1512799
ydcT	-1.93	0.00521	FALSE	2.52	0.726	0.218	82	10	b1441	NC_000913.3	+	1512817	1513830
yncL	-1.37	0.0427	FALSE	28.1	11.8	0.724	120	16	b4598	NC_000913.3	-	1517099	1517194
ydcX	-1.65	0.00082	FALSE	33.7	8.88	1.65	217	21	b1445	NC_000913.3	+	1517389	1517562
mnaT	-2.23	5.31e-05	FALSE	73.3	14.7	4.15	1580	144	b1448	NC_000913.3	-	1518328	1518846
mcbR	-1.99	0.000524	FALSE	6.04	1.51	1.04	161	19	b1450	NC_000913.3	+	1520262	1520927
yncE	-3.61	1.18e-05	FALSE	973	91.1	8.32	45900	1320	b1452	NC_000913.3	+	1523307	1524368
ansP	-1.11	0.000517	FALSE	12.4	6.03	3.68	805	123	b1453	NC_000913.3	-	1524481	1525980
rhsE	1.04	0.00497	FALSE	0.818	1.8	1.28	74	55	b1456	NC_000913.3	+	1527902	1529938
yncI	-1.09	0.0336	FALSE	1.62	0.62	0.0584	62	13	b1459	NC_000913.3	+	1530586	1531639
nhoA	1.32	0.000258	FALSE	9.18	23.7	3.61	321	284	b1463	NC_000913.3	+	1534024	1534869
yddE	1.86	4.67e-05	FALSE	46.7	174	6.26	1630	2130	b1464	NC_000913.3	-	1534965	1535858
narV	-1.02	0.0246	FALSE	2.98	1.56	0.651	83	17	b1465	NC_000913.3	-	1535937	1536617
fdnH	-2.52	0.0288	FALSE	53.5	6.24	3.56	1590	110	b1475	NC_000913.3	+	1550461	1551345
fdnI	-3.07	0.00909	FALSE	63.3	4.65	3.21	1510	47	b1476	NC_000913.3	+	1551338	1551991
yddM	1.44	0.000157	FALSE	70.2	192	5.02	932	742	b1477	NC_000913.3	-	1552398	1552682
maeA	1.73	0.000324	FALSE	117	411	8.6	7480	9850	b1479	NC_000913.3	-	1553972	1555669
sra	1.07	0.00736	FALSE	1010	1690	7.38	4520	3740	b1480	NC_000913.3	-	1555826	1555963
bdm	1.29	0.000973	FALSE	8.23	19.5	1.5	81	73	b1481	NC_000913.3	-	1556065	1556280
osmC	3.6	5.78e-06	FALSE	68.4	809	6.61	1060	4950	b1482	NC_000913.3	+	1556625	1557056
dosC	-1.1	0.00501	FALSE	10.4	4.29	3.28	584	118	b1490	NC_000913.3	-	1565758	1567140
yddW	1.85	2.48e-05	FALSE	13.2	47.3	5.05	768	949	b1491	NC_000913.3	-	1567504	1568823
gadC	-4.95	4.62e-06	FALSE	84.8	2.78	4.48	4960	62	b1492	NC_000913.3	-	1568954	1570489
gadB	-5.65	8.2e-06	FALSE	27.3	0.578	2.49	1740	11	b1493	NC_000913.3	-	1570645	1572045
pqqL	-2.26	0.00374	FALSE	6.33	1.67	3.33	658	65	b1494	NC_000913.3	-	1572407	1575202
yddB	-2.23	0.00177	FALSE	5.02	1.43	2.72	477	46	b1495	NC_000913.3	-	1575247	1577619
yddA	-4.55	0.00142	FALSE	2.55	0.131	0.0482	138	3	b1496	NC_000913.3	-	1577657	1579342
ydeN	-1.91	0.000826	FALSE	4.9	1.22	2.03	325	28	b1498	NC_000913.3	-	1580842	1582524
lsrB	-1.33	0.00535	FALSE	2.74	1.18	0.846	109	19	b1516	NC_000913.3	+	1605051	1606073
lsrF	-1.31	0.0121	FALSE	4.09	1.34	1.03	136	16	b1517	NC_000913.3	+	1606100	1606975
uxaB	1.82	0.00186	FALSE	10.7	34.6	4.64	499	707	b1521	NC_000913.3	-	1609229	1610680
yneG	1.04	0.00143	FALSE	58.1	126	4.99	898	679	b1523	NC_000913.3	-	1611966	1612325
glsB	1.52	7.16e-05	FALSE	23.7	69.2	5.25	954	939	b1524	NC_000913.3	-	1612325	1613251
yneJ	1.22	0.000363	FALSE	8.76	19.2	3.54	353	230	b1526	NC_000913.3	+	1614804	1615685
marC	1.17	0.000154	FALSE	31.9	70.4	4.97	920	677	b1529	NC_000913.3	-	1618243	1618908
marR	4.36	4.23e-06	FALSE	13.8	277	4.74	214	1780	b1530	NC_000913.3	+	1619120	1619554
marA	4.36	2.18e-05	FALSE	35.5	698	5.91	437	4090	b1531	NC_000913.3	+	1619574	1619957
marB	3.78	3.6e-05	FALSE	22.8	408	4.58	222	1260	b1532	NC_000913.3	+	1619989	1620207
yneM	1.61	0.00256	FALSE	454	1190	6.04	1680	1560	b4599	NC_000913.3	+	1622646	1622741
mgrR	2.94	5.9e-05	FALSE	61.8	396	3.82	269	527	b4698	NC_000913.3	-	1622817	1622914
dgcZ	2.55	0.000133	FALSE	29.9	159	5.85	1040	2040	b1535	NC_000913.3	-	1622960	1623850
dcp	1.51	7.51e-05	FALSE	32.5	96.6	6.91	2960	3130	b1538	NC_000913.3	-	1625335	1627380
rspR	1.42	0.000167	FALSE	110	279	6.85	2700	2600	b1540	NC_000913.3	+	1628352	1629038
ydfZ	1.71	0.0165	FALSE	199	455	5.71	1510	1490	b1541	NC_000913.3	+	1629215	1629418
ydfI	1.64	0.0137	FALSE	6.77	16.1	3.92	356	331	b1542	NC_000913.3	-	1629453	1630913
ynfN	-2.29	0.00243	FALSE	19.8	3.77	0.371	99	8	b1551	NC_000913.3	-	1637954	1638109
cspI	-2.53	0.000872	FALSE	156	20.3	3.6	1060	61	b1552	NC_000913.3	-	1638455	1638667
rzpQ	-2.78	0.00218	FALSE	3.3	0.443	-0.606	73	3	b1553	NC_000913.3	-	1639030	1639527
rzoQ	-2.78	0.000491	FALSE	4.5	0.577	-1.21	45	2	b4689	NC_000913.3	-	1639080	1639334
rrrQ	-1.15	0.0355	FALSE	2.78	1.24	-0.102	53	9	b1554	NC_000913.3	-	1639524	1640057
ydfR	-1.65	0.00692	FALSE	4.13	1.65	-0.441	52	7	b1555	NC_000913.3	-	1640054	1640365
essQ	-1.54	0.02	FALSE	2.74	0.93	-1.46	24	4	b1556	NC_000913.3	-	1640370	1640585
cspB	-5.13	0.00103	FALSE	729	19.3	4.55	7330	59	b1557	NC_000913.3	-	1641339	1641554
ydfU	-1.34	0.0247	FALSE	1.9	0.718	0.313	83	15	b1560	NC_000913.3	-	1643255	1644304
hokD	3.1	4.64e-06	FALSE	101	865	5.47	649	1950	b1562	NC_000913.3	-	1645119	1645274
relE	3.17	4.62e-06	FALSE	85	806	6.28	1130	3590	b1563	NC_000913.3	-	1645346	1645633
relB	3.31	5.44e-06	FALSE	50.1	526	5.29	560	1900	b1564	NC_000913.3	-	1645633	1645872
intK	-1.75	0.00454	FALSE	9.2	2.2	-0.252	54	8	b1567	NC_000913.3	-	1647174	1647356
ydfD	-3.6	8.11e-05	FALSE	1.88	0	-3.16	16	0	b1576	NC_000913.3	+	1649794	1649985
ydfE	-1.1	0.0156	FALSE	2.32	0.925	0.13	60	10	b1577	NC_000913.3	+	1650078	1650842
rspB	-1.2	0.00135	FALSE	3.92	1.66	1.44	186	23	b1580	NC_000913.3	-	1652896	1653915
ynfA	1.11	0.0016	FALSE	14.9	29.2	2.74	172	149	b1582	NC_000913.3	-	1655347	1655673
ynfD	2.92	5.27e-06	FALSE	21.6	157	4.15	283	659	b1586	NC_000913.3	+	1657565	1657870
ynfH	-1.41	0.0306	FALSE	61.8	16.3	4.5	1700	197	b1590	NC_000913.3	+	1663609	1664463
clcB	1.51	0.00448	FALSE	38.6	84.5	6.03	1670	1750	b1592	NC_000913.3	+	1665315	1666571
ynfK	1.63	0.00595	FALSE	292	632	8.07	6520	7680	b1593	NC_000913.3	-	1666524	1667219
ynfM	1.17	0.00182	FALSE	20.3	50.9	5.39	1130	923	b1596	NC_000913.3	+	1669699	1670952
mdtI	1.85	8.48e-05	FALSE	27	92.1	3.99	395	472	b1599	NC_000913.3	-	1672820	1673149
mdtJ	2.45	2.02e-05	FALSE	21.6	119	4.16	368	618	b1600	NC_000913.3	-	1673136	1673501
tqsA	1.19	0.00273	FALSE	14.2	34.2	4.53	550	545	b1601	NC_000913.3	+	1673913	1674947
pntB	-1.83	1.99e-05	FALSE	118	33.1	6.4	6630	639	b1602	NC_000913.3	-	1674972	1676360
pntA	-1.58	4.8e-05	FALSE	113	38.1	6.64	6880	821	b1603	NC_000913.3	-	1676371	1677903
ydgH	1.01	0.000612	FALSE	131	253	7.35	4560	3250	b1604	NC_000913.3	+	1678427	1679371
tus	1.72	0.000159	FALSE	13.4	44	4.48	455	556	b1610	NC_000913.3	+	1684259	1685188
fumC	3.84	1.03e-05	FALSE	11.8	195	6.18	726	3720	b1611	NC_000913.3	-	1685185	1686588
fumA	1.45	0.00248	FALSE	22.6	67.6	6.03	1250	1570	b1612	NC_000913.3	-	1686731	1688377
ydgA	-1.56	0.000144	FALSE	194	71.2	7.45	12500	1550	b1614	NC_000913.3	+	1689852	1691360
uidC	-1.1	0.0489	FALSE	0.475	0.198	-1.08	28	5	b1615	NC_000913.3	-	1691586	1692851
add	5.95	1.55e-05	FALSE	68.6	3820	8.94	2200	55500	b1623	NC_000913.3	+	1702233	1703234
ydgJ	2.1	1.05e-05	FALSE	62.8	265	7.1	2900	4360	b1624	NC_000913.3	-	1703268	1704308
cnu	-2.62	0.000522	FALSE	42.3	7.83	1.9	331	23	b1625	NC_000913.3	+	1704949	1705164
rsxE	-1.28	0.0363	FALSE	19.1	10.5	3.51	537	108	b1632	NC_000913.3	+	1710828	1711523
nth	-1.56	0.0152	FALSE	24	10.3	3.51	678	111	b1633	NC_000913.3	+	1711523	1712158
dtpA	-1.57	0.000646	FALSE	287	102	8.13	19200	2600	b1634	NC_000913.3	+	1712769	1714271
gstA	2.22	1.36e-05	FALSE	51.1	248	6.07	1250	2080	b1635	NC_000913.3	+	1714377	1714982
pdxY	1.59	0.00014	FALSE	91.7	288	7.1	3200	3640	b1636	NC_000913.3	-	1715026	1715889
tyrS	1.68	3.76e-05	FALSE	224	744	8.98	12000	12900	b1637	NC_000913.3	-	1715948	1717222
pdxH	1.04	0.000548	FALSE	98.6	219	6.61	3020	2110	b1638	NC_000913.3	-	1717351	1718007
mliC	1.26	0.00172	FALSE	24.2	63.3	3.59	308	292	b1639	NC_000913.3	-	1718066	1718395
slyA	1.23	0.000258	FALSE	370	812	7.86	5930	4990	b1642	NC_000913.3	-	1720390	1720824
ydhI	2.2	1.96e-05	FALSE	21.2	93.7	3.38	202	308	b1643	NC_000913.3	+	1721025	1721261
ydhJ	2.22	4.16e-05	FALSE	15.4	66.7	4.73	470	788	b1644	NC_000913.3	+	1721264	1722121
ydhK	1.42	0.000175	FALSE	10.5	26.6	5.04	779	752	b1645	NC_000913.3	+	1722121	1724133
sodC	1.14	0.00389	FALSE	42	83.3	4.92	854	655	b1646	NC_000913.3	-	1724134	1724655
nemR	1.13	0.00288	FALSE	6.08	13.1	2.54	162	150	b1649	NC_000913.3	+	1726023	1726622
nemA	1.94	5.06e-05	FALSE	32	122	6.19	1560	2330	b1650	NC_000913.3	+	1726659	1727756
grxD	3.63	1.27e-05	FALSE	248	2710	8.07	3840	13400	b1654	NC_000913.3	-	1733754	1734101
sodB	5.32	7.26e-06	FALSE	208	8450	9.51	4770	69200	b1656	NC_000913.3	+	1735378	1735959
ydhP	1.22	0.000152	FALSE	23.3	54	5.32	1120	859	b1657	NC_000913.3	-	1736121	1737290
ynhF	3.25	0.000365	FALSE	109	875	4.56	434	1140	b4602	NC_000913.3	-	1737456	1737545
purR	-1.15	0.0101	FALSE	83.1	43.5	6.06	3790	623	b1658	NC_000913.3	+	1737844	1738869
ydhC	-2.85	0.000109	FALSE	18.8	2.43	3.12	943	51	b1660	NC_000913.3	+	1739911	1741122
cfa	-1.35	0.000739	FALSE	209	77.1	7.15	8590	1430	b1661	NC_000913.3	+	1741413	1742561
mdtK	1.76	0.000312	FALSE	40.5	115	6.57	1940	2970	b1663	NC_000913.3	+	1743457	1744830
valV	4.13	0.000288	FALSE	19	349	2.63	65	365	b1665	NC_000913.3	+	1746435	1746511
valW	3.12	0.00715	FALSE	81.3	497	3.69	278	520	b1666	NC_000913.3	+	1746516	1746592
ydhR	2	7.36e-05	FALSE	209	851	7	2580	3540	b1667	NC_000913.3	+	1746700	1747005
ydhZ	-1.38	0.0162	FALSE	33.4	15.5	2.1	327	48	b1675	NC_000913.3	-	1754932	1755141
pykF	2.09	0.00018	FALSE	722	2770	10.9	32700	58000	b1676	NC_000913.3	+	1755698	1757110
lpp	2.16	0.00164	FALSE	29500	104000	13.5	311000	350000	b1677	NC_000913.3	+	1757421	1757657
ldtE	-1.48	5.46e-05	FALSE	63.8	22.5	5.25	2780	307	b1678	NC_000913.3	-	1757721	1758725
sufE	-3.25	8.9e-06	FALSE	102	10.3	3.7	1590	61	b1679	NC_000913.3	-	1758874	1759290
sufS	-3	1.43e-05	FALSE	96.1	10.9	5.27	4000	204	b1680	NC_000913.3	-	1759303	1760523
sufD	-2.91	4.06e-05	FALSE	104	12.2	5.45	4270	252	b1681	NC_000913.3	-	1760520	1761791
sufC	-2.3	0.000116	FALSE	67.2	14.5	4.56	1870	161	b1682	NC_000913.3	-	1761766	1762512
sufB	-1.99	0.000175	FALSE	69	18.3	5.7	3650	370	b1683	NC_000913.3	-	1762522	1764009
rydB	2.15	0.0016	FALSE	357	1500	5.64	778	1840	b4430	NC_000913.3	-	1764713	1764780
ydiH	3.61	1.57e-05	FALSE	337	3760	7.74	2170	11800	b1685	NC_000913.3	-	1764934	1765122
menI	-2.32	7.59e-05	FALSE	73.1	16.5	3.83	1210	92	b1686	NC_000913.3	-	1765222	1765632
ydiJ	-2.08	0.000219	FALSE	41.8	10	6.02	4550	432	b1687	NC_000913.3	-	1765629	1768685
ydiL	-1.46	0.0447	FALSE	1.75	0.422	-1.48	20	3	b1689	NC_000913.3	+	1770615	1770971
ydiM	-1.75	0.014	FALSE	0.411	0.0605	-1.88	16	1	b1690	NC_000913.3	+	1771071	1772285
aroD	-1.61	0.000527	FALSE	29.2	11.1	3.72	985	122	b1693	NC_000913.3	+	1774686	1775444
ydiF	-3.6	0.00289	FALSE	0.804	0.0315	-1.48	49	1	b1694	NC_000913.3	+	1775587	1777182
ppsA	1.17	0.0371	FALSE	18.8	55.9	6.49	1770	2150	b1702	NC_000913.3	-	1784734	1787112
aroH	-1.01	0.01	FALSE	170	87.6	7.05	7900	1480	b1704	NC_000913.3	+	1788435	1789481
ydiU	2.28	0.000105	FALSE	62.7	279	7.66	4000	7980	b1706	NC_000913.3	-	1789808	1791244
ydiV	-1.32	0.00232	FALSE	63.2	22.3	4.76	1750	216	b1707	NC_000913.3	-	1791307	1792020
btuD	1.32	0.000115	FALSE	31.4	73.8	5.13	908	782	b1709	NC_000913.3	-	1792809	1793558
btuE	2.11	2.32e-05	FALSE	37	162	5.45	951	1330	b1710	NC_000913.3	-	1793558	1794109
btuC	1.15	0.000452	FALSE	23.4	55.1	5.13	987	769	b1711	NC_000913.3	-	1794172	1795152
arpB	-2.58	0.0206	FALSE	0.545	0.132	-1.27	42	5	b4494	NC_000913.3	+	1803094	1804993
yniD	1.7	0.00187	FALSE	9.74	27.9	0.85	40	41	b4535	NC_000913.3	+	1805165	1805272
ydiZ	-2.05	0.00177	FALSE	65	13.4	3.05	764	53	b1724	NC_000913.3	+	1807400	1807690
yniA	-1.5	0.00623	FALSE	87.7	23	5.36	2470	394	b1725	NC_000913.3	+	1807796	1808656
ydjO	-1.37	0.0266	FALSE	3.1	1.23	0.827	91	18	b1730	NC_000913.3	-	1812329	1813132
cedA	1.23	0.00229	FALSE	18.4	46.7	2.91	208	173	b1731	NC_000913.3	-	1813421	1813663
chbF	-1.43	0.00459	FALSE	5.94	2.34	2.21	296	51	b1734	NC_000913.3	-	1817148	1818500
chbR	-1.91	7.97e-05	FALSE	15.1	3.69	2.7	557	44	b1735	NC_000913.3	-	1818605	1819447
chbA	-1.5	0.0065	FALSE	13.2	4.4	1.59	206	25	b1736	NC_000913.3	-	1819455	1819805
chbC	-1.56	0.000539	FALSE	4.41	1.46	1.84	250	28	b1737	NC_000913.3	-	1819856	1821214
cho	2.68	1.54e-05	FALSE	26.9	184	5.94	1020	2390	b1741	NC_000913.3	+	1823515	1824402
ves	5.46	2.85e-06	FALSE	21.7	894	6.26	435	7000	b1742	NC_000913.3	-	1824362	1824937
spy	6.19	4.51e-06	FALSE	1130	80800	12.1	21100	559000	b1743	NC_000913.3	-	1825140	1825625
astC	1.48	0.036	FALSE	28.9	107	5.99	1130	1770	b1748	NC_000913.3	-	1830762	1831982
xthA	1.9	0.000131	FALSE	31.4	136	5.77	1060	1540	b1749	NC_000913.3	+	1832428	1833234
ydjX	-1.43	0.0177	FALSE	13.5	4.31	2.45	425	61	b1750	NC_000913.3	+	1833401	1834111
ynjB	-1.31	0.00037	FALSE	9.48	4.06	2.88	503	68	b1754	NC_000913.3	+	1836073	1837239
ynjC	-1.7	0.000463	FALSE	4.49	1.28	1.99	304	39	b1755	NC_000913.3	+	1837212	1838747
ynjE	3.57	0.000363	FALSE	25.6	245	6.47	1080	4640	b1757	NC_000913.3	+	1839467	1840774
ynjF	1.61	4.63e-05	FALSE	14.3	45	3.99	415	402	b1758	NC_000913.3	-	1840783	1841403
ynjH	1.09	0.00217	FALSE	19	40.7	2.85	230	166	b1760	NC_000913.3	-	1841863	1842135
ynjI	-1.1	0.000878	FALSE	13.9	5.94	3.32	659	116	b1762	NC_000913.3	-	1843831	1844871
ydjG	-1.23	0.00763	FALSE	2.94	1.43	0.993	128	23	b1771	NC_000913.3	-	1854991	1855971
ydjH	-2.24	0.0115	FALSE	1.64	0.424	-0.431	67	8	b1772	NC_000913.3	-	1855981	1856928
ydjK	-1.57	0.0051	FALSE	0.723	0.255	-0.672	40	5	b1775	NC_000913.3	-	1858850	1860229
yeaC	1.54	0.00162	FALSE	172	553	6.44	1700	2050	b1777	NC_000913.3	-	1861702	1861974
msrB	1.72	0.0016	FALSE	126	380	6.48	1680	2140	b1778	NC_000913.3	-	1862016	1862429
gapA	1.35	0.0056	FALSE	9990	21500	13.8	319000	338000	b1779	NC_000913.3	+	1862771	1863766
yeaD	1.72	0.00665	FALSE	205	538	8.07	7240	8060	b1780	NC_000913.3	+	1863850	1864734
yeaE	1.46	0.000323	FALSE	46.3	119	5.93	1340	1440	b1781	NC_000913.3	-	1864782	1865636
mipA	2.04	0.000311	FALSE	172	855	8.29	5690	9030	b1782	NC_000913.3	-	1865726	1866472
yeaG	1.06	0.00973	FALSE	64.6	141	7.37	4310	3700	b1783	NC_000913.3	+	1866908	1868842
yeaJ	2.54	5.78e-06	FALSE	9.88	58.6	5.17	654	1240	b1786	NC_000913.3	+	1872041	1873531
yeaP	1.79	0.000403	FALSE	77.6	276	7.24	3540	4010	b1794	NC_000913.3	+	1877715	1878740
yoaJ	1.09	0.0281	FALSE	97.3	250	3.54	340	285	b4675	NC_000913.3	+	1878874	1878948
yeaQ	-1.08	0.0079	FALSE	132	56.2	4.39	1050	224	b1795	NC_000913.3	-	1879007	1879255
yeaR	1.56	0.000796	FALSE	3.13	10.8	1.06	50	56	b1797	NC_000913.3	-	1879589	1879948
leuE	-1.52	0.000987	FALSE	26.9	9.63	3.36	680	87	b1798	NC_000913.3	-	1880121	1880759
dmlR	-2.77	0.000311	FALSE	20.2	2.31	2.83	759	37	b1799	NC_000913.3	-	1880886	1881809
fadD	2.97	2.55e-05	FALSE	17.8	149	6.41	1330	3410	b1805	NC_000913.3	-	1888061	1889746
yeaY	3.07	6.54e-06	FALSE	73.9	657	7.08	1980	5700	b1806	NC_000913.3	-	1889951	1890532
tsaB	2.26	1.81e-05	FALSE	64.8	301	6.57	1700	2880	b1807	NC_000913.3	-	1890572	1891267
yoaA	2.32	1.14e-05	FALSE	27.1	131	6.79	2030	3540	b1808	NC_000913.3	-	1891325	1893235
yoaB	1	0.000245	FALSE	151	316	6.21	2410	1480	b1809	NC_000913.3	+	1893367	1893711
yoaH	2.04	0.000133	FALSE	94.1	403	5.1	607	1000	b1811	NC_000913.3	-	1894552	1894731
sdaA	2.75	1.12e-05	FALSE	121	822	8.7	6580	16200	b1814	NC_000913.3	+	1896932	1898296
yoaD	2.14	3.32e-05	FALSE	4.31	19.9	3.92	291	449	b1815	NC_000913.3	+	1898427	1900025
yoaE	3.05	2.32e-05	FALSE	38.5	321	7.45	2170	7450	b1816	NC_000913.3	-	1900029	1901585
manX	-2.6	0.000115	FALSE	537	72.1	7.65	18200	1400	b1817	NC_000913.3	+	1902048	1903019
manY	-3.04	2.32e-05	FALSE	670	73.7	7.37	17200	835	b1818	NC_000913.3	+	1903082	1903882
manZ	-2.97	3.07e-05	FALSE	647	76.7	7.54	17700	989	b1819	NC_000913.3	+	1903895	1904746
mntP	1.09	0.015	FALSE	18.4	39.8	3.95	463	322	b1821	NC_000913.3	+	1905688	1906254
rlmA	1.74	5.3e-05	FALSE	56	195	6.41	1960	2150	b1822	NC_000913.3	-	1906251	1907060
cspC	-4.01	2.42e-05	FALSE	6860	417	8.36	63900	1290	b1823	NC_000913.3	-	1907226	1907435
yobF	-4.04	0.000118	FALSE	4560	261	7.16	29200	532	b1824	NC_000913.3	-	1907448	1907591
yebO	1.2	0.00031	FALSE	312	704	7.06	4190	2870	b1825	NC_000913.3	-	1908261	1908548
htpX	2.02	0.000284	FALSE	145	582	8.01	5690	7040	b1829	NC_000913.3	-	1911695	1912576
prc	-1.56	0.000195	FALSE	188	60.8	7.87	17100	2290	b1830	NC_000913.3	-	1912768	1914816
rsmF	2.3	8.79e-06	FALSE	22.6	115	6.24	1440	2480	b1835	NC_000913.3	+	1920223	1921662
yebV	-1.15	0.000975	FALSE	115	49	4.16	1060	190	b1836	NC_000913.3	+	1921780	1922016
yebE	3.89	5.47e-05	FALSE	56.2	740	6.92	1360	8120	b1846	NC_000913.3	-	1929048	1929707
yebF	2.04	1.38e-05	FALSE	102	428	6.26	1700	2250	b1847	NC_000913.3	-	1930034	1930390
yebG	3.27	8.2e-06	FALSE	137	1220	6.9	1590	6200	b1848	NC_000913.3	-	1930457	1930747
purT	-2.31	0.000784	FALSE	51.7	11.7	4.93	2190	231	b1849	NC_000913.3	+	1930881	1932059
edd	-1.01	0.0205	FALSE	98.7	38.6	6.71	6290	1170	b1851	NC_000913.3	-	1932793	1934604
lpxM	1.12	9.77e-05	FALSE	60.5	128	6.43	2610	1820	b1855	NC_000913.3	-	1939222	1940193
mepM	-1.28	0.00303	FALSE	167	62	7	7100	1200	b1856	NC_000913.3	-	1940313	1941635
znuB	-1.7	0.0141	FALSE	75.2	21.4	4.88	1900	229	b1859	NC_000913.3	+	1943414	1944199
ruvB	2.07	1.53e-05	FALSE	44.8	195	6.59	2110	2760	b1860	NC_000913.3	-	1944346	1945356
ruvA	2.57	6.8e-06	FALSE	44.7	270	6.07	1170	2280	b1861	NC_000913.3	-	1945365	1945976
ruvC	-1.46	0.000102	FALSE	204	70.8	6.01	4580	606	b1863	NC_000913.3	-	1946855	1947376
cutC	2.01	0.00101	FALSE	108	454	7.39	3750	4960	b1874	NC_000913.3	-	1958520	1959266
yecM	1.02	0.000261	FALSE	37.3	74.5	4.9	887	602	b1875	NC_000913.3	-	1959280	1959846
argS	1.8	4.11e-05	FALSE	73.1	263	7.92	5040	6460	b1876	NC_000913.3	+	1960062	1961795
yecT	-3.06	0.000361	FALSE	14.5	2.26	1.5	304	18	b1877	NC_000913.3	+	1961972	1962460
flhE	-4.93	0.000262	FALSE	23.6	0.9	1.01	368	5	b1878	NC_000913.3	-	1962580	1962972
flhA	-3.81	0.000199	FALSE	19.3	1.84	3.72	1640	54	b1879	NC_000913.3	-	1962972	1965050
flhB	-4.45	0.000345	FALSE	14.4	0.554	1.98	584	9	b1880	NC_000913.3	-	1965043	1966191
cheY	-1.07	0.00685	FALSE	42.8	23	3.67	742	134	b1882	NC_000913.3	-	1967048	1967437
cheW	-1.39	0.00209	FALSE	36	13.6	3.51	772	118	b1887	NC_000913.3	-	1972836	1973339
cheA	-1.1	0.00436	FALSE	26.4	12.1	5.09	2030	373	b1888	NC_000913.3	-	1973360	1975324
motB	-1.6	0.000986	FALSE	47.3	13.7	4.55	1600	228	b1889	NC_000913.3	-	1975329	1976255
motA	-1.26	0.000326	FALSE	51.8	20.5	4.85	1940	313	b1890	NC_000913.3	-	1976252	1977139
flhC	-2.04	8.82e-05	FALSE	52.8	13.8	3.92	1380	113	b1891	NC_000913.3	-	1977266	1977844
flhD	-2.24	0.000157	FALSE	54.7	10.2	3.2	884	71	b1892	NC_000913.3	-	1977847	1978197
otsA	1.17	0.00013	FALSE	31.2	72.8	6.07	1940	1470	b1896	NC_000913.3	-	1980188	1981612
araF	1.37	0.000793	FALSE	1.8	4.76	1.63	79	83	b1901	NC_000913.3	-	1985139	1986128
yecJ	2.53	2.81e-05	FALSE	52.3	309	4.94	472	1060	b4537	NC_000913.3	-	1987507	1987758
azuC	4.79	0.00068	FALSE	28.7	1210	4.28	111	1430	b4663	NC_000913.3	-	1987873	1987959
yecR	-1.96	0.00191	FALSE	20.4	5.68	1.98	286	26	b1904	NC_000913.3	+	1988222	1988545
ftnA	4.62	3.67e-06	FALSE	38.4	968	6.58	846	8030	b1905	NC_000913.3	+	1988716	1989213
yecH	1.38	0.0212	FALSE	96	223	4.94	739	778	b1906	NC_000913.3	-	1989251	1989490
leuZ	1.44	6.64e-05	FALSE	2130	5900	8.27	8010	7580	b1909	NC_000913.3	-	1991815	1991901
cysT	2.61	3.45e-05	FALSE	2240	13900	8.67	7710	14700	b1910	NC_000913.3	-	1991914	1991987
glyW	3.07	3.94e-05	FALSE	495	3600	6.6	1670	3720	b1911	NC_000913.3	-	1992042	1992117
uvrC	-1.12	0.00105	FALSE	160	71.6	7.59	10400	1920	b1913	NC_000913.3	-	1992874	1994706
uvrY	-1.2	0.00055	FALSE	318	124	6.99	7340	1320	b1914	NC_000913.3	-	1994703	1995359
yecF	1.72	0.000198	FALSE	69.8	217	4.72	731	691	b1915	NC_000913.3	+	1995818	1996042
sdiA	-1.06	0.0011	FALSE	52.8	23.6	4.63	1430	271	b1916	NC_000913.3	-	1996110	1996832
fliZ	-4.13	7.36e-05	FALSE	127	6.02	3.82	2250	47	b1921	NC_000913.3	-	2000473	2001024
fliA	-4	3.22e-05	FALSE	141	9.33	4.75	3540	95	b1922	NC_000913.3	-	2001070	2001789
fliC	2.66	1.38e-05	FALSE	396	2470	10.6	26300	62500	b1923	NC_000913.3	-	2002110	2003606
fliD	-1.19	0.0082	FALSE	46.4	24.9	5.65	3040	513	b1924	NC_000913.3	+	2003872	2005278
fliS	-1.08	0.00492	FALSE	49.2	22.2	3.89	871	173	b1925	NC_000913.3	+	2005303	2005713
yedE	1.58	0.00207	FALSE	10.4	27.7	4.29	401	524	b1929	NC_000913.3	+	2008277	2009482
yedF	1.4	0.00679	FALSE	11.5	40.4	2.41	116	137	b1930	NC_000913.3	+	2009479	2009712
yedN	-3.69	0.00673	FALSE	1.06	0.0627	-1.68	53	1	b4495	NC_000913.3	-	2011223	2012351
intG	-3.43	0.00166	FALSE	17.3	2.17	0.0582	112	6	b1936	NC_000913.3	+	2012502	2012663
fliE	-3.31	0.00289	FALSE	12.9	1.91	0.795	181	11	b1937	NC_000913.3	-	2012700	2013014
fliF	-5.87	0.000179	FALSE	36.3	0.81	3.29	2170	19	b1938	NC_000913.3	+	2013229	2014887
fliG	-5.05	9.1e-05	FALSE	76.9	2.84	4.01	2880	42	b1939	NC_000913.3	+	2014880	2015875
fliH	-5.99	8.48e-05	FALSE	66.8	1.17	2.85	1920	16	b1940	NC_000913.3	+	2015868	2016554
fliI	-6.19	2.59e-05	FALSE	48.4	0.75	3.21	2950	18	b1941	NC_000913.3	+	2016554	2017927
fliJ	-5.71	2.22e-05	FALSE	68.2	1.43	2.03	1080	9	b1942	NC_000913.3	+	2017946	2018389
fliK	-5.41	2.52e-05	FALSE	80.5	2.27	3.68	3260	37	b1943	NC_000913.3	+	2018386	2019513
fliL	-5.18	6.01e-05	FALSE	122	3.8	3.42	2050	26	b1944	NC_000913.3	+	2019618	2020082
fliM	-5.25	3.21e-05	FALSE	116	3.29	4.29	3720	51	b1945	NC_000913.3	+	2020087	2021091
fliN	-5.71	0.000142	FALSE	82.4	2.06	2.63	1510	14	b1946	NC_000913.3	+	2021088	2021501
fliO	-5.03	0.000188	FALSE	53.5	2.13	2.07	869	11	b1947	NC_000913.3	+	2021504	2021869
fliP	-4.2	6.16e-05	FALSE	36.9	2.19	2.85	1210	25	b1948	NC_000913.3	+	2021869	2022606
fliQ	-3.33	9.54e-05	FALSE	47.3	6.27	2.17	561	23	b1949	NC_000913.3	+	2022616	2022885
fliR	-1.58	0.000403	FALSE	21	6.58	3.22	734	82	b1950	NC_000913.3	+	2022893	2023678
rcsA	-1.45	0.000515	FALSE	17.9	6.48	2.8	520	55	b1951	NC_000913.3	+	2023968	2024591
dsrB	1.45	0.000283	FALSE	47.3	133	3.89	368	378	b1952	NC_000913.3	-	2024635	2024823
vsr	1.9	2.66e-05	FALSE	22.4	87.3	4.42	479	597	b1960	NC_000913.3	-	2030448	2030918
dcm	2.45	1.65e-05	FALSE	35.9	189	6.82	1860	3640	b1961	NC_000913.3	-	2030899	2032317
hchA	3.2	2e-05	FALSE	20.8	157	5.54	591	1880	b1967	NC_000913.3	+	2035835	2036686
yedV	-1.71	0.00167	FALSE	12.8	3.95	3.24	697	99	b1968	NC_000913.3	-	2036794	2038152
zinT	-4.36	0.00409	FALSE	64.8	1.58	2.52	1350	14	b1973	NC_000913.3	+	2041375	2042025
mtfA	-1.22	0.000999	FALSE	58.5	25.8	4.96	1920	336	b1976	NC_000913.3	+	2043651	2044448
yeeL	-1.45	0.0155	FALSE	1.1	0.269	-0.57	48	4	b4497	NC_000913.3	-	2052276	2053328
shiA	-3.38	4.23e-06	FALSE	129	12	5.68	6740	231	b1981	NC_000913.3	+	2053643	2054959
amn	2.25	3.36e-05	FALSE	139	694	8.79	8220	14900	b1982	NC_000913.3	+	2055061	2056515
asnU	2.94	0.000159	FALSE	22.6	135	1.99	55	139	b1986	NC_000913.3	+	2059851	2059926
cbl	1.27	0.000345	FALSE	75.5	169	6.71	2440	2270	b1987	NC_000913.3	-	2059964	2060914
nac	1.55	0.00951	FALSE	111	382	7.33	3270	4990	b1988	NC_000913.3	-	2061016	2061933
ldtA	-1.02	0.000452	FALSE	35.8	17.3	4.53	1550	228	b1990	NC_000913.3	-	2062391	2063323
cobT	-1.32	0.0266	FALSE	32.3	11.6	4.31	1550	170	b1991	NC_000913.3	-	2063388	2064467
cobS	-1.24	0.0175	FALSE	21.5	8.51	3.3	710	96	b1992	NC_000913.3	-	2064479	2065222
insH1	1.16	0.00556	FALSE	1.04	1.93	0.618	43	39	b1994	NC_000913.3	-	2066305	2067321
yoeA	-3.43	0.000577	FALSE	442	30.5	5	4870	182	b4582	NC_000913.3	+	2068635	2068940
yoeA	-1.02	0.0044	FALSE	10.7	5.33	0.58	93	16	b4582_2070277_2070474	NC_000913.3	+	2070277	2070474
insD1	-3.05	0.00785	FALSE	18.5	1.83	2.33	743	28	b1996	NC_000913.3	-	2068952	2069857
isrC	2.44	0.00498	FALSE	48.7	204	3.88	422	566	b4435	NC_000913.3	+	2071317	2071511
flu	1.87	0.000478	FALSE	498	1730	11.5	62800	87900	b2000	NC_000913.3	+	2071539	2074658
cbtA	-1.79	0.0023	FALSE	7.21	2.28	0.553	120	16	b2005	NC_000913.3	+	2077569	2077943
yeeX	1.37	0.000515	FALSE	1090	2620	9.09	13100	12500	b2007	NC_000913.3	-	2079032	2079361
yeeD	-1.08	0.00903	FALSE	122	50.3	4.1	891	193	b2012	NC_000913.3	-	2084226	2084453
yeeE	-4.03	2.91e-05	FALSE	36.8	2.2	3.24	1480	34	b2013	NC_000913.3	-	2084467	2085525
plaP	-3.11	0.000927	FALSE	55	9.47	5.08	3320	175	b2014	NC_000913.3	-	2085704	2087062
yoeI	-3.08	0.0025	FALSE	106	17.5	1.66	290	16	b4678	NC_000913.3	-	2087052	2087114
yeeZ	1.15	0.000561	FALSE	186	452	7.94	6720	5560	b2016	NC_000913.3	-	2088304	2089128
yoeB	1.84	2.32e-05	FALSE	150	562	6.24	1700	2000	b4539	NC_000913.3	-	2089211	2089465
yefM	1.79	0.000146	FALSE	124	476	5.98	1410	1730	b2017	NC_000913.3	-	2089462	2089713
hisG	-2.08	0.000125	FALSE	108	23.4	5.4	3260	286	b2019	NC_000913.3	+	2090192	2091091
hisD	-2.43	2.38e-05	FALSE	81.2	15.4	5.49	3960	280	b2020	NC_000913.3	+	2091097	2092401
hisC	-2.89	1.57e-05	FALSE	91.8	11.5	5.18	3780	210	b2021	NC_000913.3	+	2092398	2093468
hisB	-2.88	9.04e-06	FALSE	132	17.9	5.67	5420	278	b2022	NC_000913.3	+	2093468	2094535
hisH	-3.28	1.97e-05	FALSE	95.5	11.5	4.32	2450	96	b2023	NC_000913.3	+	2094535	2095125
hisA	-4	7.26e-06	FALSE	97.4	5.88	4.13	2740	59	b2024	NC_000913.3	+	2095125	2095862
hisF	-3.85	5.78e-06	FALSE	99.7	7.29	4.37	3070	77	b2025	NC_000913.3	+	2095844	2096620
hisI	-3.93	4.95e-06	FALSE	199	12.9	4.9	4460	110	b2026	NC_000913.3	+	2096614	2097225
wzzB	1.05	0.00093	FALSE	308	625	8.74	11500	8350	b2027	NC_000913.3	-	2097321	2098301
ugd	-1.88	5.17e-05	FALSE	19	5.16	3.54	986	96	b2028	NC_000913.3	-	2098447	2099613
wbbL	-5.67	7.26e-06	FALSE	82.5	1.69	2.46	1710	13	b4571	NC_000913.3	-	2102944	2103389
NA	-7.06	0.00013	FALSE	NA	NA	2.65	3440	19	b4571_2102944_2103389	NA	NA	NA	NA
wbbK	-6.39	0.000277	FALSE	93.4	1.03	3.1	4870	23	b2032	NC_000913.3	-	2103391	2104509
wbbJ	-5.26	7.26e-06	FALSE	118	2.63	3.56	3100	31	b2033	NC_000913.3	-	2104494	2105084
wbbI	-5.09	2.57e-05	FALSE	104	2.78	4.06	4580	55	b2034	NC_000913.3	-	2105065	2106057
wbbH	-5.96	0.000147	FALSE	68.9	1.25	3.16	3740	29	b2035	NC_000913.3	-	2106060	2107226
glf	-5.31	1.43e-05	FALSE	155	4.32	4.83	7360	95	b2036	NC_000913.3	-	2107226	2108329
wzxB	-5.3	0.000248	FALSE	62.6	2.44	3.62	3470	43	b2037	NC_000913.3	-	2108337	2109584
rfbC	-3.92	3.69e-05	FALSE	85.8	5.22	3.79	2100	58	b2038	NC_000913.3	-	2109581	2110138
rfbA	-3.67	2.52e-05	FALSE	118	8.42	4.96	4270	138	b2039	NC_000913.3	-	2110138	2111019
rfbD	-2.96	5.5e-05	FALSE	103	12.4	5.13	3680	202	b2040	NC_000913.3	-	2111077	2111976
rfbB	-2.56	4.04e-05	FALSE	140	21	5.89	5520	453	b2041	NC_000913.3	-	2111976	2113061
wcaN	1.52	5.25e-05	FALSE	321	937	8.95	13300	12000	b2042	NC_000913.3	-	2113434	2114327
wcaM	-1.75	0.000184	FALSE	8.31	2.27	2.55	430	49	b2043	NC_000913.3	-	2114502	2115896
wcaL	-1.01	0.00623	FALSE	6.18	3.49	2.51	318	63	b2044	NC_000913.3	-	2115907	2117127
wcaK	-2.11	0.000437	FALSE	5.77	1.1	1.78	278	26	b2045	NC_000913.3	-	2117124	2118404
wcaJ	-1.41	0.00314	FALSE	3.11	1.12	1.25	148	22	b2047	NC_000913.3	-	2120160	2121554
cpsG	-2.28	0.00101	FALSE	5.93	1.13	1.73	292	21	b2048	NC_000913.3	-	2121609	2122979
cpsB	-2.13	0.000575	FALSE	5.01	1.13	1.61	231	22	b2049	NC_000913.3	-	2123084	2124520
wcaI	-2.63	0.00169	FALSE	6.49	1.08	1.48	288	18	b2050	NC_000913.3	-	2124523	2125746
wcaH	-1.96	0.00142	FALSE	9.16	2.41	1.2	159	17	b2051	NC_000913.3	-	2125743	2126222
wcaG	-2.59	0.000738	FALSE	17.7	2.51	2.63	681	33	b2052	NC_000913.3	-	2126225	2127190
gmd	-2.33	0.00156	FALSE	22.4	4.79	3.26	873	73	b2053	NC_000913.3	-	2127193	2128314
wcaF	-2.42	0.000527	FALSE	4.39	0.823	0.137	106	9	b2054	NC_000913.3	-	2128340	2128888
wcaE	-2.37	0.0116	FALSE	3.34	0.788	0.296	114	8	b2055	NC_000913.3	-	2128904	2129650
wcaD	-1.74	0.00202	FALSE	2.81	0.866	0.768	118	16	b2056	NC_000913.3	-	2129661	2130878
wzc	-1.02	0.00699	FALSE	3.69	1.8	2.39	301	53	b2060	NC_000913.3	-	2133490	2135652
wzb	-1.72	0.0431	FALSE	2.37	1.33	-0.657	49	8	b2061	NC_000913.3	-	2135655	2136098
wza	-1.21	0.0182	FALSE	3.75	1.41	1.26	145	27	b2062	NC_000913.3	-	2136104	2137243
yegH	-1.19	0.000188	FALSE	36.8	17.4	5.33	2690	375	b2063	NC_000913.3	+	2137902	2139485
udk	-2.6	1.4e-05	FALSE	70.8	11.5	4.25	2020	116	b2066	NC_000913.3	-	2142307	2142948
yegD	3.61	3.67e-06	FALSE	15.3	174	6.12	921	3820	b2069	NC_000913.3	+	2147674	2149026
yegI	1.25	0.000524	FALSE	4.76	10.4	3.8	343	343	b2070	NC_000913.3	-	2149039	2150985
yegL	1.18	0.00296	FALSE	2.15	5.25	1.12	66	51	b2073	NC_000913.3	-	2152469	2153128
mdtA	2.36	2.35e-05	FALSE	141	731	8.67	6840	13800	b2074	NC_000913.3	+	2154016	2155263
mdtB	1.36	5.52e-05	FALSE	104	266	9.03	14800	11800	b2075	NC_000913.3	+	2155263	2158385
baeS	-1.26	0.00017	FALSE	40.9	17.4	5.21	2550	345	b2078	NC_000913.3	+	2162876	2164279
yegQ	3.65	2.98e-06	FALSE	42.4	502	7.65	2380	10900	b2081	NC_000913.3	+	2165668	2167029
cyaR	2.78	1.32e-05	FALSE	61.3	446	3.81	237	579	b4438	NC_000913.3	+	2167114	2167200
ogrK	2.97	2.32e-05	FALSE	12.1	102	2.86	110	316	b2082	NC_000913.3	-	2167302	2167520
yegR	1.11	0.0478	FALSE	1.47	3.95	-0.371	21	25	b2085	NC_000913.3	-	2167989	2168306
gatR	-1.56	0.0147	FALSE	1.22	0.492	-1.93	17	2	b4498	NC_000913.3	-	2171429	2171727
insF1	1.52	0.00476	FALSE	0.867	2.46	0.537	35	29	b2089	NC_000913.3	+	2170532	2171398
gatD	-7.21	0.000184	FALSE	122	0.579	3.04	4060	12	b2091	NC_000913.3	-	2171833	2172873
gatC	-7.86	1.21e-05	FALSE	413	1.59	4.92	18000	33	b2092	NC_000913.3	-	2172921	2174278
gatB	-8.48	2.81e-05	FALSE	807	1.55	3.29	8050	6	b2093	NC_000913.3	-	2174282	2174566
gatA	-6.39	8.51e-06	FALSE	1020	12.8	5.58	14800	79	b2094	NC_000913.3	-	2174597	2175049
gatZ	-4.66	1.27e-05	FALSE	1650	49.5	8.39	67500	1100	b2095	NC_000913.3	-	2175059	2176321
gatY	-3.6	0.00606	FALSE	1850	79.9	8.68	51300	1210	b2096	NC_000913.3	-	2176350	2177204
yegT	-1.1	0.0179	FALSE	3.02	1.41	1.44	164	35	b2098	NC_000913.3	+	2178821	2180098
yegU	-1.05	0.00109	FALSE	8.35	4.05	2.54	341	60	b2099	NC_000913.3	+	2180095	2181099
thiD	1.18	0.00248	FALSE	6.44	17	3.17	229	194	b2103	NC_000913.3	-	2183716	2184516
thiM	1.41	0.000174	FALSE	8.58	22.1	3.43	268	265	b2104	NC_000913.3	-	2184513	2185301
rcnR	1.27	0.00114	FALSE	11.2	25.6	2.26	123	125	b2105	NC_000913.3	-	2185524	2185796
rcnB	1.9	2.89e-05	FALSE	79.1	328	5.77	1190	1540	b2107	NC_000913.3	+	2186960	2187298
yehA	-1.74	0.0114	FALSE	2.31	0.547	0.324	99	8	b2108	NC_000913.3	-	2187380	2188414
yehB	-3.08	0.00255	FALSE	2.69	0.243	1.06	279	12	b2109	NC_000913.3	-	2188430	2190910
yehC	-1.65	0.00142	FALSE	3.68	0.982	0.43	89	10	b2110	NC_000913.3	-	2190926	2191645
yehD	-2.92	0.00234	FALSE	39	3.93	2.55	679	29	b2111	NC_000913.3	-	2191680	2192222
yehE	-1.01	0.0151	FALSE	12.2	6.77	1.4	160	27	b2112	NC_000913.3	-	2192515	2192796
metG	1.14	0.00234	FALSE	111	284	8.53	10100	8110	b2114	NC_000913.3	+	2194300	2196333
yehI	1.42	7.26e-05	FALSE	3.09	8.2	4.16	498	421	b2118	NC_000913.3	+	2200279	2203911
yohO	2.65	0.00174	FALSE	7.72	69.5	1.56	37	102	b4542	NC_000913.3	+	2215657	2215764
yehW	2.75	7.26e-05	FALSE	9.5	68.4	4.35	285	681	b2128	NC_000913.3	-	2215745	2216476
yehX	-1.97	0.00849	FALSE	3.45	1.03	0.594	114	13	b2129	NC_000913.3	-	2216481	2217407
yehY	-1.43	0.00192	FALSE	3.42	1.39	1.26	156	23	b2130	NC_000913.3	-	2217400	2218557
mdtQ	1.06	0.00358	FALSE	0.912	1.68	0.839	47	40	b2139	NC_000913.3	-	2227323	2228758
dusC	1.86	0.00011	FALSE	6.2	24.2	3.54	241	332	b2140	NC_000913.3	-	2229438	2230385
yohJ	2.07	0.00105	FALSE	54.9	201	5.18	703	1270	b2141	NC_000913.3	+	2230624	2231022
yohK	2.56	0.000978	FALSE	48.1	228	6.03	1280	2420	b2142	NC_000913.3	+	2231019	2231714
cdd	1.53	0.000871	FALSE	76.7	204	6.69	2200	2930	b2143	NC_000913.3	+	2231844	2232728
mglC	-1.36	0.0484	FALSE	1.39	0.596	-0.133	45	12	b2148	NC_000913.3	-	2236743	2237753
folE	1.78	0.000108	FALSE	230	837	8.26	6350	8480	b2153	NC_000913.3	-	2242984	2243652
yeiG	1.36	0.000301	FALSE	145	380	7.63	4540	4520	b2154	NC_000913.3	+	2243910	2244746
cirA	-4.84	3.76e-05	FALSE	347	14.6	7.3	24200	415	b2155	NC_000913.3	-	2244778	2246769
nfo	2.19	1.77e-05	FALSE	54.9	250	6.68	1970	3140	b2159	NC_000913.3	+	2250840	2251697
yeiI	1.43	0.000136	FALSE	42	110	6.21	1790	1650	b2160	NC_000913.3	+	2251700	2252788
rihB	-1.31	0.036	FALSE	0.629	0.234	-1.47	20	3	b2162	NC_000913.3	-	2254245	2255186
yeiL	-1.45	0.0085	FALSE	1.69	0.609	-0.507	50	7	b2163	NC_000913.3	+	2255355	2256014
fruA	-2.42	0.0124	FALSE	512	82.8	7.95	28100	2340	b2167	NC_000913.3	-	2259719	2261410
setB	1.9	0.00218	FALSE	21.4	73.9	5.46	810	1240	b2170	NC_000913.3	+	2263863	2265044
yeiW	2.34	0.000143	FALSE	42.1	224	4.63	377	827	b4502	NC_000913.3	-	2265041	2265295
yeiP	1.81	1.72e-05	FALSE	89.8	322	6.64	2400	2650	b2171	NC_000913.3	+	2265450	2266022
lpxT	-1.79	0.0143	FALSE	16.8	7.03	3.18	533	71	b2174	NC_000913.3	+	2268854	2269567
mepS	-2.73	1.33e-05	FALSE	721	107	7.37	18300	854	b2175	NC_000913.3	+	2269979	2270545
yejB	-1.37	0.000908	FALSE	17.8	5.78	3.45	864	115	b2178	NC_000913.3	+	2274179	2275273
yejE	-2.25	4.43e-05	FALSE	20.5	4.3	3.23	982	60	b2179	NC_000913.3	+	2275273	2276298
yejG	2.13	0.00219	FALSE	113	642	6.66	1730	3640	b2181	NC_000913.3	-	2277893	2278237
bcr	-1.31	0.000255	FALSE	79.3	34.6	5.99	4400	560	b2182	NC_000913.3	-	2278570	2279760
yejH	1.17	0.000168	FALSE	15.2	36	5.39	1220	922	b2184	NC_000913.3	+	2280632	2282392
rplY	-1.36	0.000507	FALSE	972	428	7.61	12300	1810	b2185	NC_000913.3	+	2282517	2282801
yejL	1.78	1.64e-05	FALSE	218	748	6.52	2160	2320	b2187	NC_000913.3	+	2284129	2284356
yejM	1.65	3.04e-05	FALSE	96.1	309	8.28	7890	8150	b2188	NC_000913.3	+	2284376	2286136
proL	1.96	5.22e-05	FALSE	64	238	3.23	204	300	b2189	NC_000913.3	+	2286211	2286287
narP	2.57	3.19e-05	FALSE	45.8	229	6.04	1000	2650	b2193	NC_000913.3	+	2290500	2291147
ccmH	-2.26	0.00849	FALSE	40.6	6.06	3.92	1370	125	b2194	NC_000913.3	-	2291358	2292410
dsbE	-4.55	0.0015	FALSE	33.4	0.923	1.62	597	10	b2195	NC_000913.3	-	2292407	2292964
ccmF	-4.45	0.000878	FALSE	34.2	1.27	3.48	2130	42	b2196	NC_000913.3	-	2292961	2294904
ccmE	-3.17	0.00505	FALSE	87.2	6.74	3.28	1340	44	b2197	NC_000913.3	-	2294901	2295380
ccmD	-2.63	0.00897	FALSE	48.7	7.65	2.08	328	29	b2198	NC_000913.3	-	2295377	2295586
ccmC	-2.31	0.0138	FALSE	80.9	12.2	4.3	1920	175	b2199	NC_000913.3	-	2295583	2296320
ccmB	-1.54	0.0323	FALSE	51.7	15.4	3.97	1100	139	b2200	NC_000913.3	-	2296362	2297024
ccmA	-1.5	0.03	FALSE	246	60.8	6	5350	601	b2201	NC_000913.3	-	2297021	2297644
napC	-1.32	0.04	FALSE	197	64.2	5.85	3820	572	b2202	NC_000913.3	-	2297657	2298259
napB	-4.64	0.00459	FALSE	170	3.57	3.31	2460	32	b2203	NC_000913.3	-	2298269	2298718
napH	-3.01	0.0154	FALSE	100	10.1	4.39	2770	174	b2204	NC_000913.3	-	2298715	2299578
napA	1.26	0.0218	FALSE	156	335	8.86	12500	12600	b2206	NC_000913.3	-	2300267	2302753
napD	2.29	0.000865	FALSE	91.4	365	5.56	774	1920	b2207	NC_000913.3	-	2302750	2303013
napF	2.18	0.00109	FALSE	84.7	368	6.29	1340	2470	b2208	NC_000913.3	-	2303003	2303497
eco	3.48	4.51e-06	FALSE	124	1300	7.6	2320	9880	b2209	NC_000913.3	+	2303905	2304393
yojI	-1.79	0.000437	FALSE	39.2	10	5.04	2270	275	b2211	NC_000913.3	-	2306972	2308615
rcsB	1.42	4.26e-05	FALSE	484	1280	9	14000	11700	b2217	NC_000913.3	+	2316177	2316827
rcsC	-1.58	4.12e-05	FALSE	42.4	13.9	6.15	5360	560	b2218	NC_000913.3	-	2317027	2319876
atoS	-1.45	0.00271	FALSE	12.5	4.99	3.76	853	124	b2219	NC_000913.3	+	2320043	2321869
atoC	-1.45	0.0212	FALSE	16.1	4.25	3.31	729	80	b2220	NC_000913.3	+	2321866	2323251
atoD	2.67	3.18e-05	FALSE	1.5	10.3	1.39	39	99	b2221	NC_000913.3	+	2323447	2324109
atoA	3.29	5.7e-05	FALSE	0.66	6.1	0.396	18	54	b2222	NC_000913.3	+	2324109	2324759
atoE	2.14	0.000106	FALSE	0.844	3.85	1.23	52	72	b2223	NC_000913.3	+	2324756	2326078
atoB	1.09	0.00735	FALSE	1.94	4.28	1.74	94	77	b2224	NC_000913.3	+	2326109	2327293
yfaA	1.57	0.000236	FALSE	3.93	11.2	3.39	295	256	b2230	NC_000913.3	-	2334956	2336644
gyrA	1.61	4.29e-05	FALSE	285	853	10.3	32200	32400	b2231	NC_000913.3	-	2336793	2339420
ubiG	1.79	3.18e-05	FALSE	69.4	225	6.44	2250	2320	b2232	NC_000913.3	+	2339567	2340289
nrdA	-3.37	7.26e-05	FALSE	94.2	7.79	6.08	7240	342	b2234	NC_000913.3	+	2344865	2347150
nrdB	-1.71	0.000165	FALSE	104	33.9	6.1	5240	542	b2235	NC_000913.3	+	2347384	2348514
inaA	2.81	1.47e-05	FALSE	58.7	454	6.68	1570	4020	b2237	NC_000913.3	-	2348822	2349472
glpQ	-2.26	4.72e-05	FALSE	92	19.8	5.52	3900	308	b2239	NC_000913.3	-	2349935	2351011
glpA	-1.41	0.000865	FALSE	666	252	9.32	38500	6350	b2241	NC_000913.3	+	2352647	2354275
glpB	-1.86	0.00475	FALSE	828	215	8.88	43900	4380	b2242	NC_000913.3	+	2354265	2355524
glpC	-3.41	0.00365	FALSE	826	76.5	7.86	40200	1820	b2243	NC_000913.3	+	2355521	2356711
yfaD	-2.29	0.00472	FALSE	39	6.52	3.62	1340	83	b2244	NC_000913.3	+	2356904	2357803
rhmA	-1.17	0.0159	FALSE	7.79	3.08	2	264	45	b2245	NC_000913.3	-	2358042	2358845
rhmD	2.14	7.26e-05	FALSE	1.01	4.05	1.24	44	69	b2247	NC_000913.3	-	2360209	2361414
yfaZ	-1.19	0.00307	FALSE	22	8.81	2.83	384	65	b2250	NC_000913.3	-	2363733	2364275
nudI	-1.7	0.00211	FALSE	25.1	8.14	2.52	474	67	b2251	NC_000913.3	+	2364554	2364979
arnF	-1.68	0.0024	FALSE	47.5	11.8	3.17	589	84	b2258	NC_000913.3	+	2372892	2373278
pmrD	-1.63	0.00264	FALSE	55	15.2	2.94	471	72	b2259	NC_000913.3	-	2373272	2373538
menE	-2.45	5.81e-05	FALSE	60.8	10.8	5.17	3180	237	b2260	NC_000913.3	-	2373648	2375003
menC	-1.6	0.00168	FALSE	131	40.2	6.03	4060	694	b2261	NC_000913.3	-	2375000	2375962
menD	1.44	0.00419	FALSE	71.6	165	7.36	3840	4290	b2264	NC_000913.3	-	2377589	2379259
menF	1.74	5.54e-05	FALSE	42.8	148	6.65	2260	2710	b2265	NC_000913.3	-	2379348	2380643
elaD	-1.25	0.0434	FALSE	2.29	0.817	0.546	103	14	b2269	NC_000913.3	+	2382713	2383924
yfbN	-2.3	0.00385	FALSE	0.974	0.103	-1.81	28	1	b2273	NC_000913.3	-	2387710	2388426
yfbO	-1.56	0.00107	FALSE	3.86	1.19	-0.0755	75	9	b2274	NC_000913.3	+	2388635	2389057
yfbP	-4.15	2.03e-05	FALSE	22.3	1	2.06	882	12	b2275	NC_000913.3	+	2389116	2389964
nuoN	-5.8	2.85e-06	FALSE	227	3.83	5.41	15400	76	b2276	NC_000913.3	-	2390048	2391505
nuoM	-5.81	2.85e-06	FALSE	188	3.38	5.31	13400	76	b2277	NC_000913.3	-	2391512	2393041
nuoL	-4.92	2.85e-06	FALSE	214	6.91	6.09	15300	180	b2278	NC_000913.3	-	2393205	2395046
nuoK	-3.96	1.56e-05	FALSE	196	11.9	3.8	2100	54	b2279	NC_000913.3	-	2395043	2395345
nuoJ	-4.32	8.37e-06	FALSE	263	14.2	5.11	6300	118	b2280	NC_000913.3	-	2395342	2395896
nuoI	-3.87	1.22e-05	FALSE	234	16.9	5.13	5530	133	b2281	NC_000913.3	-	2395908	2396450
nuoH	-3.54	4.03e-06	FALSE	215	18.4	5.93	9020	281	b2282	NC_000913.3	-	2396465	2397442
nuoG	-2.32	1.85e-05	FALSE	225	44	8.12	25800	2030	b2283	NC_000913.3	-	2397439	2400165
nuoF	-1.3	0.000386	FALSE	192	79.2	7.45	11400	1730	b2284	NC_000913.3	-	2400218	2401555
yfbS	-1.03	0.000659	FALSE	77.1	39.6	6.67	6180	1070	b2292	NC_000913.3	-	2409520	2411352
yfbV	1.36	4.46e-05	FALSE	111	284	6.37	2240	1880	b2295	NC_000913.3	-	2412677	2413132
yfcD	2.07	1.18e-05	FALSE	84.2	340	6.53	1920	2700	b2299	NC_000913.3	-	2418634	2419176
yfcE	2.19	1.46e-05	FALSE	71.5	311	6.32	1760	2450	b2300	NC_000913.3	-	2419234	2419788
yfcF	1.34	8.58e-05	FALSE	19.4	49.6	4.3	556	440	b2301	NC_000913.3	-	2419841	2420485
folX	1.44	0.00166	FALSE	75.8	225	5.73	1150	1150	b2303	NC_000913.3	+	2421325	2421687
hisJ	1.34	0.00221	FALSE	78.8	209	6.7	2140	2530	b2309	NC_000913.3	-	2426006	2426788
argT	2.37	0.0053	FALSE	23.5	182	5.82	640	1930	b2310	NC_000913.3	-	2427009	2427791
purF	-3.14	0.00165	FALSE	69.8	11.3	5.67	4220	234	b2312	NC_000913.3	-	2428721	2430238
cvpA	-2.88	0.00127	FALSE	117	20.7	4.81	2320	158	b2313	NC_000913.3	-	2430275	2430763
accD	1.32	9.23e-05	FALSE	317	759	8.79	13300	9740	b2316	NC_000913.3	-	2433012	2433926
dedA	-1.65	0.00292	FALSE	88.7	26.5	4.89	2360	247	b2317	NC_000913.3	-	2434082	2434741
truA	-1.13	0.0128	FALSE	79.7	31.6	5.18	2220	349	b2318	NC_000913.3	-	2434824	2435636
flk	2.26	6e-06	FALSE	40.6	193	6.47	1800	2720	b2321	NC_000913.3	+	2437950	2438945
yfcJ	1.06	0.000237	FALSE	14	29.5	4.56	732	495	b2322	NC_000913.3	-	2438942	2440120
fabB	1.4	0.00197	FALSE	358	838	9.23	14000	14300	b2323	NC_000913.3	-	2440385	2441605
epmC	-1.47	0.000178	FALSE	112	39.7	5.2	2390	352	b2326	NC_000913.3	-	2444203	2444751
yfcA	-1.34	0.000229	FALSE	63.6	26.2	5.12	2260	330	b2327	NC_000913.3	-	2444751	2445560
prmB	1.61	7.75e-05	FALSE	114	330	7.52	4090	5110	b2330	NC_000913.3	-	2447508	2448440
smrB	1.14	0.000431	FALSE	91.6	221	6.31	2170	1750	b2331	NC_000913.3	+	2448606	2449157
yfcU	-1.12	0.00116	FALSE	6.65	3.1	3.56	704	128	b4661	NC_000913.3	-	2452356	2455001
yfcV	-1.63	0.00621	FALSE	1.52	0.502	-0.909	38	4	b2339	NC_000913.3	-	2455083	2455646
sixA	2.59	3.21e-05	FALSE	93.7	611	6.88	2120	4200	b2340	NC_000913.3	-	2456327	2456812
fadI	2.31	3.88e-05	FALSE	19.1	97.5	5.73	906	1740	b2342	NC_000913.3	-	2459159	2460469
yfcZ	2.09	0.00354	FALSE	1720	6190	9.75	20700	32100	b2343	NC_000913.3	-	2460650	2460934
fadL	2.81	2.65e-05	FALSE	68.1	455	7.95	3390	11100	b2344	NC_000913.3	+	2461306	2462646
mlaA	1.37	0.000152	FALSE	124	325	7.24	4180	3510	b2346	NC_000913.3	-	2464252	2465007
intS	-1.1	0.00146	FALSE	11.3	5.86	3.22	546	94	b2349	NC_000913.3	+	2466545	2467702
yfdQ	-1.12	0.00819	FALSE	2.87	1.11	0.565	83	16	b2360	NC_000913.3	+	2474032	2474856
torI	-1.65	0.000264	FALSE	130	41.7	3.88	1010	114	b4501	NC_000913.3	+	2476310	2476510
pawZ	-2.61	0.00783	FALSE	31.5	4.9	-2.36	21	1	b4643	NC_000913.3	+	2476584	2476598
dsdX	-1.64	0.00153	FALSE	11.9	3.57	3.28	620	93	b2365	NC_000913.3	+	2477847	2479184
dsdA	-1.59	0.000164	FALSE	39.8	14.1	5.03	2320	295	b2366	NC_000913.3	+	2479202	2480530
emrY	-1.73	0.001	FALSE	1.17	0.359	0.0616	77	9	b2367	NC_000913.3	-	2480638	2482176
evgA	-1.06	0.00303	FALSE	344	167	7.08	9390	1450	b2369	NC_000913.3	+	2483755	2484369
evgS	-2.05	0.000139	FALSE	85.2	20.6	7.18	10600	1040	b2370	NC_000913.3	+	2484374	2487967
yfdE	-1.94	0.00571	FALSE	2.29	0.432	0.201	122	7	b2371	NC_000913.3	-	2488023	2489168
yfdX	2.12	0.000914	FALSE	1.49	6.32	1.13	42	80	b2375	NC_000913.3	-	2493767	2494402
ypdI	-1.54	0.00586	FALSE	14.2	4.87	1.35	183	24	b2376	NC_000913.3	+	2494698	2494973
yfdY	-1.8	0.00017	FALSE	51.6	13.4	2.75	544	65	b2377	NC_000913.3	-	2495050	2495292
lpxP	1.7	3.22e-05	FALSE	269	923	8.88	11500	11600	b2378	NC_000913.3	+	2495645	2496565
fryB	-1.34	0.0386	FALSE	1.03	0.307	-2.2	15	2	b2387	NC_000913.3	-	2507916	2508242
mntH	-3.72	8.21e-06	FALSE	263	23	6.59	14500	405	b2392	NC_000913.3	-	2511468	2512706
nupC	-2.48	5.19e-05	FALSE	95.1	14.9	5.5	5330	317	b2393	NC_000913.3	+	2513042	2514244
alaX	2.21	0.00293	FALSE	291	1430	5.56	982	1480	b2396	NC_000913.3	-	2518041	2518116
alaW	1.95	0.00502	FALSE	179	818	4.88	605	845	b2397	NC_000913.3	-	2518156	2518231
gltX	1.73	0.000226	FALSE	237	937	9.39	14300	18100	b2400	NC_000913.3	-	2519257	2520672
valU	2.89	2.35e-05	FALSE	747	5730	7.29	2070	6160	b2401	NC_000913.3	+	2520931	2521006
valX	2.63	4.29e-05	FALSE	2910	20300	9.2	9340	24100	b2402	NC_000913.3	+	2521051	2521126
valY	3.32	0.000791	FALSE	954	8140	7.6	3380	11300	b2403	NC_000913.3	+	2521173	2521248
lysV	3.88	0.00117	FALSE	238	2240	5.51	844	3120	b2404	NC_000913.3	+	2521253	2521328
cysZ	2.64	7.47e-06	FALSE	35.5	229	6.12	1260	2510	b2413	NC_000913.3	+	2531463	2532224
yfeK	5.53	1.19e-05	FALSE	32.7	1170	6.01	412	6200	b2419	NC_000913.3	+	2537342	2537716
yfeS	4.39	6.21e-06	FALSE	30.4	678	6.62	811	7180	b2420	NC_000913.3	+	2537749	2538483
cysM	-2.85	8.87e-06	FALSE	39.8	5.34	3.78	1610	80	b2421	NC_000913.3	-	2538672	2539583
cysA	-2.91	0.0309	FALSE	55.5	3.87	3.62	1950	73	b2422	NC_000913.3	-	2539717	2540814
cysW	-2.89	0.00229	FALSE	32.1	3.53	3.06	1150	42	b2423	NC_000913.3	-	2540804	2541679
cysU	-3.03	3.67e-05	FALSE	22.4	3.01	2.8	828	36	b2424	NC_000913.3	-	2541679	2542512
cysP	-2.48	0.000175	FALSE	29.9	6.82	3.86	1350	95	b2425	NC_000913.3	-	2542512	2543528
ucpA	-1.89	7.51e-05	FALSE	151	37.9	5.97	5310	591	b2426	NC_000913.3	-	2543832	2544623
murP	-1.23	0.000505	FALSE	11.5	4.85	3.38	725	102	b2429	NC_000913.3	+	2546673	2548097
yfeX	2.05	0.000586	FALSE	330	1280	9.09	9540	17300	b2431	NC_000913.3	-	2549646	2550545
yfeY	3.95	2.99e-06	FALSE	75.1	1250	7.47	1960	9770	b2432	NC_000913.3	-	2550641	2551216
amiA	1.53	3.18e-05	FALSE	64.6	184	6.58	2500	2180	b2435	NC_000913.3	+	2552352	2553221
hemF	1.17	0.000145	FALSE	48.6	104	6.01	1820	1450	b2436	NC_000913.3	+	2553225	2554124
yffO	1.13	0.0129	FALSE	2.16	4.1	0.475	38	34	b2446	NC_000913.3	+	2562111	2562527
yffP	1.43	0.000575	FALSE	3.65	9.54	1.83	86	98	b2447	NC_000913.3	+	2562524	2563117
yffR	1.53	7.91e-05	FALSE	13.2	38	3.14	230	204	b2449	NC_000913.3	+	2563980	2564372
eutG	-1.23	0.00831	FALSE	0.709	0.298	-0.89	33	5	b2453	NC_000913.3	-	2568324	2569511
eutD	-1.13	0.0167	FALSE	1.16	0.445	-0.415	41	9	b2458	NC_000913.3	-	2572489	2573505
eutQ	-1.15	0.0385	FALSE	0.979	0.302	-1.1	27	4	b2460	NC_000913.3	-	2574302	2575003
talA	-1.48	0.000159	FALSE	37.4	14.2	4.51	1570	210	b2464	NC_000913.3	+	2578666	2579616
tktB	-1.28	0.000449	FALSE	36.7	16	5.63	3100	454	b2465	NC_000913.3	+	2579636	2581639
ypfG	1.1	0.00491	FALSE	25.5	55.3	5.19	1010	830	b2466	NC_000913.3	-	2581734	2582777
nudK	2.96	2.55e-05	FALSE	85.3	609	6.97	1800	4770	b2467	NC_000913.3	-	2582903	2583478
ypfM	-1.11	0.0319	FALSE	894	455	5.35	2380	544	b4606	NC_000913.3	-	2590807	2590866
yffB	-1.31	0.000256	FALSE	108	43.2	4.62	1520	227	b2471	NC_000913.3	+	2591247	2591603
tmcA	-1.61	0.000123	FALSE	29.4	10.5	5.2	2570	299	b2474	NC_000913.3	-	2593844	2595859
ypfJ	-1.34	0.00145	FALSE	66.8	26.7	5.21	2040	325	b2475	NC_000913.3	-	2595874	2596737
purC	-2.24	0.00152	FALSE	176	44.7	6.18	4910	499	b2476	NC_000913.3	-	2596905	2597618
bamC	-1.61	4.41e-05	FALSE	391	127	7.84	18800	1900	b2477	NC_000913.3	-	2597831	2598865
gcvR	-1.86	4.29e-05	FALSE	124	36.4	5.2	2970	289	b2479	NC_000913.3	+	2599906	2600478
hyfC	1.29	0.00903	FALSE	0.879	1.87	0.297	37	31	b2483	NC_000913.3	+	2603847	2604794
hyfH	-1.12	0.00248	FALSE	4.36	1.94	0.756	111	15	b2488	NC_000913.3	+	2610164	2610709
hyfJ	-1.33	0.0041	FALSE	3.69	1.46	-0.0981	58	9	b2490	NC_000913.3	+	2611457	2611870
yfgO	1.42	0.000171	FALSE	21.4	57.5	5.23	1010	899	b2493	NC_000913.3	-	2614820	2615881
bepA	2.57	2.14e-05	FALSE	61.4	332	7.62	2980	6850	b2494	NC_000913.3	+	2616094	2617557
yfgD	2.54	1.32e-05	FALSE	203	1280	7.53	3180	6460	b2495	NC_000913.3	+	2617578	2617937
hda	1.41	7.01e-05	FALSE	104	275	6.86	2810	2730	b2496	NC_000913.3	-	2618075	2618776
uraA	-3.83	0.00167	FALSE	26.7	2.74	3.7	1340	48	b2497	NC_000913.3	-	2618871	2620160
purM	-2.55	0.0108	FALSE	61.7	16.7	5.44	2780	261	b2499	NC_000913.3	+	2621197	2622234
purN	-1.6	0.0192	FALSE	106	46.4	5.71	2620	419	b2500	NC_000913.3	+	2622234	2622872
yfgG	-1.04	0.00587	FALSE	205	111	4.99	1710	332	b2504	NC_000913.3	+	2629290	2629481
yfgI	2.92	0.000312	FALSE	8.38	56.6	3.39	201	556	b2506	NC_000913.3	+	2630326	2630865
guaA	3.66	3.04e-05	FALSE	252	3660	10.7	17100	96400	b2507	NC_000913.3	-	2630958	2632535
guaB	5.46	1.22e-05	FALSE	98.7	4750	10	5130	107000	b2508	NC_000913.3	-	2632604	2634070
xseA	1.79	4.76e-05	FALSE	146	520	8.54	8040	9690	b2509	NC_000913.3	+	2634232	2635602
yfgJ	1.21	0.000178	FALSE	162	366	5.74	1560	1180	b2510	NC_000913.3	-	2635599	2635814
yfgM	1.06	0.000156	FALSE	365	762	8.38	10100	6780	b2513	NC_000913.3	-	2638663	2639283
rlmN	3.04	2.03e-05	FALSE	87.6	777	8.31	4500	13800	b2517	NC_000913.3	-	2643129	2644283
ndk	4.28	0.000437	FALSE	30.4	995	6.54	583	6080	b2518	NC_000913.3	-	2644433	2644864
pbpC	-1.88	5.47e-05	FALSE	9.33	2.67	3.58	1000	90	b2519	NC_000913.3	-	2645013	2647325
yfhM	-1.04	0.000226	FALSE	53.4	25.6	7.49	11400	1810	b2520	NC_000913.3	-	2647326	2652287
ryfA	-2.41	2.48e-05	FALSE	121	25.8	4.08	1710	111	b4440	NC_000913.3	+	2653855	2654158
iscA	2.11	7.26e-05	FALSE	264	1010	7.48	3800	6340	b2528	NC_000913.3	-	2659563	2659886
iscU	2.23	2.81e-05	FALSE	287	1180	7.86	4480	8880	b2529	NC_000913.3	-	2659903	2660289
iscS	2.5	4.1e-05	FALSE	136	683	8.65	7320	16500	b2530	NC_000913.3	-	2660317	2661531
iscR	2.68	7.05e-05	FALSE	105	612	7.09	2090	5960	b2531	NC_000913.3	-	2661643	2662131
trmJ	1.38	5.95e-05	FALSE	203	537	7.95	6670	5750	b2532	NC_000913.3	-	2662583	2663323
hcaT	1.7	2.32e-05	FALSE	16.4	52.6	5.08	831	848	b2536	NC_000913.3	-	2666707	2667846
hcaF	-1.22	0.00182	FALSE	7.28	3.27	1.38	161	26	b2539	NC_000913.3	+	2670390	2670908
hcaC	-1.16	0.00345	FALSE	7.58	2.98	0.706	104	13	b2540	NC_000913.3	+	2670908	2671228
yphA	-1.82	0.00128	FALSE	11.5	3.34	1.35	226	20	b2543	NC_000913.3	+	2673346	2673768
yphB	-1.41	0.00123	FALSE	6.66	2.35	1.78	220	34	b2544	NC_000913.3	-	2673816	2674688
yphC	-1.82	0.000369	FALSE	4.64	1.32	1.5	219	23	b2545	NC_000913.3	-	2674700	2675761
hmp	2.07	3.26e-05	FALSE	19.1	74.5	5.48	813	1370	b2552	NC_000913.3	+	2685835	2687025
glrR	-1.57	0.000139	FALSE	27.9	10.2	4.42	1610	185	b2554	NC_000913.3	-	2687469	2688803
yfhG	-1.23	0.0013	FALSE	37.6	16.4	4.18	1120	159	b2555	NC_000913.3	-	2688793	2689506
glrK	1.57	0.000561	FALSE	20.3	55	5.64	1350	1370	b2556	NC_000913.3	-	2689671	2691098
glmY	3.15	0.00112	FALSE	1860	14700	9.93	15200	51800	b4441	NC_000913.3	-	2691157	2691340
purL	-4.06	0.000469	FALSE	79.6	6.73	6.72	10900	369	b2557	NC_000913.3	-	2691656	2695543
mltF	2.27	1.79e-05	FALSE	12.4	62.1	5.48	800	1320	b2558	NC_000913.3	+	2695801	2697357
yfhH	1.35	0.000557	FALSE	7.8	22.7	3.56	294	276	b2561	NC_000913.3	+	2698759	2699607
yfhL	3.75	1.31e-05	FALSE	28.1	438	4.84	307	1650	b2562	NC_000913.3	+	2699663	2699923
shoB	-1.5	0.0217	FALSE	100	26.3	1.98	361	29	b4687	NC_000913.3	-	2700117	2700197
ohsC	-2.53	0.0145	FALSE	9.76	1.91	-1.62	32	2	b4608	NC_000913.3	+	2700520	2700596
acpS	-1.68	0.000112	FALSE	82.3	25.8	4.12	1300	150	b2563	NC_000913.3	-	2700618	2700998
pdxJ	-1.23	0.000122	FALSE	101	42.6	5.58	3270	424	b2564	NC_000913.3	-	2700998	2701729
lepB	1.1	0.00161	FALSE	169	383	8.01	7300	5810	b2568	NC_000913.3	-	2704335	2705309
lepA	2.19	4.16e-05	FALSE	173	771	9.36	13800	20200	b2569	NC_000913.3	-	2705325	2707124
rseC	2.04	3.84e-05	FALSE	268	1110	8.01	4890	7560	b2570	NC_000913.3	-	2707322	2707801
rseB	2.26	3.04e-05	FALSE	392	1900	9.71	15000	25700	b2571	NC_000913.3	-	2707798	2708754
rseA	2.23	7.67e-05	FALSE	1150	5380	10.6	27000	49500	b2572	NC_000913.3	-	2708754	2709404
rpoE	2.27	8.5e-05	FALSE	697	3560	9.87	15800	28500	b2573	NC_000913.3	-	2709437	2710012
nadB	-4.83	4.51e-06	FALSE	219	8.06	6.09	15800	185	b2574	NC_000913.3	+	2710420	2712042
srmB	3.74	2.85e-06	FALSE	68.8	947	8.43	4020	18000	b2576	NC_000913.3	+	2712896	2714230
eamB	-1.32	0.0285	FALSE	86.3	32.8	4.9	2250	287	b2578	NC_000913.3	+	2715423	2716010
yfiF	3.05	6.75e-06	FALSE	152	1240	8.81	6510	19500	b2581	NC_000913.3	-	2717491	2718528
trxC	2.25	0.00021	FALSE	25	139	4.72	466	828	b2582	NC_000913.3	+	2718735	2719154
yfiP	1.21	0.000225	FALSE	21.2	48.6	4.51	689	462	b2583	NC_000913.3	+	2719223	2719921
pssA	1.47	7.31e-05	FALSE	150	411	8.35	8010	7610	b2585	NC_000913.3	+	2722727	2724082
yfiM	1.32	0.00248	FALSE	273	732	7.37	3930	4550	b2586	NC_000913.3	+	2724128	2724451
kgtP	2.98	0.000404	FALSE	304	2760	10.4	17500	71400	b2587	NC_000913.3	-	2724448	2725746
gltW	2.07	0.0162	FALSE	12.1	34.8	0.655	43	52	b2590	NC_000913.3	-	2729369	2729444
clpB	2.95	7.24e-05	FALSE	119	804	9.56	9840	32500	b2592	NC_000913.3	-	2731600	2734173
bamD	1.32	0.000128	FALSE	435	1080	9	14000	11900	b2595	NC_000913.3	+	2736146	2736883
raiA	1.03	0.00885	FALSE	4300	10800	11.1	64900	50000	b2597	NC_000913.3	+	2737154	2737495
pheL	1.33	0.0399	FALSE	200	458	3.8	448	311	b2598	NC_000913.3	+	2737599	2737646
pheA	-1.02	0.00101	FALSE	81.8	39.4	6.01	3410	622	b2599	NC_000913.3	+	2737745	2738905
rimM	1.42	0.00085	FALSE	3740	9870	11.8	80900	94400	b2608	NC_000913.3	-	2745370	2745918
rpsP	1.97	0.000356	FALSE	2550	10600	10.4	28200	42500	b2609	NC_000913.3	-	2745937	2746185
grpE	4.02	3.3e-06	FALSE	264	4290	9.33	6860	37100	b2614	NC_000913.3	-	2750115	2750708
recN	3.35	1.33e-05	FALSE	22.3	247	6.87	1450	6060	b2616	NC_000913.3	+	2751795	2753456
bamE	3.2	6e-06	FALSE	483	4450	8.96	6610	21800	b2617	NC_000913.3	+	2753605	2753946
ratB	1.31	0.000324	FALSE	94	258	5.58	1220	1020	b2618	NC_000913.3	-	2754008	2754298
ratA	1.91	8.44e-05	FALSE	76.8	286	6.11	1630	1930	b2619	NC_000913.3	-	2754288	2754764
smpB	2.07	2.43e-05	FALSE	318	1440	8.41	6650	9710	b2620	NC_000913.3	+	2754896	2755378
ssrA	2.92	7.75e-05	FALSE	100000	648000	16.5	1690000	4130000	b2621	NC_000913.3	+	2755593	2755955
intA	-1.19	0.000275	FALSE	56.6	25.1	5.55	3120	423	b2622	NC_000913.3	+	2756159	2757400
yfjK	-1.58	0.00211	FALSE	48.7	14.1	5.75	3420	449	b2627	NC_000913.3	-	2761351	2763540
yfjL	-1.03	0.0228	FALSE	86.6	40.9	6.36	4890	900	b2628	NC_000913.3	-	2763537	2765153
rnlA	1.55	0.00148	FALSE	207	558	8.48	9070	8150	b2630	NC_000913.3	+	2765918	2766991
rnlB	1.7	0.000431	FALSE	286	802	7.36	3530	4060	b2631	NC_000913.3	+	2766984	2767355
yfjU	2.07	0.000262	FALSE	16.6	73.5	2.49	113	177	b2638	NC_000913.3	-	2772002	2772154
yfjW	-1.49	0.0127	FALSE	7.26	2.37	2.98	576	57	b2642	NC_000913.3	+	2773318	2775021
ypjC	-2.14	0.0139	FALSE	0.328	0.103	-2.2	20	2	b2650	NC_000913.3	-	2783638	2785011
lhgO	-1.34	0.00182	FALSE	3.96	1.73	1.7	196	31	b2660	NC_000913.3	+	2789982	2791250
gabD	-2.14	0.000197	FALSE	8.71	2.03	2.74	544	41	b2661	NC_000913.3	+	2791273	2792721
gabT	-1.48	0.00293	FALSE	10.7	3.91	3.19	610	85	b2662	NC_000913.3	+	2792735	2794015
gabP	-1.45	0.0128	FALSE	2.96	1.16	1.43	184	26	b2663	NC_000913.3	+	2794253	2795653
ygaU	1.23	0.000357	FALSE	61.3	135	5.34	1040	860	b2665	NC_000913.3	-	2796337	2796786
yqaE	4.05	3.8e-05	FALSE	78.9	1240	5.57	584	2780	b2666	NC_000913.3	-	2796870	2797028
ygaM	-2.83	1.35e-05	FALSE	212	29.4	4.64	3230	136	b2672	NC_000913.3	+	2800146	2800475
nrdH	-3.41	0.00027	FALSE	122	12	3.45	1320	43	b2673	NC_000913.3	+	2800723	2800968
nrdI	-3.5	4.5e-05	FALSE	171	13.6	4.42	2760	92	b2674	NC_000913.3	+	2800965	2801375
nrdE	-3.83	2.78e-05	FALSE	136	8.54	6.38	12600	361	b2675	NC_000913.3	+	2801348	2803492
nrdF	-3.57	0.000106	FALSE	141	8.2	5.1	4440	149	b2676	NC_000913.3	+	2803502	2804461
proV	-1.51	0.00646	FALSE	17.2	6.22	3.81	762	147	b2677	NC_000913.3	+	2804815	2806017
proW	-1.64	0.00796	FALSE	14.1	5.53	3.46	639	106	b2678	NC_000913.3	+	2806010	2807074
proX	-2.01	0.000615	FALSE	46.3	10.4	4.53	1530	205	b2679	NC_000913.3	+	2807132	2808124
ygaZ	-1.51	0.00416	FALSE	74.5	30.2	5.06	2440	303	b2682	NC_000913.3	+	2809617	2810354
ygaH	-1.82	0.000305	FALSE	82.5	22.6	3.81	916	105	b2683	NC_000913.3	+	2810344	2810679
mprA	2.2	8.82e-05	FALSE	156	808	7.62	3380	5830	b2684	NC_000913.3	+	2810770	2811300
emrA	1.51	0.000229	FALSE	27.6	88.6	5.9	1360	1510	b2685	NC_000913.3	+	2811427	2812599
argZ	1.68	0.000334	FALSE	376	1150	5.59	1350	1400	b2692	NC_000913.3	-	2818059	2818135
argY	1.76	8.88e-05	FALSE	683	2220	6.59	2450	2890	b2693	NC_000913.3	-	2818198	2818274
argV	3.22	5.89e-05	FALSE	1990	15800	8.64	7120	17400	b2694	NC_000913.3	-	2818473	2818549
serV	3.24	2.68e-05	FALSE	1560	13500	8.66	6450	17700	b2695	NC_000913.3	-	2818553	2818645
csrA	-1.17	0.000659	FALSE	2290	963	8.08	19900	2530	b2696	NC_000913.3	-	2818961	2819146
recX	4.66	4.33e-06	FALSE	11.7	313	4.89	272	2200	b2698	NC_000913.3	-	2822139	2822639
recA	3.15	5.95e-06	FALSE	288	2530	9.79	13600	39400	b2699	NC_000913.3	-	2822708	2823769
mltB	1.19	0.000499	FALSE	20.7	51.2	5.23	993	794	b2701	NC_000913.3	-	2824491	2825576
srlE	-1.65	0.00327	FALSE	2.04	0.613	0.277	91	11	b2703	NC_000913.3	+	2826392	2827351
srlR	1.29	0.00154	FALSE	59.6	138	6.05	1690	1620	b2707	NC_000913.3	+	2829047	2829820
srlQ	1.81	0.000311	FALSE	38.5	141	6.06	1360	2040	b2708	NC_000913.3	+	2829813	2830778
norV	1.5	0.000233	FALSE	2.94	8.79	2.86	169	178	b2710	NC_000913.3	+	2832476	2833915
hydN	2.17	0.0006	FALSE	12.6	46.4	3.55	231	398	b2713	NC_000913.3	-	2837578	2838105
hycI	-1.08	0.00162	FALSE	36.5	19.7	3.67	755	126	b2717	NC_000913.3	-	2842573	2843043
hycG	-1.06	0.00262	FALSE	4.02	1.83	1.08	131	22	b2719	NC_000913.3	-	2843443	2844210
hycF	-1.58	0.0375	FALSE	4.73	1.17	0.372	114	11	b2720	NC_000913.3	-	2844210	2844752
hycE	-2.1	0.00823	FALSE	4.67	0.662	1.59	256	21	b2721	NC_000913.3	-	2844762	2846471
hycB	2.36	0.00434	FALSE	6.77	27.8	2.98	184	339	b2724	NC_000913.3	-	2849238	2849849
hycA	3.08	0.00069	FALSE	7.96	56.5	3.18	118	423	b2725	NC_000913.3	-	2849974	2850435
fhlA	-1.34	0.0468	FALSE	27.3	7.03	4.62	1830	255	b2731	NC_000913.3	+	2854338	2856416
mutS	1.53	7.82e-05	FALSE	23.7	73.3	6.79	2700	2790	b2733	NC_000913.3	+	2857093	2859654
ygbI	1.21	0.001	FALSE	13.6	31.3	4.05	435	371	b2735	NC_000913.3	-	2860467	2861234
ygbJ	1.14	0.00216	FALSE	1.91	4.86	1.5	81	60	b2736	NC_000913.3	+	2861430	2862338
pcm	-2.25	3.29e-05	FALSE	94.4	20.3	4.74	2270	173	b2743	NC_000913.3	-	2868893	2869519
umpG	-2.33	2.42e-05	FALSE	107	23.7	5.25	3520	245	b2744	NC_000913.3	-	2869513	2870274
truD	-2.16	2.14e-05	FALSE	90.8	21.6	5.58	4130	310	b2745	NC_000913.3	-	2870255	2871304
ispF	-2.4	2.22e-05	FALSE	80.2	14.9	4.03	1710	105	b2746	NC_000913.3	-	2871301	2871780
ispD	-2.3	1.16e-05	FALSE	65.4	12.9	4.37	2060	140	b2747	NC_000913.3	-	2871780	2872490
ftsB	-1.21	0.00113	FALSE	116	55.1	4.64	1540	250	b2748	NC_000913.3	-	2872509	2872820
ygbE	1.07	0.00302	FALSE	54.8	122	4.61	641	558	b2749	NC_000913.3	-	2873014	2873337
cysC	-1.57	0.00621	FALSE	9.06	2.1	1.5	176	18	b2750	NC_000913.3	-	2873387	2873992
cysN	-1.82	0.000178	FALSE	14	3.62	3.33	725	79	b2751	NC_000913.3	-	2873992	2875419
cysD	-2.29	7.57e-05	FALSE	10.4	2.1	2.06	396	26	b2752	NC_000913.3	-	2875421	2876329
casC	1.04	0.00106	FALSE	4.54	8.6	2.79	207	160	b2758	NC_000913.3	-	2881051	2882142
casB	-1.79	0.00207	FALSE	2.89	0.879	-0.421	59	6	b2759	NC_000913.3	-	2882155	2882637
casA	-2.31	0.00336	FALSE	1.33	0.281	0.0951	89	6	b2760	NC_000913.3	-	2882630	2884138
ygcB	-1.17	0.00315	FALSE	3.83	1.52	2.66	360	70	b2761	NC_000913.3	-	2884553	2887219
cysH	-2.75	0.00895	FALSE	21.4	2.12	2.04	504	25	b2762	NC_000913.3	-	2887578	2888312
cysJ	-1.72	0.00556	FALSE	20.1	6.91	4.16	1160	169	b2764	NC_000913.3	-	2890099	2891898
queD	3.25	4.36e-06	FALSE	39.2	367	5.49	637	2020	b2765	NC_000913.3	+	2892214	2892579
ygcN	1.25	0.00224	FALSE	16.9	42.5	5.12	801	787	b2766	NC_000913.3	+	2892657	2893928
yqcA	2.1	8.23e-06	FALSE	124	541	6.87	2500	3440	b2790	NC_000913.3	-	2922535	2922984
truC	4.88	2.85e-06	FALSE	34	1010	7.21	1140	12100	b2791	NC_000913.3	-	2923002	2923784
yqcC	5.4	2.85e-06	FALSE	37.2	1710	6.38	543	8090	b2792	NC_000913.3	-	2923784	2924113
ygdH	-2.85	1.12e-05	FALSE	382	51.3	7.52	19700	1030	b2795	NC_000913.3	+	2926308	2927672
sdaB	-1.37	0.00716	FALSE	33.9	13.3	5.01	2060	352	b2797	NC_000913.3	+	2929576	2930943
ygdG	1.29	0.000122	FALSE	18.7	44.8	4.43	646	479	b2798	NC_000913.3	+	2931055	2931810
fucA	-1.56	0.00906	FALSE	3.28	1.2	0.252	80	11	b2800	NC_000913.3	-	2933041	2933688
ygdD	1.09	0.00654	FALSE	27.2	66.3	4.16	479	357	b2807	NC_000913.3	-	2941236	2941631
gcvA	1.37	0.001	FALSE	18.8	52.6	4.91	669	687	b2808	NC_000913.3	-	2941650	2942567
gcvB	2.7	4.31e-05	FALSE	6660	45700	11.7	63900	133000	b4443	NC_000913.3	+	2942696	2942901
mltA	-1.21	0.00305	FALSE	31	14.7	4.61	1350	247	b2813	NC_000913.3	-	2946081	2947178
metZ	3.2	2.94e-05	FALSE	362	3310	6.36	894	3460	b2814	NC_000913.3	+	2947387	2947463
metW	2.6	2.58e-05	FALSE	1800	10200	8.25	6170	11100	b2815	NC_000913.3	+	2947497	2947573
metV	2.98	5.28e-05	FALSE	634	4350	6.92	2170	5240	b2816	NC_000913.3	+	2947607	2947683
amiC	1.45	5.34e-05	FALSE	63.1	166	7	3520	2890	b2817	NC_000913.3	-	2947757	2949010
ptrA	1.49	5.45e-05	FALSE	38.2	104	7.55	5130	5040	b2821	NC_000913.3	-	2955996	2958884
recC	1.23	4.98e-05	FALSE	35.9	84.5	7.55	5340	4100	b2822	NC_000913.3	-	2959060	2962428
ppdC	-1.5	0.00389	FALSE	13.1	5.02	1.35	176	23	b2823	NC_000913.3	-	2962441	2962764
ygdB	-1.06	0.00838	FALSE	9.77	3.81	1.31	177	22	b2824	NC_000913.3	-	2962749	2963156
ppdB	-1.29	0.00144	FALSE	5.87	2.48	1.12	147	19	b2825	NC_000913.3	-	2963153	2963716
ppdA	-1.7	0.00545	FALSE	3.39	0.96	-0.107	71	9	b2826	NC_000913.3	-	2963707	2964177
thyA	-1.15	0.000815	FALSE	155	75	6.41	5000	925	b2827	NC_000913.3	-	2964361	2965155
mutH	1.95	1.79e-05	FALSE	14.7	56.4	4.3	438	534	b2831	NC_000913.3	+	2969662	2970351
lplT	-1.29	0.00165	FALSE	33.7	12.9	4.63	1790	244	b2835	NC_000913.3	-	2972669	2973862
omrA	-2.09	0.00523	FALSE	107	20.9	1.89	418	25	b4444	NC_000913.3	-	2976102	2976189
omrB	-1.61	0.0151	FALSE	18.4	7.18	-0.0493	67	8	b4445	NC_000913.3	-	2976304	2976385
lysA	-1.13	0.000236	FALSE	23.6	10.6	4.32	1230	189	b2838	NC_000913.3	-	2977637	2978899
ygeA	-1.1	0.00374	FALSE	23.3	10.8	3.61	730	143	b2840	NC_000913.3	-	2979943	2980635
araE	-1.23	0.00113	FALSE	8.84	3.37	2.92	564	79	b2841	NC_000913.3	-	2980764	2982182
kduI	-1.33	0.00231	FALSE	5	2.04	1.36	167	28	b2843	NC_000913.3	-	2983288	2984124
yqeF	-2.02	0.000809	FALSE	10.6	2.99	2.8	488	50	b2844	NC_000913.3	-	2984411	2985592
yqeH	-2.89	0.000863	FALSE	2.71	0.397	-0.77	61	4	b2846	NC_000913.3	+	2987536	2988168
yqeK	-3.73	0.0346	FALSE	1.66	0.166	-1.44	33	1	b2849	NC_000913.3	-	2989935	2990360
ygeH	-2.33	0.00101	FALSE	0.638	0.103	-1.45	39	2	b2852	NC_000913.3	+	2992094	2993470
ygeK	-2.46	0.00425	FALSE	0.64	0.0793	-2.67	13	1	b2856	NC_000913.3	-	2994460	2995092
glyU	1.53	0.00354	FALSE	49	138	2.54	161	171	b2864	NC_000913.3	-	2998984	2999057
ygeV	-3.4	0.00166	FALSE	32.4	1.78	4.09	1870	58	b2869	NC_000913.3	-	3004008	3005786
xanQ	-1.01	0.0043	FALSE	3.52	1.79	1.91	213	35	b2882	NC_000913.3	+	3024351	3025751
uacT	-1.88	0.00304	FALSE	0.548	0.104	-1.17	35	3	b2888	NC_000913.3	+	3031367	3032815
idi	2.21	5.62e-05	FALSE	13.1	66	4.1	302	534	b2889	NC_000913.3	+	3033065	3033613
lysS	1.77	8.75e-05	FALSE	375	1350	10.1	23100	29000	b2890	NC_000913.3	-	3033657	3035174
prfB	1.57	5.76e-05	FALSE	366	1030	9.36	14900	16500	b2891	NC_000913.3	-	3035184	3036282
recJ	-1.65	5.56e-05	FALSE	88.2	27.3	6.37	6790	677	b2892	NC_000913.3	-	3036373	3038106
dsbC	-1.17	0.000215	FALSE	129	56.6	5.97	4040	569	b2893	NC_000913.3	-	3038112	3038822
fldB	1.01	0.000208	FALSE	171	351	6.98	3880	2600	b2895	NC_000913.3	+	3039855	3040376
cptA	1.6	5.46e-05	FALSE	170	506	6.86	3240	2810	b2896	NC_000913.3	-	3040416	3040823
sdhE	1.87	3.07e-05	FALSE	180	632	6.47	2140	2560	b2897	NC_000913.3	-	3040804	3041070
yqfB	2.86	8.87e-06	FALSE	46.7	337	5.26	678	1470	b2900	NC_000913.3	-	3043312	3043623
ygfF	-1.36	0.00123	FALSE	24.2	9.13	3.45	613	96	b2902	NC_000913.3	-	3045158	3045901
gcvP	-2.69	2.32e-05	FALSE	137	21	7.29	14200	906	b2903	NC_000913.3	-	3046168	3049041
gcvH	-1.29	0.00151	FALSE	308	127	6.35	4580	857	b2904	NC_000913.3	-	3049160	3049549
gcvT	-1.51	0.000754	FALSE	180	64.9	6.93	6940	1030	b2905	NC_000913.3	-	3049573	3050667
ubiH	1.18	0.000263	FALSE	124	265	7.74	5760	4960	b2907	NC_000913.3	-	3052340	3053518
pepP	1.89	4.12e-05	FALSE	243	904	9.25	12800	17600	b2908	NC_000913.3	-	3053515	3054840
ygfB	1.33	0.000214	FALSE	257	726	8	6600	5710	b2909	NC_000913.3	-	3054866	3055444
ssrS	2.3	0.000986	FALSE	17300	64900	12.5	147000	168000	b2911	NC_000913.3	+	3055983	3056165
ibsC	1.38	0.00444	FALSE	66.6	162	2.45	181	132	b4665	NC_000913.3	-	3056890	3056949
serA	-1.07	0.00731	FALSE	179	97.6	7.48	8980	1800	b2913	NC_000913.3	-	3057178	3058410
rpiA	1.56	3.07e-05	FALSE	184	531	7.66	5430	5000	b2914	NC_000913.3	-	3058666	3059325
argK	-1.01	0.00717	FALSE	2.03	0.96	0.53	87	16	b2918	NC_000913.3	+	3062987	3063982
scpB	1.12	0.00252	FALSE	3.13	6.18	1.84	94	68	b2919	NC_000913.3	+	3063993	3064778
yggE	1.85	8.13e-05	FALSE	80.7	337	6.89	2660	3400	b2922	NC_000913.3	-	3067340	3068080
mscS	1.88	3.8e-05	FALSE	126	485	7.7	4810	5680	b2924	NC_000913.3	-	3068947	3069807
fbaA	-2.32	0.000218	FALSE	2590	427	10.1	99900	7400	b2925	NC_000913.3	-	3070165	3071244
pgk	-1.05	0.0186	FALSE	1580	681	10	60100	12500	b2926	NC_000913.3	-	3071459	3072622
loiP	1.17	0.000322	FALSE	51	111	5.79	1410	1190	b2936	NC_000913.3	+	3081913	3082671
speB	2.48	5.49e-05	FALSE	107	568	7.89	4390	9210	b2937	NC_000913.3	-	3082877	3083797
speA	-2.44	9.5e-05	FALSE	166	35.1	7.35	14600	944	b2938	NC_000913.3	-	3083935	3085911
yqgB	-3.47	0.00187	FALSE	142	13.4	2.49	833	25	b2939	NC_000913.3	-	3085920	3086051
yqgC	-1.97	0.000455	FALSE	161	44.9	4.25	1320	143	b2940	NC_000913.3	+	3086187	3086402
metK	1.17	0.0047	FALSE	71.5	176	7.04	2880	3110	b2942	NC_000913.3	+	3086706	3087860
galP	-1.42	0.000188	FALSE	39.3	14.4	5.03	2300	328	b2943	NC_000913.3	+	3088284	3089678
yggI	1.19	0.0015	FALSE	8.83	20.2	2.76	183	137	b2944	NC_000913.3	+	3089755	3090252
gshB	-1.01	0.000362	FALSE	149	76.2	6.7	6310	988	b2947	NC_000913.3	+	3091878	3092828
yggR	-1.14	0.00276	FALSE	10.1	4.3	2.65	352	65	b2950	NC_000913.3	-	3094100	3095080
yggN	3.12	0.000169	FALSE	70.9	529	7.07	2250	5860	b2958	NC_000913.3	-	3100904	3101623
yggL	1.03	0.000651	FALSE	223	476	6.75	3070	2160	b2959	NC_000913.3	-	3101807	3102133
trmI	1.89	0.0001	FALSE	70.2	274	6.63	2080	2680	b2960	NC_000913.3	-	3102133	3102852
speC	-1.16	0.00101	FALSE	18.7	7.98	4.74	1510	276	b2965	NC_000913.3	-	3107020	3109155
pheV	2.84	9.1e-05	FALSE	27.1	182	2.3	96	216	b2967	NC_000913.3	+	3110366	3110441
yghE	1.93	8.64e-05	FALSE	18.8	69.1	5.09	804	1110	b2969	NC_000913.3	-	3111128	3112090
yghF	-1.98	0.00507	FALSE	1.87	0.52	-0.399	64	6	b2970	NC_000913.3	-	3112093	3112941
yghG	-2.07	0.00108	FALSE	1.46	0.344	-1.69	28	2	b2971	NC_000913.3	-	3113067	3113477
sslE	-1.5	0.000437	FALSE	7.13	2.67	4.32	1250	171	b4466	NC_000913.3	-	3114550	3119112
yghO	1.23	0.000764	FALSE	3.43	7.71	2.46	138	120	b2981	NC_000913.3	-	3129043	3130143
yghS	-1.08	0.042	FALSE	0.812	0.412	-1.23	27	4	b2985	NC_000913.3	-	3133244	3133957
pitB	-1.67	0.00837	FALSE	1.14	0.301	-0.0884	76	9	b2987	NC_000913.3	-	3134872	3136371
yghU	1.84	1.95e-05	FALSE	53.7	189	6.43	1900	2310	b2989	NC_000913.3	+	3138727	3139593
hybF	-2.05	0.0171	FALSE	35.1	9.69	2.5	385	55	b2991	NC_000913.3	-	3139977	3140318
hybE	-1.99	0.00478	FALSE	71.8	16.8	4.06	1130	116	b2992	NC_000913.3	-	3140311	3140799
hybD	-1.68	0.00682	FALSE	103	28.2	4.64	1630	202	b2993	NC_000913.3	-	3140792	3141286
hybC	-2.14	0.0106	FALSE	94.8	13.4	5.66	5270	374	b2994	NC_000913.3	-	3141286	3142989
hybB	-2.41	0.00733	FALSE	54.5	8.44	4.42	2060	172	b2995	NC_000913.3	-	3142986	3144164
gpr	-1.05	0.00803	FALSE	48.9	19.3	5.06	1880	400	b3001	NC_000913.3	+	3147897	3148937
yqhA	1.15	0.000267	FALSE	70.9	155	5.7	1360	1070	b3002	NC_000913.3	-	3148977	3149471
exbD	-2.19	0.000432	FALSE	1330	346	8.04	22200	2080	b3005	NC_000913.3	-	3150818	3151243
exbB	-1.85	0.000137	FALSE	1410	429	9.12	42400	4280	b3006	NC_000913.3	-	3151250	3151984
ygiQ	1.09	0.000248	FALSE	71.7	145	7.77	5810	4570	b4469	NC_000913.3	-	3158927	3161146
parC	1.22	0.000468	FALSE	50.5	122	7.52	4580	4140	b3019	NC_000913.3	-	3163715	3165973
mqsA	2.43	3.21e-05	FALSE	37.9	205	5.04	666	1180	b3021	NC_000913.3	-	3167851	3168246
mqsR	2.11	4.87e-05	FALSE	31	139	4.24	346	611	b3022	NC_000913.3	-	3168248	3168544
mdaB	3.46	8.23e-06	FALSE	30.5	347	5.91	788	3070	b3028	NC_000913.3	+	3172530	3173111
ygiN	1	0.00114	FALSE	365	755	7.4	5360	3360	b3029	NC_000913.3	+	3173142	3173456
parE	-2.78	6.21e-06	FALSE	104	15.5	6.26	8740	405	b3030	NC_000913.3	-	3173504	3175396
yqiA	-1.47	0.000119	FALSE	128	44.8	5.45	2990	388	b3031	NC_000913.3	-	3175425	3176006
ygiB	1.32	0.000236	FALSE	141	355	7.24	3740	3280	b3037	NC_000913.3	+	3179744	3180415
zupT	-1.12	0.000234	FALSE	136	62.5	6.14	4660	658	b3040	NC_000913.3	+	3182550	3183323
ribB	2.9	8.23e-06	FALSE	330	2390	9.16	8270	23600	b3041	NC_000913.3	-	3183813	3184466
yqiC	1.61	0.000383	FALSE	180	569	6.53	2160	2730	b3042	NC_000913.3	+	3184840	3185130
yqiH	-1.27	0.00566	FALSE	1.62	0.566	-0.379	47	8	b3047	NC_000913.3	+	3189881	3190630
yqiI	-1.17	0.0428	FALSE	4.14	1.46	1.69	196	31	b3048	NC_000913.3	+	3190632	3191696
glgS	-1.72	0.00164	FALSE	124	31.2	3.84	1070	125	b3049	NC_000913.3	-	3191739	3191939
sibE	1.53	0.000374	FALSE	144	441	5.23	888	1070	b4611	NC_000913.3	-	3195099	3195240
ibsE	1.61	0.000468	FALSE	247	740	4.7	548	772	b4666	NC_000913.3	+	3195141	3195200
glnE	-1.88	0.000866	FALSE	35.4	8.91	5.65	4280	357	b3053	NC_000913.3	-	3196801	3199641
ygiF	-1.59	0.00384	FALSE	30.1	11.5	4.56	1740	204	b3054	NC_000913.3	-	3199664	3200965
ygiM	3.16	1.96e-05	FALSE	139	1170	7.95	2950	11100	b3055	NC_000913.3	+	3201207	3201827
cca	1.55	5.7e-05	FALSE	80.4	230	7.36	4420	3880	b3056	NC_000913.3	+	3201891	3203129
bacA	1.42	5.97e-05	FALSE	47.4	131	6.03	1690	1630	b3057	NC_000913.3	-	3203310	3204131
folB	1.62	7.68e-05	FALSE	19.8	64.5	3.68	324	330	b3058	NC_000913.3	-	3204221	3204589
tsaD	2.41	1.45e-05	FALSE	41.9	226	6.66	1890	3230	b3064	NC_000913.3	-	3209530	3210543
rpsU	1.99	0.000759	FALSE	2420	7710	9.73	23200	23400	b3065	NC_000913.3	+	3210781	3210996
dnaG	1.02	0.00025	FALSE	110	218	8.05	7840	5370	b3066	NC_000913.3	+	3211107	3212852
patA	1.17	0.0127	FALSE	13.6	36.7	5.06	835	741	b3073	NC_000913.3	+	3219494	3220873
ebgR	1.34	0.000305	FALSE	56.2	136	6.43	2110	2060	b3075	NC_000913.3	+	3221466	3222449
ebgC	-1.39	0.0122	FALSE	1.6	0.629	-1.19	28	4	b3077	NC_000913.3	+	3225722	3226171
fadH	-1.24	0.00135	FALSE	3.43	1.37	2.14	269	49	b3081	NC_000913.3	+	3231665	3233683
higA	1.66	6.15e-05	FALSE	12.6	37.7	3.16	234	222	b3082	NC_000913.3	-	3233728	3234144
higB	1.28	0.00979	FALSE	6.51	18.2	1.92	91	81	b3083	NC_000913.3	-	3234141	3234455
rlmG	4.23	2.85e-06	FALSE	28.6	552	7.13	1450	8730	b3084	NC_000913.3	-	3234739	3235875
ygjP	2.7	1.11e-05	FALSE	14.4	101	4.24	311	689	b3085	NC_000913.3	+	3235960	3236463
ygjR	-1.69	8.64e-05	FALSE	56.8	16.8	4.97	2610	298	b3087	NC_000913.3	+	3237311	3238297
alx	-1.12	0.019	FALSE	7.27	4.54	2.5	312	62	b3088	NC_000913.3	+	3238580	3239545
sstT	-1.75	0.00368	FALSE	40.7	15.1	5.07	2250	258	b3089	NC_000913.3	+	3239944	3241188
yqjC	-1.25	0.000967	FALSE	218	92	5.73	3280	489	b3097	NC_000913.3	+	3248969	3249337
yhaI	-1.91	0.0196	FALSE	3.37	0.985	-0.757	43	7	b3104	NC_000913.3	+	3252911	3253267
yhaK	2.71	1.28e-05	FALSE	5.73	38.1	3.35	162	402	b3106	NC_000913.3	+	3254319	3255020
yhaL	1.4	0.0106	FALSE	46.7	99.5	3.33	342	231	b3107	NC_000913.3	+	3255043	3255207
yhaM	2	0.00298	FALSE	23.1	76.4	5.76	972	1680	b4470	NC_000913.3	-	3255341	3256651
tdcE	-1.37	0.00105	FALSE	2.53	0.963	1.88	257	40	b3114	NC_000913.3	-	3260124	3262418
tdcD	-3.59	0.00307	FALSE	1.42	0.176	-0.932	80	3	b3115	NC_000913.3	-	3262452	3263660
tdcC	-1.11	0.0238	FALSE	5.05	2.82	2.42	313	54	b3116	NC_000913.3	-	3263686	3265017
tdcA	-3.57	0.0394	FALSE	9.28	0.392	1.53	387	5	b3118	NC_000913.3	-	3266127	3267065
rnpB	2.7	0.000494	FALSE	18300	92300	13.8	307000	523000	b3123	NC_000913.3	-	3270216	3270592
garK	-1.3	0.000653	FALSE	5.07	2.24	1.92	258	37	b3124	NC_000913.3	-	3270625	3271770
garD	-1.4	0.00128	FALSE	5.57	2.34	2.4	352	50	b3128	NC_000913.3	+	3275282	3276853
prlF	1.57	0.000312	FALSE	49.7	154	4.92	713	705	b3129	NC_000913.3	+	3277002	3277337
agaS	-1.6	0.00153	FALSE	2.73	0.739	0.887	147	17	b3136	NC_000913.3	+	3281976	3283130
yraI	-1.58	0.00927	FALSE	1.36	0.423	-0.787	42	4	b3143	NC_000913.3	+	3288090	3288785
lpoA	-1.02	0.000669	FALSE	63.8	33.8	6.53	5690	986	b3147	NC_000913.3	+	3293400	3295436
yraN	-1.54	0.000248	FALSE	91.9	32.9	4.45	1480	184	b3148	NC_000913.3	+	3295394	3295789
diaA	1.67	3.18e-05	FALSE	91.2	316	6.65	2500	2560	b3149	NC_000913.3	+	3295809	3296399
yraP	2.15	1.96e-05	FALSE	138	592	7.32	3710	4700	b3150	NC_000913.3	+	3296409	3296984
yraQ	1.04	0.000627	FALSE	24.1	52.6	5.23	1040	792	b3151	NC_000913.3	-	3297098	3298138
yhbU	1.33	0.00347	FALSE	29.6	70.8	5.52	946	1100	b3158	NC_000913.3	+	3301485	3302480
yhbW	-1.93	3.66e-05	FALSE	145	40.7	6.29	6470	564	b3160	NC_000913.3	+	3303448	3304455
mtr	-5.54	5.47e-05	FALSE	1280	26.9	7.67	74000	668	b3161	NC_000913.3	-	3304573	3305817
deaD	-3.4	4.51e-06	FALSE	868	80.5	8.93	66500	2280	b3162	NC_000913.3	-	3305971	3307860
yrbN	-4.3	3.8e-05	FALSE	1550	82.5	4.95	5580	122	b4685	NC_000913.3	-	3307853	3307933
psrO	2	0.00128	FALSE	294	1070	6.48	2270	2810	b4449	NC_000913.3	+	3311225	3311398
rpsO	1.1	0.00121	FALSE	3550	8260	10.6	42600	31500	b3165	NC_000913.3	-	3311415	3311684
truB	-2.85	2.32e-05	FALSE	188	30	6.19	7890	401	b3166	NC_000913.3	-	3311833	3312777
rbfA	-2.36	7.15e-05	FALSE	239	50.7	5.51	4270	297	b3167	NC_000913.3	-	3312777	3313178
infB	-2.53	1.46e-05	FALSE	612	110	9.44	64600	4150	b3168	NC_000913.3	-	3313342	3316014
nusA	-1.39	0.0001	FALSE	440	173	8.69	28300	3930	b3169	NC_000913.3	-	3316039	3317526
argG	-1.07	0.00142	FALSE	51.1	24.3	5.48	2520	457	b3172	NC_000913.3	+	3318637	3319980
leuU	2.59	4.62e-06	FALSE	1170	7090	7.98	4720	8380	b3174	NC_000913.3	-	3322072	3322158
secG	2.55	1.53e-05	FALSE	1210	7610	9.97	17900	34500	b3175	NC_000913.3	-	3322173	3322505
glmM	-1.34	9.73e-05	FALSE	187	73.1	7.34	10800	1520	b3176	NC_000913.3	-	3322733	3324070
yhbY	1.36	0.000111	FALSE	474	1230	7.85	6180	4930	b3180	NC_000913.3	+	3327790	3328083
greA	2.36	3.67e-05	FALSE	151	737	7.26	3210	5020	b3181	NC_000913.3	-	3328239	3328715
yhbE	1.72	9.4e-05	FALSE	121	378	7.73	4610	6220	b3184	NC_000913.3	-	3331770	3332735
rpmA	1.12	0.000451	FALSE	2910	6480	10.2	34600	25100	b3185	NC_000913.3	-	3332862	3333119
rplU	1.19	0.00025	FALSE	2630	5790	10.2	34300	26300	b3186	NC_000913.3	-	3333140	3333451
mlaF	1.02	0.000332	FALSE	126	258	7.16	4040	2920	b3195	NC_000913.3	-	3339256	3340065
kdsC	-1.11	0.000398	FALSE	145	68.6	5.83	3600	529	b3198	NC_000913.3	+	3342273	3342839
lptC	-1.14	0.00097	FALSE	168	85.5	6.08	4120	675	b3199	NC_000913.3	+	3342836	3343411
lptA	1.08	0.000635	FALSE	306	651	7.97	6810	5130	b3200	NC_000913.3	+	3343380	3343937
npr	-1.38	0.000398	FALSE	195	84.5	5.14	2360	316	b3206	NC_000913.3	+	3347966	3348238
yrbL	2.65	3.6e-05	FALSE	286	2030	8.95	8050	18200	b3207	NC_000913.3	+	3348452	3349084
mtgA	1.68	0.000169	FALSE	135	409	7.35	3420	4710	b3208	NC_000913.3	-	3349081	3349809
yhcC	2.65	0.00278	FALSE	15.5	76.5	4.81	461	974	b3211	NC_000913.3	-	3353121	3354050
gltB	-6.27	4.23e-06	FALSE	244	3.64	7.07	41700	236	b3212	NC_000913.3	+	3354725	3359185
gltD	-6.16	4.17e-06	FALSE	311	4.6	5.8	16600	98	b3213	NC_000913.3	+	3359198	3360616
gltF	-2.85	5.15e-05	FALSE	16.4	2.31	2.19	469	26	b3214	NC_000913.3	+	3361176	3361940
yhcA	-1.97	0.0011	FALSE	2.07	0.446	-0.403	62	6	b3215	NC_000913.3	+	3362112	3362786
yhcH	-1.27	0.00109	FALSE	11.9	4.64	1.79	234	38	b3221	NC_000913.3	-	3369014	3369478
nanK	-2.48	0.000205	FALSE	4.98	0.969	0.9	177	12	b3222	NC_000913.3	-	3369475	3370350
nanE	-1.38	0.00548	FALSE	5.03	1.64	0.959	154	16	b3223	NC_000913.3	-	3370347	3371036
nanA	-2.03	0.000135	FALSE	10.5	2.72	2.19	392	33	b3225	NC_000913.3	-	3372683	3373576
rpsI	1.18	0.00384	FALSE	3100	7760	11	54100	43100	b3230	NC_000913.3	-	3377815	3378207
rplM	1.15	0.00146	FALSE	3650	8690	11.3	63200	55000	b3231	NC_000913.3	-	3378223	3378651
yhcB	1.06	0.0011	FALSE	485	990	8.08	9010	6010	b3233	NC_000913.3	+	3380191	3380589
mdh	2.63	0.000165	FALSE	200	1520	9.14	8340	20200	b3236	NC_000913.3	-	3383330	3384268
argR	1.01	0.0014	FALSE	92.7	197	6	1940	1370	b3237	NC_000913.3	+	3384703	3385173
yhcN	4.28	1.35e-05	FALSE	211	4850	8.05	2140	17400	b3238	NC_000913.3	+	3385538	3385801
yhcO	-1.73	0.00166	FALSE	8.57	2.58	0.421	109	12	b3239	NC_000913.3	-	3385857	3386129
aaeB	-1	0.0025	FALSE	5.26	2.5	2.8	377	67	b3240	NC_000913.3	-	3386221	3388188
tldD	-2.52	1.72e-05	FALSE	181	33.6	6.77	10400	660	b3244	NC_000913.3	-	3390583	3392028
yhdP	-1.95	8.35e-05	FALSE	24.6	7.14	5.69	4150	369	b4472	NC_000913.3	-	3392458	3396258
rng	-1.46	0.000441	FALSE	57.3	22.1	5.77	3400	498	b3247	NC_000913.3	-	3396326	3397795
yhdE	-1.86	4.22e-05	FALSE	85.1	22.1	4.68	1940	186	b3248	NC_000913.3	-	3397785	3398378
mreD	-1.35	0.000511	FALSE	97.4	36.4	4.79	2120	264	b3249	NC_000913.3	-	3398387	3398875
csrD	2.97	8.36e-06	FALSE	36.5	289	7.65	2870	7940	b3252	NC_000913.3	-	3401392	3403332
acuI	2.4	0.000357	FALSE	93.9	404	7.4	2940	6310	b3253	NC_000913.3	+	3403484	3404458
yrdF	1.85	0.00126	FALSE	58.7	195	3.86	269	500	b4697	NC_000913.3	+	3404495	3404637
accB	1.23	0.00264	FALSE	381	1070	8.33	7650	6930	b3255	NC_000913.3	+	3405436	3405906
yhdT	1.8	0.000326	FALSE	14.4	46.9	2.56	155	161	b3257	NC_000913.3	+	3407375	3407617
dusB	2.48	2.2e-05	FALSE	546	2860	10.2	18900	39000	b3260	NC_000913.3	+	3410280	3411245
fis	1.7	8.85e-05	FALSE	1000	3130	8.99	10900	13700	b3261	NC_000913.3	+	3411271	3411567
yhdJ	1.59	0.00026	FALSE	6.51	16.9	3.17	194	232	b3262	NC_000913.3	+	3411653	3412537
yhdU	1.99	0.0068	FALSE	3.7	13.1	0.116	31	47	b3263	NC_000913.3	+	3412621	3412800
yhdV	1.49	0.00734	FALSE	306	1050	6.83	3170	3380	b3267	NC_000913.3	+	3418390	3418611
rrlD	2.65	0.0354	FALSE	1.02	5.95	2.79	132	235	b3275	NC_000913.3	-	3423880	3426783
yrdB	-1.26	0.000725	FALSE	333	137	5.72	3300	551	b3280	NC_000913.3	-	3429766	3430023
aroE	-3.11	1.49e-05	FALSE	141	16.6	5.29	4460	196	b3281	NC_000913.3	-	3430020	3430838
tsaC	-3.24	2.78e-05	FALSE	206	23.5	5.27	4680	183	b3282	NC_000913.3	-	3430843	3431415
yrdD	-2.19	7.26e-05	FALSE	377	89.7	6.71	9080	662	b3283	NC_000913.3	-	3431420	3431962
smg	-1.8	8.11e-05	FALSE	626	189	7.27	11900	1220	b3284	NC_000913.3	-	3431991	3432464
arfA	1.35	0.00232	FALSE	110	297	5.38	1070	921	b4550	NC_000913.3	-	3438431	3438649
zntR	2.57	1.66e-05	FALSE	57.7	321	5.81	896	2060	b3292	NC_000913.3	-	3438705	3439130
yhdN	2.26	7.97e-06	FALSE	50.8	251	5.39	859	1340	b3293	NC_000913.3	-	3439141	3439509
rplQ	-1.8	0.00053	FALSE	3870	1150	9.74	66000	6900	b3294	NC_000913.3	-	3439616	3439999
rpoA	-1.34	0.00277	FALSE	5170	2110	11.8	227000	36900	b3295	NC_000913.3	-	3440040	3441029
rpsD	-1.35	0.00135	FALSE	6200	2440	11.3	152000	26900	b3296	NC_000913.3	-	3441055	3441675
rpmJ	-1	0.0123	FALSE	9740	5140	9.7	50600	8920	b3299	NC_000913.3	-	3442618	3442734
secY	-1.3	0.00269	FALSE	4000	1740	11.9	237000	37800	b3300	NC_000913.3	-	3442766	3444097
rplO	-1.25	0.00162	FALSE	6180	2900	10.9	110000	18700	b3301	NC_000913.3	-	3444105	3444539
rplE	1.11	0.00626	FALSE	5760	13000	12.3	138000	114000	b3308	NC_000913.3	-	3446899	3447438
rplX	1.42	0.00236	FALSE	6430	17400	11.7	89900	84200	b3309	NC_000913.3	-	3447453	3447767
rplN	1.55	0.00114	FALSE	5120	16300	11.8	84600	89700	b3310	NC_000913.3	-	3447778	3448149
rpsQ	-1.95	0.000101	FALSE	7110	1930	9.92	68900	7460	b3311	NC_000913.3	-	3448314	3448568
rpmC	-2.07	7.82e-05	FALSE	6020	1640	9.34	50900	4670	b3312	NC_000913.3	-	3448568	3448759
rplP	-1.95	0.000238	FALSE	4890	1490	10.2	89200	9160	b3313	NC_000913.3	-	3448759	3449169
rpsC	-1.93	0.000397	FALSE	4400	1300	10.8	137000	14800	b3314	NC_000913.3	-	3449182	3449883
rplV	-1.94	0.000499	FALSE	5470	1700	10.1	78800	9280	b3315	NC_000913.3	-	3449901	3450233
rpsS	-1.94	0.000261	FALSE	6000	1530	9.77	58000	7380	b3316	NC_000913.3	-	3450248	3450526
rplB	-1.58	0.00208	FALSE	3980	1500	11.1	145000	21200	b3317	NC_000913.3	-	3450543	3451364
rplW	-1.68	0.000881	FALSE	7090	2040	10.2	69500	11000	b3318	NC_000913.3	-	3451382	3451684
rplD	-1.37	0.00472	FALSE	3200	1240	10.4	86000	14900	b3319	NC_000913.3	-	3451681	3452286
rplC	-1.07	0.00791	FALSE	5280	2690	11.4	148000	30600	b3320	NC_000913.3	-	3452297	3452926
gspB	-1.11	0.031	FALSE	4.29	2.45	0.406	80	14	b3322	NC_000913.3	-	3453508	3453927
gspF	-1	0.0021	FALSE	4.53	2.13	1.94	231	43	b3327	NC_000913.3	+	3459817	3461013
bfd	-1.61	0.00081	FALSE	300	97.6	5.03	2600	361	b3337	NC_000913.3	-	3466797	3466991
fusA	1.22	0.00299	FALSE	4680	12200	14.1	439000	365000	b3340	NC_000913.3	-	3471400	3473514
rpsG	1.89	0.000162	FALSE	3880	14900	12.1	83500	122000	b3341	NC_000913.3	-	3473542	3474081
rpsL	2.44	0.000248	FALSE	3410	19500	11.6	56900	103000	b3342	NC_000913.3	-	3474178	3474552
tusB	1.95	4.4e-05	FALSE	77.7	300	5.45	886	1290	b3343	NC_000913.3	-	3474678	3474965
tusC	2.63	1.31e-05	FALSE	65.1	433	5.97	1090	2300	b3344	NC_000913.3	-	3474973	3475332
tusD	2.65	1.83e-05	FALSE	171	1020	7.31	2460	5550	b3345	NC_000913.3	-	3475332	3475718
yheO	2.89	7.27e-06	FALSE	177	1270	8.42	5070	13000	b3346	NC_000913.3	-	3475718	3476440
fkpA	2.57	4.62e-05	FALSE	567	3000	9.94	20900	33100	b3347	NC_000913.3	-	3476607	3477419
slyX	1.26	0.000674	FALSE	51.6	129	4.18	502	443	b3348	NC_000913.3	+	3477640	3477858
slyD	2.36	6.7e-05	FALSE	1260	5980	10.6	34700	50800	b3349	NC_000913.3	-	3477907	3478497
yhfG	1.34	0.000346	FALSE	52.3	134	3.8	384	305	b3362	NC_000913.3	-	3491453	3491620
ppiA	2.25	4.04e-05	FALSE	77.3	403	6.57	1970	3240	b3363	NC_000913.3	-	3491725	3492297
tsgA	2.86	4.13e-05	FALSE	31.5	279	6.89	1650	4520	b3364	NC_000913.3	+	3492568	3493749
nirB	1.33	0.0158	FALSE	434	924	10.5	41000	39200	b3365	NC_000913.3	+	3494011	3496554
nirC	-4.19	0.00314	FALSE	286	14.6	5.14	8160	213	b3367	NC_000913.3	+	3497003	3497809
cysG	-3.08	0.00221	FALSE	246	20.4	6.33	12700	399	b3368	NC_000913.3	+	3497828	3499201
yhfL	-1.84	0.0238	FALSE	32.1	8.76	1.46	173	20	b3369	NC_000913.3	+	3499448	3499615
frlC	-1.04	0.00397	FALSE	2.61	1.33	0.644	101	15	b4474	NC_000913.3	+	3502340	3503170
yhfY	-2.75	0.00166	FALSE	14.1	1.25	0.705	166	9	b3382	NC_000913.3	-	3511060	3511422
yhfZ	-2.56	0.0154	FALSE	13.5	1.39	2.34	507	25	b3383	NC_000913.3	-	3511439	3512344
gph	-1.11	0.000176	FALSE	113	50.4	5.87	3660	589	b3385	NC_000913.3	-	3513631	3514389
dam	-1.16	0.000124	FALSE	117	53.3	6.07	4480	634	b3387	NC_000913.3	-	3515077	3515913
mrcA	-1.15	0.000235	FALSE	22.6	10.6	5.26	2410	381	b3396	NC_000913.3	+	3522871	3525423
nudE	2.76	4.82e-05	FALSE	57	422	6.46	1420	3350	b3397	NC_000913.3	-	3525589	3526149
yrfF	1.09	0.00016	FALSE	31.6	69.7	6.65	3000	2020	b3398	NC_000913.3	+	3526469	3528604
yrfG	2.19	2.14e-05	FALSE	54.1	256	6.38	1610	2680	b3399	NC_000913.3	+	3528669	3529337
hslR	2.67	4.51e-06	FALSE	69.5	444	6.15	1240	2560	b3400	NC_000913.3	+	3529348	3529749
hslO	2.2	1.5e-05	FALSE	79.8	363	7.25	3120	5070	b3401	NC_000913.3	+	3529774	3530652
envZ	1.43	0.000113	FALSE	102	263	7.74	5170	4970	b3404	NC_000913.3	-	3534516	3535868
ompR	2.07	1.57e-05	FALSE	220	945	8.31	7030	9490	b3405	NC_000913.3	-	3535865	3536584
yhgF	-3.72	1.74e-05	FALSE	50.1	4.63	5.15	4920	146	b3407	NC_000913.3	+	3537385	3539706
feoC	-1.67	0.00956	FALSE	2200	599	7.8	16700	2230	b3410	NC_000913.3	+	3542728	3542964
nfuA	2.67	1.5e-05	FALSE	142	917	7.66	2970	7670	b3414	NC_000913.3	+	3545624	3546199
malP	-2.01	0.00981	FALSE	54.9	10.8	5.65	5360	365	b3417	NC_000913.3	-	3550080	3552473
malT	-2.43	2.42e-05	FALSE	126	23.6	7.21	14400	1070	b3418	NC_000913.3	+	3553085	3555790
rtcA	-1.26	0.000461	FALSE	11.4	5.24	2.99	541	74	b4475	NC_000913.3	-	3555833	3556849
rtcB	1.66	0.000195	FALSE	4.07	13.4	3.29	222	266	b3421	NC_000913.3	-	3556853	3558079
glpG	1.29	0.000149	FALSE	56.7	138	6.17	1780	1560	b3424	NC_000913.3	-	3560622	3561452
glpE	2.46	0.0001	FALSE	39.1	228	4.98	435	1020	b3425	NC_000913.3	-	3561497	3561823
glpD	1.63	0.00125	FALSE	1040	3760	11.6	61700	80100	b3426	NC_000913.3	+	3562013	3563518
yzgL	-1.63	0.000117	FALSE	301	102	5.34	2930	347	b3427	NC_000913.3	-	3563787	3564005
glgP	-2.25	5.83e-05	FALSE	117	22.1	6.97	10400	990	b3428	NC_000913.3	-	3564134	3566581
glgA	-3	1.97e-05	FALSE	103	11.3	5.57	4880	242	b3429	NC_000913.3	-	3566600	3568033
glgC	-3.03	6.62e-05	FALSE	143	15.6	5.87	7050	306	b3430	NC_000913.3	-	3568033	3569328
glgX	-2.57	4.72e-05	FALSE	99.2	15	6.13	6330	418	b3431	NC_000913.3	-	3569346	3571319
glgB	-2	0.000103	FALSE	183	41.5	7.49	13600	1330	b3432	NC_000913.3	-	3571316	3573502
asd	-1.01	0.00137	FALSE	586	304	8.87	27200	5020	b3433	NC_000913.3	-	3573775	3574878
yhgN	1.18	0.00025	FALSE	24.8	55.4	4.51	685	531	b3434	NC_000913.3	+	3575071	3575664
gntK	-1.19	0.0126	FALSE	24.7	9.65	2.93	418	72	b3437	NC_000913.3	-	3577065	3577592
gntR	1.17	0.000221	FALSE	107	250	7.33	4450	3630	b3438	NC_000913.3	-	3577731	3578726
yhhX	-1.35	0.000171	FALSE	176	69.7	6.79	7310	984	b3440	NC_000913.3	-	3579768	3580805
yhhZ	-1.9	0.00606	FALSE	0.86	0.17	-1.12	36	4	b3442	NC_000913.3	+	3581863	3583041
ggt	-1.79	0.000163	FALSE	6.83	2.05	2.66	529	55	b3447	NC_000913.3	-	3585081	3586823
livF	-1.38	0.0349	FALSE	5.37	2.67	1.68	161	30	b3454	NC_000913.3	-	3592724	3593437
livG	-1.37	0.0204	FALSE	6.01	3.07	1.83	189	38	b3455	NC_000913.3	-	3593439	3594206
livM	-1.47	0.0139	FALSE	5.15	2.24	2.25	292	42	b3456	NC_000913.3	-	3594203	3595480
rpoH	3.85	7.11e-06	FALSE	370	5140	10.2	14700	62200	b3461	NC_000913.3	-	3599929	3600783
yhhM	1.09	0.00441	FALSE	24.7	50.5	3.65	395	308	b3467	NC_000913.3	-	3605251	3605610
zntA	2.79	3.01e-05	FALSE	22.9	151	7.03	2240	5360	b3469	NC_000913.3	+	3606451	3608649
tusA	1.9	7.97e-05	FALSE	82.4	315	5.28	768	1130	b3470	NC_000913.3	-	3608751	3608996
yhhQ	2.15	2.15e-05	FALSE	23.6	102	5.03	610	1040	b3471	NC_000913.3	+	3609217	3609882
nikC	-1.71	0.0301	FALSE	35.7	9.4	3.6	956	140	b3478	NC_000913.3	+	3616182	3617015
nikD	-2.95	0.0104	FALSE	55.9	5.45	3.44	1530	83	b3479	NC_000913.3	+	3617015	3617779
nikE	-3.23	0.00392	FALSE	54	4.42	3.31	1400	60	b3480	NC_000913.3	+	3617776	3618582
yrhC	-2.21	0.0433	FALSE	2.5	0.403	-1.6	39	2	b4552	NC_000913.3	+	3623887	3624237
yhhI	-1.24	0.0403	FALSE	0.631	0.194	-1.01	27	4	b3484	NC_000913.3	+	3624378	3625514
yhhJ	-1.37	0.00171	FALSE	7.89	3.39	2.49	389	62	b3485	NC_000913.3	-	3625679	3626803
rbbA	-1.38	0.000185	FALSE	8.55	3.09	3.78	916	126	b3486	NC_000913.3	-	3626803	3629538
yhiI	-1.53	6.97e-05	FALSE	21.6	7.35	3.72	937	111	b3487	NC_000913.3	-	3629535	3630602
yhiM	-1.72	0.000145	FALSE	5.22	1.54	1.58	244	23	b3491	NC_000913.3	+	3634841	3635893
yhiN	2.23	9.64e-05	FALSE	23.9	130	6.18	1340	2280	b3492	NC_000913.3	-	3636208	3637410
pitA	-2.03	2.25e-05	FALSE	151	36.9	6.82	9460	843	b3493	NC_000913.3	+	3637642	3639141
uspA	-1.51	0.000638	FALSE	1440	529	8.53	25400	3320	b3495	NC_000913.3	+	3640111	3640545
prlC	1.88	1.79e-05	FALSE	66.3	249	8.05	6010	7200	b3498	NC_000913.3	-	3643140	3645182
rlmJ	1.5	8.58e-05	FALSE	105	297	7.16	4130	3410	b3499	NC_000913.3	+	3645385	3646227
gor	1.18	0.000159	FALSE	115	270	7.85	6630	4960	b3500	NC_000913.3	+	3646299	3647651
agrB	2.58	0.000157	FALSE	14.1	67	1.39	41	112	b4713	NC_000913.3	+	3648294	3648377
slp	-4.57	2.98e-06	FALSE	123	5.32	3.85	3050	43	b3506	NC_000913.3	+	3653961	3654527
dctR	-6.45	2.03e-05	FALSE	21.5	0.139	0.249	451	1	b3507	NC_000913.3	+	3654683	3655213
yhiD	-6.51	3.6e-05	FALSE	50.2	0.454	1.62	1040	4	b3508	NC_000913.3	-	3655255	3655902
hdeB	-6.63	8.21e-06	FALSE	537	5.17	4.03	6120	23	b3509	NC_000913.3	-	3655966	3656292
hdeA	-5.47	4.51e-06	FALSE	1210	24.7	5.85	15700	132	b3510	NC_000913.3	-	3656408	3656740
hdeD	-7.9	2.42e-05	FALSE	139	0.701	2.25	2800	8	b3511	NC_000913.3	+	3656995	3657567
arrS	-5.16	0.000124	FALSE	210	4.37	1.27	577	6	b4704	NC_000913.3	-	3657986	3658054
gadE	-6.46	8.92e-05	FALSE	71.2	0.666	2.05	1420	7	b3512	NC_000913.3	+	3658366	3658893
mdtE	-2.26	0.000514	FALSE	19.4	3.42	3.1	722	56	b3513	NC_000913.3	+	3659232	3660389
mdtF	-1.68	0.000432	FALSE	17.9	5.09	4.81	1780	224	b3514	NC_000913.3	+	3660414	3663527
gadW	-3.53	1.24e-05	FALSE	49.6	4.89	3.41	1680	51	b3515	NC_000913.3	-	3663890	3664618
gadY	-4.32	2.35e-05	FALSE	66.7	3.5	0.709	311	5	b4452	NC_000913.3	+	3664864	3664968
gadX	-4	1.95e-05	FALSE	90.4	6.17	4.23	3160	72	b3516	NC_000913.3	-	3664986	3665810
gadA	-3.64	7.88e-05	FALSE	8.54	0.858	1.87	539	17	b3517	NC_000913.3	-	3666180	3667580
treF	1.66	3.25e-05	FALSE	11.7	35.4	5.06	754	856	b3519	NC_000913.3	+	3669592	3671241
yhjG	-1.2	0.00263	FALSE	12.2	5.29	4.07	1030	189	b3524	NC_000913.3	-	3676290	3678350
kdgK	1.44	0.000449	FALSE	45.4	110	5.99	1440	1650	b3526	NC_000913.3	+	3679419	3680348
yhjJ	3.34	1.48e-05	FALSE	83.1	732	8.47	4240	16300	b3527	NC_000913.3	-	3680444	3681940
dctA	-1	0.0162	FALSE	20.6	12	4.48	1180	275	b3528	NC_000913.3	-	3682161	3683447
bcsC	-1.32	0.000155	FALSE	13	5.15	4.81	1810	243	b3530	NC_000913.3	-	3685700	3689173
bcsZ	-2.62	0.000136	FALSE	6.36	0.864	1.58	307	19	b3531	NC_000913.3	-	3689155	3690261
bcsB	-1.19	0.00115	FALSE	6.36	2.72	3.33	572	99	b3532	NC_000913.3	-	3690268	3692607
bcsA	-1	0.00329	FALSE	5.15	2.48	3.2	599	100	b3533	NC_000913.3	-	3692618	3695236
bcsQ	-1.75	0.000118	FALSE	25.4	7.42	3.36	757	79	b3534	NC_000913.3	-	3695233	3695985
yhjR	-2.76	0.000211	FALSE	202	32.9	3.81	1550	88	b3535	NC_000913.3	-	3695997	3696185
bcsE	-2.02	4.72e-05	FALSE	175	48.7	7.16	11800	1080	b3536	NC_000913.3	+	3696458	3698029
bcsF	-2.35	0.000917	FALSE	141	30.7	3.66	1200	80	b3537	NC_000913.3	+	3698026	3698217
bcsG	-2.79	0.000189	FALSE	109	13.2	5.82	5860	320	b3538	NC_000913.3	+	3698214	3699893
ldrD	-1.55	0.00406	FALSE	86.9	31.6	2.63	377	61	b4453	NC_000913.3	-	3699980	3700087
dppF	-2.64	0.00262	FALSE	34.8	7.7	4.22	1550	136	b3540	NC_000913.3	-	3701864	3702868
dppD	-4.73	0.000862	FALSE	23.7	1.28	2.67	972	18	b3541	NC_000913.3	-	3702865	3703848
dppC	-4.51	0.0045	FALSE	15.2	0.783	1.83	609	10	b3542	NC_000913.3	-	3703859	3704761
dppB	-3.37	0.00218	FALSE	20.1	1.87	2.78	912	38	b3543	NC_000913.3	-	3704771	3705790
dppA	-2.91	6.77e-05	FALSE	160	25.2	6.77	10400	593	b3544	NC_000913.3	-	3706098	3707705
proK	1.33	0.00321	FALSE	37.4	85	2.04	134	89	b3545	NC_000913.3	-	3708616	3708692
eptB	1.65	7.49e-05	FALSE	51.4	159	7.27	3450	3750	b3546	NC_000913.3	-	3708784	3710475
yhjX	1.27	0.0101	FALSE	3.53	7.31	2.71	183	176	b3547	NC_000913.3	-	3710799	3712007
yhjY	-1.21	0.000477	FALSE	20.5	9.41	3.29	615	95	b3548	NC_000913.3	-	3712236	3712934
yiaD	4.03	2.9e-05	FALSE	40.4	824	6.95	1030	7400	b3552	NC_000913.3	+	3716547	3717206
ghrB	1.73	1.74e-05	FALSE	123	400	7.76	5290	5600	b3553	NC_000913.3	+	3717310	3718284
mokA	-2.15	0.0136	FALSE	14.9	4.59	0.237	122	12	b4647	NC_000913.3	-	3720448	3720632
hokA	-1.93	0.0346	FALSE	15.9	5.55	0.0342	108	12	b4455	NC_000913.3	-	3720448	3720600
sokA	-3.03	0.000461	FALSE	38.3	3.35	-1.21	51	2	b4614	NC_000913.3	+	3722076	3722105
glyQ	1.51	5.44e-05	FALSE	275	803	8.77	11100	10600	b3560	NC_000913.3	-	3724407	3725318
yiaA	-2.25	0.0017	FALSE	3.56	0.504	-0.59	51	3	b3562	NC_000913.3	-	3726924	3727361
yiaB	-2.87	0.00895	FALSE	2.3	0.147	-2.21	26	1	b3563	NC_000913.3	-	3727407	3727748
xylB	-1.01	0.014	FALSE	8.7	4.3	3.14	557	85	b3564	NC_000913.3	-	3727917	3729371
bax	2.55	6e-06	FALSE	99.5	602	7.69	3820	7270	b3570	NC_000913.3	-	3736353	3737177
yiaJ	1.78	3.33e-05	FALSE	18.5	67.1	4.94	677	805	b3574	NC_000913.3	-	3741684	3742532
ysaC	1.12	0.0232	FALSE	3.67	9.02	-0.656	15	14	b4648	NC_000913.3	-	3750813	3750914
yiaU	1.86	5.32e-05	FALSE	28.5	108	5.81	1200	1440	b3585	NC_000913.3	+	3751992	3752966
yiaV	1.56	0.000241	FALSE	6.55	18.1	3.56	257	282	b3586	NC_000913.3	-	3752963	3754099
yiaY	2.75	0.00143	FALSE	2.92	16	2.68	108	313	b3589	NC_000913.3	-	3756676	3757827
selB	1.05	0.0464	FALSE	114	208	7.91	7240	6360	b3590	NC_000913.3	-	3758017	3759861
selA	1.84	0.000234	FALSE	94.2	309	7.83	4220	6720	b3591	NC_000913.3	-	3759858	3761249
yibA	1.63	0.00138	FALSE	5.76	21.3	3.11	195	264	b3594	NC_000913.3	+	3766337	3767179
yibG	-1.84	0.00317	FALSE	1.89	0.459	-1.24	28	3	b3596	NC_000913.3	+	3768177	3768638
yibW	-2.28	0.00743	FALSE	1.06	0.194	-2.36	17	1	b4651	NC_000913.3	+	3768892	3769256
mtlA	-1.62	0.0112	FALSE	37.3	8.69	5.38	3320	312	b3599	NC_000913.3	+	3772281	3774194
mtlD	-1.08	0.000609	FALSE	52.1	26.2	5.41	2600	425	b3600	NC_000913.3	+	3774424	3775572
yibT	1.35	0.00537	FALSE	199	580	6.17	1860	1660	b4554	NC_000913.3	-	3776171	3776380
yibL	1.15	0.00123	FALSE	112	280	5.94	1810	1440	b3602	NC_000913.3	+	3776665	3777027
trmL	2.85	4.23e-06	FALSE	37.1	270	5.59	778	1820	b3606	NC_000913.3	+	3781215	3781688
cysE	1.03	0.0012	FALSE	86.5	171	6.63	3160	2140	b3607	NC_000913.3	-	3781741	3782562
yibN	1.22	0.00156	FALSE	258	568	7.32	4950	3700	b3611	NC_000913.3	-	3784584	3785015
gpmM	2.19	0.00218	FALSE	1030	3610	11.4	51000	92800	b3612	NC_000913.3	+	3785260	3786804
envC	1.47	0.00252	FALSE	115	309	7.73	5150	5700	b3613	NC_000913.3	+	3786838	3788097
tdh	2.29	1.08e-05	FALSE	182	915	8.75	8300	13600	b3616	NC_000913.3	-	3790320	3791345
kbl	1.99	1.92e-05	FALSE	157	606	8.5	7560	10200	b3617	NC_000913.3	-	3791355	3792551
yibB	1.17	0.0161	FALSE	84.4	193	6.61	2400	2340	b3618	NC_000913.3	-	3792826	3793683
waaL	-2.11	0.000314	FALSE	50.6	15	5.04	2800	267	b3622	NC_000913.3	+	3796948	3798207
waaU	-3.99	0.00173	FALSE	34.9	2.7	3	1750	41	b3623	NC_000913.3	-	3798239	3799312
waaZ	-3.88	0.00314	FALSE	28.9	2.54	2.43	1150	43	b3624	NC_000913.3	-	3799345	3800196
waaY	-3.44	0.00102	FALSE	38.8	4.67	3	1260	60	b3625	NC_000913.3	-	3800267	3800965
waaR	-2.92	0.000792	FALSE	40	5.24	3.78	1900	98	b3626	NC_000913.3	-	3800983	3801999
waaO	-3.58	2.32e-05	FALSE	45.2	3.55	3.79	2120	72	b3627	NC_000913.3	-	3802039	3803058
waaB	-2.75	3.18e-05	FALSE	53.3	7.95	4.46	2500	160	b3628	NC_000913.3	-	3803058	3804137
waaS	-2.73	0.0101	FALSE	24.8	3.54	2.89	1080	59	b3629	NC_000913.3	-	3804181	3805116
waaP	-2.07	0.000853	FALSE	59.3	12.2	4.53	1840	162	b3630	NC_000913.3	-	3805153	3805950
waaG	-1.63	0.00152	FALSE	70.4	19.2	5.48	3190	380	b3631	NC_000913.3	-	3805943	3807067
waaA	2.26	8.37e-06	FALSE	43.9	206	6.92	2340	3730	b3633	NC_000913.3	+	3808540	3809817
coaD	2.3	6.99e-06	FALSE	47	236	5.65	1000	1640	b3634	NC_000913.3	+	3809825	3810304
mutM	3.4	4.03e-06	FALSE	23.8	233	5.91	785	2910	b3635	NC_000913.3	-	3810343	3811152
rpmB	1.29	0.00124	FALSE	4340	9890	10.5	45700	33200	b3637	NC_000913.3	-	3811438	3811674
dfp	1.8	2.92e-05	FALSE	53.1	198	7	2880	3500	b3639	NC_000913.3	+	3812731	3813951
dut	1.63	4.23e-05	FALSE	133	380	6.71	2500	2880	b3640	NC_000913.3	+	3813932	3814387
rph	3.2	4.33e-06	FALSE	62.5	564	7.05	1720	5710	b3643	NC_000913.3	-	3815834	3816549
yicC	1.01	0.000471	FALSE	187	380	7.8	6630	4460	b3644	NC_000913.3	+	3816676	3817539
dinD	2.76	7.89e-06	FALSE	16.8	113	5.13	548	1280	b3645	NC_000913.3	+	3817760	3818584
yicG	3.09	5.12e-05	FALSE	20.6	183	5.27	566	1600	b3646	NC_000913.3	+	3818874	3819491
gmk	1.76	5.65e-05	FALSE	296	1000	8.4	7370	9120	b3648	NC_000913.3	+	3821428	3822051
rpoZ	3.06	2.2e-05	FALSE	699	5550	9.09	8980	21200	b3649	NC_000913.3	+	3822106	3822381
spoT	2.76	1.04e-05	FALSE	208	1450	10.2	18800	43700	b3650	NC_000913.3	+	3822400	3824508
trmH	1.71	2.93e-05	FALSE	69	240	6.49	2220	2450	b3651	NC_000913.3	+	3824515	3825204
recG	1.96	1.67e-05	FALSE	28.8	116	6.95	2640	3560	b3652	NC_000913.3	+	3825210	3827291
xanP	-2.6	0.00457	FALSE	25.6	5.34	4.2	1580	101	b3654	NC_000913.3	+	3828945	3830336
yicH	-1.64	0.000262	FALSE	37.9	14	5.33	2780	335	b3655	NC_000913.3	+	3830457	3832166
selC	2.53	0.00218	FALSE	7.88	56.6	1.08	27	107	b3658	NC_000913.3	+	3836222	3836316
nlpA	-1.29	0.00244	FALSE	26.9	11.2	3.85	979	131	b3661	NC_000913.3	-	3839175	3839993
nepI	1.77	0.000699	FALSE	10.9	44.5	4.74	577	754	b3662	NC_000913.3	-	3840549	3841739
uhpC	-2.09	0.000779	FALSE	3.69	0.951	1.43	216	20	b3667	NC_000913.3	-	3847305	3848624
uhpB	-1.23	0.00878	FALSE	11.2	4.58	3.44	746	114	b3668	NC_000913.3	-	3848634	3850136
ilvN	-1.57	0.00238	FALSE	17.3	5.52	1.63	224	32	b3670	NC_000913.3	-	3850802	3851092
ilvB	-1.5	0.0018	FALSE	14.4	6.04	4.07	1080	149	b3671	NC_000913.3	-	3851096	3852784
ivbL	-2.07	0.000962	FALSE	529	106	4.58	1680	192	b3672	NC_000913.3	-	3852890	3852988
tisB	1.22	0.000518	FALSE	163	401	4.52	616	545	b4618	NC_000913.3	+	3853553	3853642
emrD	1.09	0.000502	FALSE	31.1	61.4	5.7	1470	989	b3673	NC_000913.3	+	3853922	3855106
ibpB	2.41	2.59e-05	FALSE	11.8	62.9	3.6	222	454	b3686	NC_000913.3	-	3866469	3866897
ibpA	4.45	2.85e-06	FALSE	56.2	1250	6.79	1050	7550	b3687	NC_000913.3	-	3867009	3867422
yidQ	4.41	2.85e-06	FALSE	132	2770	7.71	2030	15200	b3688	NC_000913.3	+	3867728	3868060
yidR	3.5	3.3e-06	FALSE	45.2	513	7.6	2630	10000	b3689	NC_000913.3	-	3868062	3869309
cbrA	3.04	3.45e-05	FALSE	1.67	15.9	2.43	79	261	b3690	NC_000913.3	+	3869377	3870441
dgoT	1.17	0.000998	FALSE	1.95	4.43	1.94	112	89	b3691	NC_000913.3	-	3870438	3871730
dgoD	1.22	0.000938	FALSE	3.17	8.25	2.51	158	134	b4478	NC_000913.3	-	3871850	3872998
yidB	2.18	0.000315	FALSE	8.45	47.2	3.09	157	266	b3698	NC_000913.3	-	3877067	3877465
gyrB	1.58	0.000218	FALSE	201	682	9.79	21200	22900	b3699	NC_000913.3	-	3877705	3880119
recF	-1.44	0.000502	FALSE	48.8	18.1	4.95	1990	293	b3700	NC_000913.3	-	3880148	3881221
rpmH	2.46	0.000371	FALSE	2170	11400	9.44	13600	22700	b3703	NC_000913.3	+	3884336	3884476
rnpA	2.11	4.12e-05	FALSE	850	3350	9.19	13600	18200	b3704	NC_000913.3	+	3884493	3884852
yidD	1.38	9.46e-05	FALSE	530	1290	7.69	6080	4700	b4557	NC_000913.3	+	3884816	3885073
tnaB	-1.1	0.0177	FALSE	1.62	0.684	0.41	90	17	b3709	NC_000913.3	+	3890236	3891483
mdtL	1.17	0.00029	FALSE	6.19	13.9	3.46	323	244	b3710	NC_000913.3	+	3891615	3892790
yidZ	1.24	0.000189	FALSE	26.3	66.2	5.3	1120	864	b3711	NC_000913.3	+	3892765	3893724
yieE	2.24	8.36e-06	FALSE	112	538	7.51	3920	5630	b3712	NC_000913.3	+	3893881	3894630
chrR	2.76	3.47e-05	FALSE	214	1420	8.15	3910	11100	b3713	NC_000913.3	+	3894652	3895218
adeP	-1.5	0.0205	FALSE	76.7	40.2	6.41	4290	731	b3714	NC_000913.3	-	3895272	3896609
cbrB	1.82	0.000267	FALSE	15.2	57.3	3.79	285	441	b3716	NC_000913.3	+	3897506	3897973
cbrC	1.78	0.00025	FALSE	17.7	56	4.23	440	649	b3717	NC_000913.3	+	3898022	3898609
yieK	1.08	0.00329	FALSE	6.12	11.5	2.58	200	153	b3718	NC_000913.3	-	3898671	3899393
bglH	-1.34	0.0183	FALSE	0.733	0.273	-0.384	41	6	b3720	NC_000913.3	-	3900604	3902220
atpC	-3.46	7.26e-06	FALSE	1680	161	7.85	29800	1040	b3731	NC_000913.3	-	3915553	3915972
atpD	-3.4	1.94e-05	FALSE	1220	126	9.13	74800	2530	b3732	NC_000913.3	-	3915993	3917375
atpG	-3.27	2.28e-05	FALSE	1160	131	8.49	38600	1760	b3733	NC_000913.3	-	3917402	3918265
atpA	-2.32	0.000218	FALSE	1030	256	9.75	70600	5890	b3734	NC_000913.3	-	3918316	3919857
atpH	-1.76	0.00109	FALSE	969	323	8.32	23000	2520	b3735	NC_000913.3	-	3919870	3920403
atpF	-1.66	0.000194	FALSE	1170	411	8.44	23100	2800	b3736	NC_000913.3	-	3920418	3920888
rsmG	1.61	2.14e-05	FALSE	68.5	203	6.19	1840	1800	b3740	NC_000913.3	-	3923057	3923680
mnmG	1.89	1.57e-05	FALSE	86.5	328	8.35	7260	9280	b3741	NC_000913.3	-	3923744	3925633
mioC	3.35	1.95e-05	FALSE	246	2670	8.54	4850	17200	b3742	NC_000913.3	-	3926012	3926455
asnA	-2.26	0.00731	FALSE	173	49.8	6.71	5610	712	b3744	NC_000913.3	+	3927155	3928147
rbsD	-3.45	0.0158	FALSE	374	20	5.83	7320	167	b3748	NC_000913.3	+	3933351	3933770
rbsA	-3.19	0.0023	FALSE	131	9.48	6.1	8260	250	b3749	NC_000913.3	+	3933778	3935283
rbsC	-3.91	0.000112	FALSE	103	6.08	4.57	3180	93	b3750	NC_000913.3	+	3935288	3936253
rbsB	-2.13	0.000262	FALSE	161	29.7	5.85	6370	446	b3751	NC_000913.3	+	3936278	3937168
rbsK	-2.21	2.13e-05	FALSE	59.2	13.4	4.68	2440	176	b3752	NC_000913.3	+	3937294	3938223
yifE	2.69	2.32e-05	FALSE	213	1370	7.53	3210	6590	b3764	NC_000913.3	+	3948086	3948424
yifB	2.62	9.78e-06	FALSE	8.3	54.9	5.01	540	1210	b3765	NC_000913.3	-	3948449	3949969
ilvL	-3.45	0.00235	FALSE	294	32	3.45	1290	63	b3766	NC_000913.3	+	3950322	3950420
ilvX	-2.77	0.021	FALSE	31.8	5.77	-0.182	72	4	b4669	NC_000913.3	+	3950507	3950557
ilvG	-1.81	0.0026	FALSE	25.4	8.85	4.69	1560	201	b4488	NC_000913.3	+	3950560	3952204
ilvM	-1.85	0.0024	FALSE	9.38	3.42	0.527	110	13	b3769	NC_000913.3	+	3952201	3952464
ppiC	1.75	0.000372	FALSE	107	339	5.64	1340	1370	b3775	NC_000913.3	-	3959532	3959813
rep	2.02	1.18e-05	FALSE	33.6	140	7.13	2920	4100	b3778	NC_000913.3	+	3960677	3962698
trxA	2	0.000159	FALSE	1310	4630	9.58	19100	22300	b3781	NC_000913.3	+	3965761	3966090
rho	-1.72	3.22e-05	FALSE	1220	359	9.71	67100	6640	b3783	NC_000913.3	+	3966417	3967676
wecB	-1.02	0.000435	FALSE	106	54.2	6.42	5330	893	b3786	NC_000913.3	+	3970133	3971263
wecC	-1.57	0.000248	FALSE	107	34.8	6.24	5990	631	b3787	NC_000913.3	+	3971260	3972522
rffG	-2.5	1.79e-05	FALSE	102	17.1	5.55	4530	316	b3788	NC_000913.3	+	3972522	3973589
rffH	-2.66	1.64e-05	FALSE	92.1	14.7	5.12	3610	215	b3789	NC_000913.3	+	3973608	3974489
wecD	-2.95	8.21e-06	FALSE	84	11.6	4.42	2460	111	b3790	NC_000913.3	+	3974467	3975141
wecE	-2.8	8.23e-06	FALSE	79.8	11.9	5.12	3820	196	b3791	NC_000913.3	+	3975146	3976276
wzxE	-3.43	7.47e-06	FALSE	50.2	4.47	4.19	2830	86	b3792	NC_000913.3	+	3976278	3977528
wecF	-3.48	7.42e-06	FALSE	42.6	4	3.77	2140	63	b4481	NC_000913.3	+	3977525	3978604
wzyE	-3.27	8.87e-06	FALSE	23	2.23	3.26	1380	45	b3793	NC_000913.3	+	3978601	3979953
wecG	-2.56	0.000143	FALSE	34.8	6.44	3.63	1140	81	b3794	NC_000913.3	+	3979956	3980696
argX	3.63	0.00227	FALSE	99.4	1180	4.68	340	1290	b3796	NC_000913.3	+	3982375	3982451
hisR	2.57	8.57e-06	FALSE	1680	10300	8.37	5490	11300	b3797	NC_000913.3	+	3982509	3982585
leuT	1.97	5.65e-05	FALSE	1150	4570	7.6	4450	5620	b3798	NC_000913.3	+	3982606	3982692
proM	1.58	5.52e-05	FALSE	326	1020	5.5	1110	1100	b3799	NC_000913.3	+	3982735	3982811
aslB	1.62	0.0001	FALSE	2.55	7.55	2.41	140	132	b3800	NC_000913.3	+	3982958	3984193
hemY	-1.83	7.97e-05	FALSE	148	42.4	6.54	6780	690	b3802	NC_000913.3	-	3986686	3987882
cyaY	1.18	0.000188	FALSE	79.4	191	5.31	1140	874	b3807	NC_000913.3	-	3993739	3994059
yigB	-1.16	0.00437	FALSE	143	56.8	5.89	3500	568	b3812	NC_000913.3	+	3997183	3997899
uvrD	1.29	5.92e-05	FALSE	83.6	197	8.1	7700	6300	b3813	NC_000913.3	+	3997983	4000145
corA	-1.66	8.56e-05	FALSE	90.5	26.7	5.57	3280	359	b3816	NC_000913.3	+	4001426	4002376
yigF	-2.15	0.00203	FALSE	11.2	2.12	0.852	190	11	b3817	NC_000913.3	-	4002419	4002799
yigG	-2.8	0.00623	FALSE	1.8	0.186	-2	32	1	b3818	NC_000913.3	-	4002813	4003193
rarD	1.22	0.00156	FALSE	14.7	37.7	4.39	581	475	b3819	NC_000913.3	-	4003288	4004178
yigI	2.97	0.000896	FALSE	5.13	59.2	3.13	85	405	b3820	NC_000913.3	-	4004230	4004697
recQ	2.17	2.52e-05	FALSE	27.4	133	6.77	2100	3430	b3822	NC_000913.3	+	4005864	4007693
rhtC	-1.66	0.00132	FALSE	71.4	22	4.58	1970	199	b3823	NC_000913.3	+	4007757	4008377
pldB	2.12	1.57e-05	FALSE	67.7	293	7.13	3080	4320	b3825	NC_000913.3	+	4009170	4010192
yigL	2.04	3.01e-05	FALSE	91.4	349	7.1	2610	4000	b3826	NC_000913.3	+	4010200	4011000
yigM	1.61	0.000202	FALSE	44.7	135	6.15	1780	1920	b3827	NC_000913.3	+	4011076	4011975
metR	1.28	0.00139	FALSE	12	32.9	4.25	510	444	b3828	NC_000913.3	-	4011863	4012816
metE	-3.7	1.48e-05	FALSE	53.2	4.75	5.2	5340	152	b3829	NC_000913.3	+	4013053	4015314
ysgA	-1.13	0.00231	FALSE	22	11.2	3.72	797	130	b3830	NC_000913.3	-	4015354	4016169
ubiE	1.5	3.21e-05	FALSE	157	442	7.62	5140	4710	b3833	NC_000913.3	+	4018855	4019610
ubiJ	1.25	0.000112	FALSE	129	307	6.95	3630	2770	b3834	NC_000913.3	+	4019624	4020229
esrE	1.01	0.000304	FALSE	143	278	5.63	1460	991	b4707	NC_000913.3	+	4019978	4020229
tatA	1.25	0.000399	FALSE	621	1400	7.94	6060	5360	b3836	NC_000913.3	+	4021945	4022214
tatB	1.1	0.000538	FALSE	346	675	7.93	6450	5370	b3838	NC_000913.3	+	4022218	4022733
tatD	2.86	7.26e-06	FALSE	41.5	287	6.39	1230	3180	b4483	NC_000913.3	+	4023554	4024336
rfaH	2.29	1.86e-05	FALSE	37.5	201	5.42	814	1420	b3842	NC_000913.3	-	4024333	4024821
ubiD	1.21	0.00104	FALSE	101	251	7.98	6150	5310	b3843	NC_000913.3	+	4024988	4026481
fre	1.41	7.93e-05	FALSE	214	605	7.97	6660	6100	b3844	NC_000913.3	+	4026527	4027228
yihD	2.47	0.000342	FALSE	112	588	5.97	1410	2160	b3858	NC_000913.3	+	4042069	4042338
srkA	2.83	2.13e-05	FALSE	126	995	8.38	4990	13300	b3859	NC_000913.3	+	4042415	4043401
dsbA	2.42	1.33e-05	FALSE	268	1430	8.53	7470	12200	b3860	NC_000913.3	+	4043418	4044044
yihF	1.09	0.00204	FALSE	5.65	11.5	3.63	358	226	b3861	NC_000913.3	+	4044199	4045629
yihA	1.04	0.000862	FALSE	171	348	7.2	4200	3000	b3865	NC_000913.3	-	4050133	4050765
csrC	2.3	0.000544	FALSE	5020	29800	11.6	54600	108000	b4457	NC_000913.3	+	4051036	4051280
yihI	2.35	8.37e-06	FALSE	81.4	415	6.59	1830	3230	b3866	NC_000913.3	+	4051347	4051856
hemN	2.12	2.32e-05	FALSE	70.4	314	7.68	3940	6100	b3867	NC_000913.3	+	4052045	4053418
yshB	1.39	0.00109	FALSE	181	472	5.07	707	844	b4686	NC_000913.3	-	4053647	4053757
glnG	1.83	0.000198	FALSE	105	403	8.29	6550	8680	b3868	NC_000913.3	-	4053869	4055278
glnL	2.15	3.04e-05	FALSE	145	678	8.41	6200	10300	b3869	NC_000913.3	-	4055290	4056339
glnA	2.62	0.000491	FALSE	1070	7810	12.2	60400	165000	b3870	NC_000913.3	-	4056625	4058034
typA	1.76	0.000548	FALSE	612	2270	11.1	49600	58600	b3871	NC_000913.3	+	4058407	4060230
yihN	-2.69	0.00378	FALSE	2.56	0.391	0.426	104	7	b3874	NC_000913.3	+	4062247	4063512
yihO	-2	0.00416	FALSE	1.01	0.286	-0.528	63	7	b3876	NC_000913.3	-	4064363	4065766
yihP	2.86	1.24e-05	FALSE	1.75	12.3	2.65	97	232	b3877	NC_000913.3	-	4065809	4067194
yiiE	-1.68	0.00946	FALSE	1.37	0.332	-2.53	13	1	b3889	NC_000913.3	+	4079297	4079509
fdoI	1.05	0.0231	FALSE	162	436	7.61	4570	3980	b3892	NC_000913.3	-	4081225	4081860
fdoH	1.53	0.00541	FALSE	186	683	8.51	6980	8980	b3893	NC_000913.3	-	4081857	4082759
fdoG	2.02	0.00192	FALSE	177	881	10.4	21600	42900	b3894	NC_000913.3	-	4082772	4085822
fdhD	1.21	0.000115	FALSE	40.9	99	5.76	1520	1140	b3895	NC_000913.3	+	4086016	4086849
frvR	1.25	0.000618	FALSE	2.42	6.43	2.82	182	162	b3897	NC_000913.3	-	4088107	4089855
frvX	2.53	1.79e-05	FALSE	4.1	24.2	3.43	195	361	b3898	NC_000913.3	-	4089855	4090925
frvB	2.86	1.79e-05	FALSE	1.3	9.73	2.39	88	196	b3899	NC_000913.3	-	4090915	4092366
rhaM	-1.87	0.00208	FALSE	5.45	1.57	-0.103	80	7	b3901	NC_000913.3	-	4093124	4093438
rhaD	-1.42	0.00565	FALSE	2.11	0.892	0.285	81	10	b3902	NC_000913.3	-	4093448	4094272
rhaS	1.17	0.00101	FALSE	2.23	5.1	1.47	83	63	b3905	NC_000913.3	+	4097736	4098572
rhaT	-1.04	0.0186	FALSE	2.44	1.35	0.875	112	19	b3907	NC_000913.3	-	4099491	4100525
sodA	1.36	0.00866	FALSE	938	2940	10.1	22600	29500	b3908	NC_000913.3	+	4100810	4101430
cpxR	1.12	0.000425	FALSE	123	270	7.02	4010	3180	b3912	NC_000913.3	-	4104972	4105670
cpxP	4.01	3.22e-05	FALSE	243	4050	8.89	3900	27600	b4484	NC_000913.3	+	4105820	4106320
pfkA	1.12	0.0293	FALSE	1140	2410	10.5	35300	37700	b3916	NC_000913.3	+	4107552	4108514
cdh	1.71	0.000713	FALSE	32.7	137	5.76	1150	1470	b3918	NC_000913.3	+	4109930	4110685
tpiA	1.79	0.00162	FALSE	1030	3700	10.5	25500	43700	b3919	NC_000913.3	-	4110740	4111507
yiiQ	1.84	8.18e-05	FALSE	24.8	98.2	4.95	661	874	b3920	NC_000913.3	-	4111615	4112214
fpr	1.65	2.32e-05	FALSE	91	291	6.91	3020	3240	b3924	NC_000913.3	-	4113726	4114472
glpX	1.88	0.000255	FALSE	74	245	7.1	2480	4090	b3925	NC_000913.3	-	4114569	4115579
glpF	-1.65	0.00556	FALSE	186	52.5	6.45	5040	884	b3927	NC_000913.3	-	4117245	4118090
zapB	1.53	0.000366	FALSE	957	2810	8.53	10800	9380	b3928	NC_000913.3	+	4118515	4118760
hslU	1.16	0.000714	FALSE	194	410	8.52	9510	8350	b3931	NC_000913.3	-	4120416	4121747
hslV	1.74	0.000135	FALSE	127	432	6.91	2550	3380	b3932	NC_000913.3	-	4121757	4122287
cytR	-1.11	0.00147	FALSE	44.9	20	4.86	1610	279	b3934	NC_000913.3	-	4123431	4124456
priA	1.77	2.32e-05	FALSE	24.3	79	6.56	2180	2670	b3935	NC_000913.3	-	4124612	4126810
metJ	1.88	1.9e-05	FALSE	136	505	6.41	1930	2180	b3938	NC_000913.3	-	4128078	4128395
metL	-1.29	0.00115	FALSE	28.7	12.7	5.54	3100	448	b3940	NC_000913.3	+	4129835	4132267
eptC	-1.17	0.000965	FALSE	70.8	30.8	6.37	4570	869	b3955	NC_000913.3	-	4148532	4150265
ppc	-2.89	5.78e-06	FALSE	317	43.3	8.29	34800	1640	b3956	NC_000913.3	-	4150447	4153098
argC	-1.72	0.00167	FALSE	11.8	3.3	2.65	481	56	b3958	NC_000913.3	+	4155001	4156005
argB	-1.75	0.00485	FALSE	12.8	3.68	2.41	443	41	b3959	NC_000913.3	+	4156013	4156789
argH	-1.11	0.000505	FALSE	16.5	8.08	3.98	1060	162	b3960	NC_000913.3	+	4156850	4158223
oxyS	1.9	0.0111	FALSE	4.82	16.7	-0.306	17	26	b4458	NC_000913.3	-	4158285	4158394
oxyR	1.83	2.37e-05	FALSE	137	487	7.86	5170	6080	b3961	NC_000913.3	+	4158490	4159407
sthA	4.36	1.64e-05	FALSE	98.3	2310	9.41	5090	46600	b3962	NC_000913.3	-	4159390	4160790
fabR	2.39	1.33e-05	FALSE	159	878	7.96	4320	8020	b3963	NC_000913.3	+	4161124	4161771
yijD	3.39	5.78e-06	FALSE	247	2610	8.19	4140	13200	b3964	NC_000913.3	+	4161771	4162130
trmA	2.54	2.32e-05	FALSE	82.5	444	7.67	4030	6900	b3965	NC_000913.3	-	4162170	4163270
btuB	-2.11	3.76e-05	FALSE	88.5	19.8	6.24	5860	570	b3966	NC_000913.3	+	4163639	4165483
murI	1.71	9.43e-05	FALSE	86	255	6.91	3280	3120	b3967	NC_000913.3	+	4165428	4166285
gltT	2.4	0.00169	FALSE	3.96	17.2	-0.729	14	24	b3969	NC_000913.3	+	4168372	4168447
murB	1.57	4.15e-05	FALSE	94.3	276	7.34	3880	3860	b3972	NC_000913.3	+	4172057	4173085
coaA	-1.62	9.77e-05	FALSE	69.5	24	5.24	2900	332	b3974	NC_000913.3	-	4174076	4175026
thrU	3.24	0.000131	FALSE	276	3000	6.09	931	3220	b3976	NC_000913.3	+	4175388	4175463
tyrU	3.62	0.000156	FALSE	1080	11000	8.03	4080	13300	b3977	NC_000913.3	+	4175472	4175556
glyT	2.99	0.000602	FALSE	1700	10300	8.08	5950	11800	b3978	NC_000913.3	+	4175673	4175747
thrT	2.82	0.0108	FALSE	1110	4530	7.01	3750	4800	b3979	NC_000913.3	+	4175754	4175829
tufB	1.62	0.000803	FALSE	294	985	9.37	15500	16500	b3980	NC_000913.3	+	4175944	4177128
rpoB	-1.36	0.000509	FALSE	696	306	10.9	121000	18000	b3987	NC_000913.3	+	4181245	4185273
rpoC	-3.24	1.72e-05	FALSE	824	90.2	10.2	154000	6250	b3988	NC_000913.3	+	4185350	4189573
yjaZ	1.42	0.000669	FALSE	27.6	75.2	4.52	662	626	b3989	NC_000913.3	+	4189786	4190325
sroH	1.36	0.0106	FALSE	94.8	243	4.78	678	553	b4691	NC_000913.3	-	4190327	4190487
thiF	1.19	0.00132	FALSE	2.95	6.62	1.8	99	87	b3992	NC_000913.3	-	4192821	4193576
thiE	1.13	0.00122	FALSE	3.68	7.58	1.75	88	77	b3993	NC_000913.3	-	4193569	4194204
rsd	1.66	0.00242	FALSE	35.7	138	5.11	756	930	b3995	NC_000913.3	-	4196332	4196808
hupA	1.1	0.00091	FALSE	1610	3860	9.38	19500	14300	b4000	NC_000913.3	+	4200281	4200553
yjaH	1.29	0.000386	FALSE	108	251	6.79	3520	2370	b4001	NC_000913.3	+	4200566	4201261
zraP	1.44	0.00129	FALSE	8.37	27.4	2.68	157	165	b4002	NC_000913.3	-	4201263	4201688
purD	-2.62	0.0065	FALSE	59.4	14.8	5.49	2940	282	b4005	NC_000913.3	-	4204642	4205931
purH	-2.1	0.0204	FALSE	40.3	13.4	5.49	2260	302	b4006	NC_000913.3	-	4205943	4207532
aceB	2.51	0.00241	FALSE	113	744	9.08	6200	22300	b4014	NC_000913.3	+	4215478	4217079
aceA	2.13	0.00964	FALSE	167	975	9.38	8740	23700	b4015	NC_000913.3	+	4217109	4218413
arpA	-3.49	0.00144	FALSE	4.33	0.574	1.69	354	23	b4017	NC_000913.3	-	4220301	4222487
iclR	1.41	5.43e-05	FALSE	119	332	7.33	4380	3720	b4018	NC_000913.3	-	4222804	4223628
metH	-2.62	6.39e-06	FALSE	55.5	8.71	6.32	8170	439	b4019	NC_000913.3	+	4223828	4227511
rluF	1.08	0.000149	FALSE	44.6	95.5	5.8	1730	1130	b4022	NC_000913.3	+	4230354	4231226
lysC	-3.6	2.38e-05	FALSE	38.1	3.51	4.06	2280	67	b4024	NC_000913.3	-	4231884	4233233
pgi	2.12	4.16e-05	FALSE	413	1740	10.4	25500	40800	b4025	NC_000913.3	+	4233758	4235407
yjbF	-1.18	0.0291	FALSE	1.75	0.576	-0.315	52	5	b4027	NC_000913.3	+	4236262	4236900
psiE	1.35	0.00537	FALSE	18.5	44.6	3.61	337	249	b4030	NC_000913.3	+	4240325	4240735
malG	-1.82	0.00123	FALSE	4.75	1.07	1.05	188	19	b4032	NC_000913.3	-	4242626	4243516
malF	-1.16	0.00165	FALSE	4.86	2.14	2.25	342	50	b4033	NC_000913.3	-	4243531	4245075
malE	-2.29	6.12e-05	FALSE	21.3	3.75	3.4	905	77	b4034	NC_000913.3	-	4245229	4246419
malK	-3.03	0.00274	FALSE	7.1	0.72	1.43	254	16	b4035	NC_000913.3	+	4246784	4247899
lamB	-1.38	0.000599	FALSE	13.9	4.88	3.4	644	94	b4036	NC_000913.3	+	4247971	4249311
yjbI	-1.44	0.00776	FALSE	0.855	0.313	-0.375	60	7	b4038	NC_000913.3	+	4250703	4252283
plsB	2.09	1.08e-05	FALSE	96.4	407	8.89	10200	14200	b4041	NC_000913.3	-	4254043	4256466
lexA	2.78	1.19e-05	FALSE	391	2920	9.3	10300	24100	b4043	NC_000913.3	+	4257115	4257723
dinF	2.66	1.79e-05	FALSE	25.4	157	6.42	1630	3430	b4044	NC_000913.3	+	4257742	4259121
yjbJ	1.75	3.42e-05	FALSE	233	803	6.49	2080	2540	b4045	NC_000913.3	+	4259237	4259446
zur	1.59	2.13e-05	FALSE	114	346	6.67	2680	2510	b4046	NC_000913.3	-	4259488	4260003
yjbM	-1.4	0.0348	FALSE	0.879	0.5	-1.21	28	5	b4048	NC_000913.3	+	4260599	4261306
dusA	3.04	7.14e-06	FALSE	70.6	561	7.64	3420	7910	b4049	NC_000913.3	+	4261669	4262706
pspG	1.87	0.00014	FALSE	16.7	57.3	2.95	157	233	b4050	NC_000913.3	+	4262840	4263082
dnaB	2.02	1.64e-05	FALSE	109	424	8.23	6140	8640	b4052	NC_000913.3	+	4264314	4265729
alr	1.34	7.51e-05	FALSE	78.5	200	7.07	3950	3100	b4053	NC_000913.3	+	4265782	4266861
tyrB	-1.06	0.000774	FALSE	117	62.5	6.69	6190	1010	b4054	NC_000913.3	+	4267114	4268307
aphA	-1.39	0.000184	FALSE	64.5	23.8	4.86	2020	281	b4055	NC_000913.3	+	4269414	4270127
ssb	3.12	6.39e-06	FALSE	188	1640	8.24	4180	13300	b4059	NC_000913.3	+	4274125	4274661
yjcB	2.18	1.56e-05	FALSE	221	986	7	2800	4310	b4060	NC_000913.3	-	4274760	4275041
soxS	3.43	0.000129	FALSE	14.6	134	4	193	769	b4062	NC_000913.3	-	4277060	4277383
soxR	1.42	0.000225	FALSE	10.3	25.9	2.87	214	177	b4063	NC_000913.3	+	4277469	4277933
ghxP	-3.02	0.00227	FALSE	24.3	4.74	4.03	1400	87	b4064	NC_000913.3	+	4278479	4279828
yjcE	-1.33	0.000185	FALSE	42.7	17.8	5.54	3000	400	b4065	NC_000913.3	+	4279980	4281629
yjcF	-1.99	0.0204	FALSE	0.557	0.117	-1.47	32	3	b4066	NC_000913.3	-	4281783	4283075
nrfC	-1.41	0.0241	FALSE	17.1	5.16	2.49	369	62	b4072	NC_000913.3	+	4289808	4290479
nrfD	-3.21	0.0066	FALSE	17.1	1.84	2.04	526	24	b4073	NC_000913.3	+	4290476	4291432
nrfE	-2.91	0.01	FALSE	5.51	0.488	1.29	293	11	b4074	NC_000913.3	+	4291512	4293170
nrfF	-2.56	0.0201	FALSE	8.61	1.05	-0.0182	106	6	b4075	NC_000913.3	+	4293163	4293546
mdtN	-1.08	0.00493	FALSE	2.4	1.1	0.762	110	16	b4082	NC_000913.3	-	4303078	4304109
alsK	1.01	0.00165	FALSE	5.77	11.8	2.88	199	158	b4084	NC_000913.3	-	4306870	4307799
alsE	2.52	2.03e-05	FALSE	3.27	20	2.5	93	197	b4085	NC_000913.3	-	4307783	4308478
alsB	-1.05	0.0362	FALSE	4.06	1.73	1.23	177	22	b4088	NC_000913.3	-	4311107	4312042
alsR	1.16	0.000159	FALSE	27.4	61.4	5.23	1140	845	b4089	NC_000913.3	-	4312101	4312991
phnG	-1.22	0.0328	FALSE	0.688	0.312	-2.28	13	2	b4101	NC_000913.3	-	4321244	4321696
phnE	-1.32	0.0461	FALSE	0.79	0.255	-1.41	29	4	b4104	NC_000913.3	-	4322443	4323230
yjdN	-1.01	0.0114	FALSE	3.72	1.7	0.25	77	15	b4107	NC_000913.3	-	4325298	4325741
yjdM	4.02	8.72e-06	FALSE	70.3	1330	6.81	1100	6300	b4108	NC_000913.3	-	4326399	4326734
crfC	-1.6	0.000899	FALSE	30.9	10.3	5.42	3000	394	b4109	NC_000913.3	+	4327135	4329363
yjcZ	-1.74	0.00031	FALSE	64.9	16.8	4.88	2030	282	b4110	NC_000913.3	+	4329360	4330238
proP	-2.29	1.96e-05	FALSE	404	90	8.23	26400	1910	b4111	NC_000913.3	+	4330502	4332004
pmrR	-1.8	0.000251	FALSE	395	96.5	4.24	1580	171	b4703	NC_000913.3	+	4332116	4332205
basS	-1.08	0.00128	FALSE	41.5	20.3	5.02	1880	312	b4112	NC_000913.3	-	4332181	4333272
adiC	-1.29	0.0329	FALSE	8.13	2.7	2.46	349	57	b4115	NC_000913.3	-	4335694	4337031
dcuB	-1.27	0.0253	FALSE	20.7	6.36	3.74	890	135	b4123	NC_000913.3	-	4347404	4348744
yjdI	-2.39	0.0481	FALSE	8.29	1.3	-0.221	85	6	b4126	NC_000913.3	+	4351843	4352073
yjdJ	-2.44	0.0369	FALSE	18.1	3.5	0.988	220	13	b4127	NC_000913.3	+	4352085	4352357
ghoS	-3.18	0.00111	FALSE	14.2	1.35	0.552	139	8	b4128	NC_000913.3	+	4352584	4352880
ghoT	-2.2	0.0044	FALSE	20.4	4.07	0.616	114	10	b4559	NC_000913.3	+	4352908	4353081
lysU	1.21	0.0125	FALSE	235	420	8.7	11400	8970	b4129	NC_000913.3	-	4353200	4354717
dtpC	1.07	0.000645	FALSE	5.61	11.5	3.57	330	252	b4130	NC_000913.3	-	4354954	4356411
cadC	-1.58	0.00525	FALSE	19.7	4.7	3.85	970	144	b4133	NC_000913.3	-	4360396	4361934
dcuA	-1.42	0.00231	FALSE	497	160	8.41	20800	3240	b4138	NC_000913.3	-	4365472	4366773
fxsA	2.76	1.57e-05	FALSE	55.3	351	6.09	1030	2890	b4140	NC_000913.3	+	4368664	4369140
groS	4.62	6.54e-06	FALSE	410	8660	9.02	3860	38000	b4142	NC_000913.3	+	4370688	4370981
groL	4.33	7.22e-06	FALSE	443	7660	11.5	24300	203000	b4143	NC_000913.3	+	4371025	4372671
ecnA	1.52	7.59e-05	FALSE	139	389	4.89	813	771	b4410	NC_000913.3	+	4376317	4376442
ecnB	-1.34	0.00968	FALSE	138	50.9	3.59	899	123	b4411	NC_000913.3	+	4376553	4376699
ampC	-1.98	0.0169	FALSE	60.2	12.2	4.84	3010	276	b4150	NC_000913.3	-	4377811	4378944
frdD	-2.74	0.0155	FALSE	704	144	6.46	8130	1030	b4151	NC_000913.3	-	4379007	4379366
epmA	2.06	3e-05	FALSE	27.4	129	5.88	1170	1760	b4155	NC_000913.3	+	4382643	4383620
yjeM	-2.42	0.000147	FALSE	8.17	1.46	2.4	460	31	b4156	NC_000913.3	+	4383839	4385341
yjeN	-1.29	0.00586	FALSE	19.2	7.47	1.88	201	32	b4157	NC_000913.3	+	4385393	4385707
orn	1.96	1.53e-05	FALSE	68.8	258	6.17	1550	2040	b4162	NC_000913.3	+	4391604	4392149
glyV	4.17	4.23e-06	FALSE	739	14400	7.98	2350	15700	b4163	NC_000913.3	+	4392360	4392435
glyX	4.07	1.27e-05	FALSE	1190	18400	8.39	4020	19000	b4164	NC_000913.3	+	4392472	4392547
glyY	4	0.000118	FALSE	520	6870	7.05	1760	7240	b4165	NC_000913.3	+	4392583	4392658
yjeV	2.28	7.66e-05	FALSE	59.2	270	2.83	149	200	b4670	NC_000913.3	+	4392892	4392945
queG	2.46	1.09e-05	FALSE	57	325	7.25	2720	5200	b4166	NC_000913.3	-	4392928	4394067
[truncated: 112 more rows]

## Sheet: Ab19606_Ciprofloxacin
# Parameter Comp: TREATMENT_NAME: Cipro-1h - No Drug-1h
# Parameter Adjusted P-value: 0.05
# Parameter Fold-change: 2
Feature Symbol	log2(fold change)	adjusted P-value	Low Expressed	Group 1 Med. nRPKM	Group 2 Med. nRPKM	Mean Log2(nRPKM)	Group 1 Med. Count	Group 2 Med. Count	Feature ID	chr	strand	start	end
BMUL_3200	-1.32	0.00405	FALSE	88.6	35.4	6.86	7960	1070	DJ41_RS04525	NZ_KL810966.1	-	33918	36032
NA	3.23	0.00258	FALSE	31.4	317	4.28	208	1150	DJ41_RS05050	NZ_KL810966.1	+	146708	146923
NA	5.49	0.000368	FALSE	37.3	1230	5.37	148	4840	DJ41_RS05055	NZ_KL810966.1	+	146926	147135
Y2191	4.12	0.00043	FALSE	17.3	273	5.28	407	3020	DJ41_RS05060	NZ_KL810966.1	+	147132	147686
	4.92	0.00036	FALSE	18.7	482	5.02	179	2950	DJ41_RS05065	NZ_KL810966.1	+	147679	148047
NA	2.13	0.00258	FALSE	28.9	139	4.38	383	617	DJ41_RS05070	NZ_KL810966.1	+	148057	148368
NA	3.56	0.00238	FALSE	3.61	45.1	1.64	48	184	DJ41_RS05075	NZ_KL810966.1	+	148483	148761
ELI_1277	3.17	0.00235	FALSE	9.52	81.2	6.21	811	3820	DJ41_RS05080	NZ_KL810966.1	+	148773	151238
CAS1	2.6	0.00043	FALSE	39.4	249	6.66	1600	3920	DJ41_RS05120	NZ_KL810966.1	-	164765	165718
	2.41	0.000619	FALSE	93.4	536	7.17	2710	4770	DJ41_RS05125	NZ_KL810966.1	-	165730	166338
Y1726	2.54	0.000678	FALSE	94.7	542	7.94	4790	8200	DJ41_RS05130	NZ_KL810966.1	-	166341	167402
	3	0.00043	FALSE	84.1	755	7.78	2960	9920	DJ41_RS05135	NZ_KL810966.1	-	167432	168316
	2.59	0.000368	FALSE	50.9	281	7.09	2680	5360	DJ41_RS05140	NZ_KL810966.1	-	168313	169479
Y1723	1.88	0.00884	FALSE	8.99	35.3	5.88	1240	1850	DJ41_RS05145	NZ_KL810966.1	+	170479	173715
GALM	-1.48	0.038	FALSE	71.7	22.2	5.57	3920	363	DJ41_RS05460	NZ_KL810966.1	-	239884	241029
FEPA	-2.48	0.000373	FALSE	534	90.3	8.98	45300	3490	DJ41_RS05540	NZ_KL810966.1	+	260942	263206
NA	5.15	0.000482	FALSE	11.7	545	4.55	147	2100	DJ41_RS05810	NZ_KL810966.1	-	325739	326002
NA	5.46	0.000266	FALSE	11.2	496	5.77	271	5530	DJ41_RS05815	NZ_KL810966.1	-	326003	326725
NA	5.74	0.000337	FALSE	17.2	671	5.25	133	4000	DJ41_RS05820	NZ_KL810966.1	-	326722	327129
NA	5.81	0.000368	FALSE	15.4	536	4.34	85	2440	DJ41_RS05825	NZ_KL810966.1	-	327130	327381
NA	5.51	0.00036	FALSE	10.7	460	6.09	258	6260	DJ41_RS05830	NZ_KL810966.1	-	327383	328315
	5.83	0.00036	FALSE	8.43	611	6.54	368	10000	DJ41_RS05835	NZ_KL810966.1	-	328312	329433
NA	5.68	0.000337	FALSE	11.6	753	5.07	146	3570	DJ41_RS05840	NZ_KL810966.1	-	329445	329768
	5.89	0.00036	FALSE	7.18	538	4.32	73	2340	DJ41_RS05845	NZ_KL810966.1	-	329761	330051
NA	4.14	0.00289	FALSE	13.8	274	4.95	292	1780	DJ41_RS05850	NZ_KL810966.1	-	330051	330494
NA	5.7	0.000337	FALSE	10.1	514	3.81	60	1600	DJ41_RS0103895	NZ_KL810966.1	+	333930	334118
NA	4.76	0.000789	FALSE	9.55	274	3.96	146	1280	DJ41_RS05885	NZ_KL810966.1	+	334129	334449
NA	4.15	0.000339	FALSE	21.7	425	4.82	282	2030	DJ41_RS05890	NZ_KL810966.1	+	334511	334783
NA	4.69	0.000368	FALSE	18.8	688	4.88	198	2570	DJ41_RS05895	NZ_KL810966.1	+	334855	335079
STM1014	3.74	0.00705	FALSE	3.71	33.8	3.09	139	435	DJ41_RS05900	NZ_KL810966.1	+	335072	335953
NA	4.59	0.000337	FALSE	1.99	55.6	3.19	76	651	DJ41_RS05905	NZ_KL810966.1	+	335956	336756
NA	4.19	0.0038	FALSE	1.67	29.5	1.48	27	146	DJ41_RS05910	NZ_KL810966.1	+	336753	337091
NA	4.39	0.000783	FALSE	1.44	30.3	1.36	27	174	DJ41_RS0103900	NZ_KL810966.1	+	337084	337476
	3.06	0.00529	FALSE	1.78	15.5	1.34	34	91	DJ41_RS05915	NZ_KL810966.1	+	337476	337877
	1.83	0.05	FALSE	2.67	9.84	1.1	44	61	DJ41_RS05955	NZ_KL810966.1	+	342825	343259
Y2212	2.46	0.0263	FALSE	1.91	13.6	1.62	44	100	DJ41_RS05965	NZ_KL810966.1	+	343928	344443
BB2214	1.58	0.0124	FALSE	10.1	27.1	4.33	427	604	DJ41_RS05970	NZ_KL810966.1	+	344403	345695
	1.9	0.0179	FALSE	7.74	27.5	4.22	285	602	DJ41_RS05975	NZ_KL810966.1	+	345735	347075
Y2207	1.59	0.019	FALSE	7.85	22.9	3.79	297	433	DJ41_RS05980	NZ_KL810966.1	+	347085	348191
	3.23	0.00335	FALSE	3.32	24.5	1.4	24	119	DJ41_RS05990	NZ_KL810966.1	+	348638	348952
	3.32	0.00258	FALSE	6.45	47.3	3.71	108	740	DJ41_RS05995	NZ_KL810966.1	+	349039	349830
	2.8	0.00742	FALSE	10.6	50.1	4.28	214	854	DJ41_RS06000	NZ_KL810966.1	+	349844	350794
NA	2.59	0.0263	FALSE	4.06	31.3	2.03	65	150	DJ41_RS06005	NZ_KL810966.1	+	350839	351174
	2.74	0.0203	FALSE	2.81	28.4	1.87	51	154	DJ41_RS06010	NZ_KL810966.1	+	351178	351558
	2.57	0.00815	FALSE	2.5	18.1	1.45	44	95	DJ41_RS06015	NZ_KL810966.1	+	351559	351927
NA	1.93	0.0124	FALSE	5.45	20.2	1.87	68	107	DJ41_RS06055	NZ_KL810966.1	+	354643	354996
NA	2.1	0.0225	FALSE	6.75	21.5	2.45	73	202	DJ41_RS06070	NZ_KL810966.1	+	357214	357729
NA	2.18	0.0131	FALSE	5.62	24.8	5.23	602	1260	DJ41_RS06555	NZ_KL810966.1	+	460433	463357
NA	-1.67	0.00295	FALSE	105	33.3	5.53	3870	376	DJ41_RS06580	NZ_KL810966.1	+	466130	466903
PNTAB	-1.27	0.0135	FALSE	150	66.4	5.05	2010	328	DJ41_RS07175	NZ_KL810966.1	-	589148	589462
FIU	-1.86	0.000853	FALSE	211	56.8	7.98	20000	1840	DJ41_RS07510	NZ_KL810966.1	+	667304	669535
TATB	2.36	0.00405	FALSE	3.84	21.7	2.09	69	168	DJ41_RS07555	NZ_KL810966.1	+	677246	677683
EXBD1	-1.46	0.00284	FALSE	1270	488	8.35	21800	2950	DJ41_RS07660	NZ_KL810966.1	-	696449	696853
EXBB	-1.7	0.00218	FALSE	1870	530	9.33	47900	6130	DJ41_RS07665	NZ_KL810966.1	-	696853	697473
GPH	1.19	0.00715	FALSE	86.3	200	6.5	2480	1920	DJ41_RS07920	NZ_KL810966.1	-	749421	750095
NA	1.37	0.0263	FALSE	322	931	5.47	1010	1180	DJ41_RS07945	NZ_KL810966.1	+	757444	757519
SFNA	2.11	0.00405	FALSE	6.43	27	4.13	300	602	DJ41_RS07975	NZ_KL810966.1	-	762547	763797
	2.45	0.00402	FALSE	5.39	29.1	3.94	215	607	DJ41_RS07980	NZ_KL810966.1	-	763939	765078
	1.2	0.0154	FALSE	17.2	36.9	4.28	460	429	DJ41_RS08365	NZ_KL810966.1	-	849949	850743
uvrC	2.29	0.000579	FALSE	40.5	223	7.46	3000	5870	DJ41_RS08370	NZ_KL810966.1	-	850864	852663
NA	1.69	0.0326	FALSE	22.4	93.9	4.27	369	512	DJ41_RS08465	NZ_KL810966.1	-	871662	872018
PARC	1.86	0.00321	FALSE	58.9	249	8.16	5550	8080	DJ41_RS08860	NZ_KL810966.1	-	953871	956090
CYCA	1.04	0.0178	FALSE	56.4	127	7	3450	2930	DJ41_RS09310	NZ_KL810966.1	-	1048984	1050423
NA	4.27	0.0141	FALSE	2.74	91.7	2.26	30	348	DJ41_RS09665	NZ_KL810966.1	+	1129554	1129811
NA	4.11	0.00036	FALSE	85.6	1690	6.73	884	8000	DJ41_RS09670	NZ_KL810966.1	-	1129879	1130121
	4.25	0.000337	FALSE	435	7730	9.49	6200	45900	DJ41_RS09675	NZ_KL810966.1	-	1130142	1130558
NA	1.2	0.0174	FALSE	2720	6590	9.79	23300	21900	DJ41_RS09690	NZ_KL810966.1	-	1132650	1132850
	1	0.0448	FALSE	64.4	116	5.51	1660	924	DJ41_RS09775	NZ_KL810966.1	-	1145294	1145836
	1.67	0.00581	FALSE	6.25	21.5	3.8	301	347	DJ41_RS09800	NZ_KL810966.1	+	1151086	1152219
PFS	1.34	0.0332	FALSE	24.5	62.9	4.48	451	608	DJ41_RS09805	NZ_KL810966.1	+	1152300	1152866
ssuB	3.41	0.00043	FALSE	5.03	52.6	3.61	180	600	DJ41_RS09815	NZ_KL810966.1	-	1153782	1154582
SSUC	4.64	0.000337	FALSE	4.87	122	4.32	142	1590	DJ41_RS09820	NZ_KL810966.1	-	1154596	1155393
SSUD	5.62	0.000337	FALSE	4.38	231	5.41	219	4670	DJ41_RS09825	NZ_KL810966.1	-	1155390	1156565
SSUA	5.34	0.000337	FALSE	4.86	233	5.26	204	3980	DJ41_RS09830	NZ_KL810966.1	-	1156592	1157575
SSUA	6.03	0.000201	FALSE	3.59	248	5.03	148	4290	DJ41_RS09835	NZ_KL810966.1	-	1157647	1158615
	3.36	0.00291	FALSE	17.9	148	4.07	159	849	DJ41_RS09845	NZ_KL810966.1	-	1160425	1160745
	2.02	0.0107	FALSE	115	496	6.64	1570	3310	DJ41_RS09850	NZ_KL810966.1	-	1160967	1161377
rph	1.46	0.0151	FALSE	134	369	7.33	3260	3920	DJ41_RS09895	NZ_KL810966.1	+	1168647	1169363
PPIB	1.19	0.0154	FALSE	70.6	165	5.86	1510	1320	DJ41_RS09950	NZ_KL810966.1	-	1180302	1180859
NA	3.22	0.000853	FALSE	55.6	470	5.69	558	2580	DJ41_RS09960	NZ_KL810966.1	+	1182284	1182610
NA	3.76	0.000626	FALSE	110	1320	6.48	713	5300	DJ41_RS09965	NZ_KL810966.1	-	1182784	1183014
dnaK	1.24	0.0154	FALSE	556	1310	10.7	45800	46000	DJ41_RS09985	NZ_KL810966.1	+	1186145	1188085
PURK	1.72	0.00284	FALSE	153	549	8.45	7310	10100	DJ41_RS10010	NZ_KL810966.1	-	1192945	1194066
PURE	1.85	0.029	FALSE	291	1430	8.43	5800	10900	DJ41_RS10015	NZ_KL810966.1	-	1194076	1194588
MPL	1.65	0.0306	FALSE	70.7	278	7.69	3790	5880	DJ41_RS10025	NZ_KL810966.1	+	1195376	1196749
YGIC	1.14	0.0294	FALSE	17.2	36.7	4.83	704	612	DJ41_RS10050	NZ_KL810966.1	+	1200652	1201812
VANA	1.29	0.0449	FALSE	6.66	16.8	3.54	270	253	DJ41_RS10055	NZ_KL810966.1	+	1202103	1203158
GUAD	1.21	0.0263	FALSE	57	164	7.05	3210	3260	DJ41_RS10060	NZ_KL810966.1	+	1203215	1204540
DNAA	1.19	0.00757	FALSE	209	517	8.88	12400	10600	DJ41_RS10120	NZ_KL810966.1	+	1212666	1214063
ADET	2.09	0.000891	FALSE	59.2	271	7.04	2340	3890	DJ41_RS10160	NZ_KL810966.1	+	1223698	1224705
ADET	2.07	0.00586	FALSE	7.1	33.4	3.94	281	539	DJ41_RS10165	NZ_KL810966.1	+	1225048	1226052
ERPA	1.02	0.0413	FALSE	696	1550	8.54	9050	8080	DJ41_RS10170	NZ_KL810966.1	+	1226177	1226512
SSB	2.21	0.00937	FALSE	933	4210	10.2	15800	43300	DJ41_RS10190	NZ_KL810966.1	-	1231057	1231638
UVRA	3.44	0.000678	FALSE	101	1340	10.1	11100	55500	DJ41_RS10230	NZ_KL810966.1	+	1237964	1240798
NA	-1.02	0.0404	FALSE	172	85.5	6.46	6280	936	DJ41_RS10270	NZ_KL810966.1	+	1253603	1254370
MSUE	3.73	0.00036	FALSE	5.2	70.2	3.98	163	752	DJ41_RS10280	NZ_KL810966.1	+	1255440	1256177
SFNG	4.2	0.00036	FALSE	7.34	136	5.28	321	2820	DJ41_RS10285	NZ_KL810966.1	+	1256223	1257335
	-1.1	0.0105	FALSE	115	55.2	7.49	10300	1740	DJ41_RS10370	NZ_KL810966.1	+	1275422	1277578
RSC2100	1.13	0.048	FALSE	55.2	141	5.74	1350	1310	DJ41_RS10375	NZ_KL810966.1	-	1277637	1278212
	-1.77	0.0146	FALSE	644	195	9.64	44300	7030	DJ41_RS10450	NZ_KL810966.1	+	1295011	1297200
BMUL_1742	1.41	0.00482	FALSE	229	660	7.38	4560	4550	DJ41_RS10470	NZ_KL810966.1	-	1299607	1300044
PARE	3.04	0.000753	FALSE	124	1110	9.45	8300	30600	DJ41_RS10550	NZ_KL810966.1	-	1314802	1316685
	1.37	0.0245	FALSE	25.9	81	6.01	1340	1640	DJ41_RS10560	NZ_KL810966.1	+	1317494	1318837
BMUL_1001	1.14	0.0218	FALSE	94	177	6.09	1730	1670	DJ41_RS10590	NZ_KL810966.1	+	1326355	1326894
PHOB	1.6	0.0238	FALSE	96.2	307	7.08	2590	4030	DJ41_RS10625	NZ_KL810966.1	+	1333511	1334221
NA	2.89	0.000802	FALSE	1060	7820	9.88	16900	37400	DJ41_RS10675	NZ_KL810966.1	-	1343831	1344166
	1.46	0.0308	FALSE	4.86	13	3.28	198	255	DJ41_RS10780	NZ_KL810966.1	-	1367893	1369122
	1.34	0.0135	FALSE	7.42	18.6	4.06	416	390	DJ41_RS10790	NZ_KL810966.1	-	1370147	1371535
FAHA	1.34	0.0285	FALSE	14	35.4	5.02	755	873	DJ41_RS10795	NZ_KL810966.1	+	1371894	1373201
YLII	1.66	0.0239	FALSE	18.9	64.5	5.53	888	1440	DJ41_RS10865	NZ_KL810966.1	-	1386254	1387426
YCGN	1.41	0.0225	FALSE	80.8	243	6.12	1400	1810	DJ41_RS10870	NZ_KL810966.1	-	1387536	1387994
MUTY	1.35	0.0215	FALSE	61.8	158	6.63	2060	2380	DJ41_RS10890	NZ_KL810966.1	+	1389945	1390979
	1.01	0.0167	FALSE	49.8	101	5.52	1380	939	DJ41_RS10940	NZ_KL810966.1	-	1398414	1399067
NA	1.75	0.0391	FALSE	4.33	15.5	1.42	64	77	DJ41_RS10950	NZ_KL810966.1	+	1400125	1400472
DNAJ	1.32	0.0431	FALSE	201	539	8.54	7470	8990	DJ41_RS10955	NZ_KL810966.1	-	1400587	1401699
PPC	1.49	0.0199	FALSE	141	425	9.41	13800	17900	DJ41_RS10980	NZ_KL810966.1	+	1407493	1410177
CZCC	1.35	0.0431	FALSE	4.67	11.1	3.36	212	230	DJ41_RS11370	NZ_KL810966.1	+	1485389	1486804
SBP	2.32	0.00132	FALSE	8.74	44.2	4.34	307	672	DJ41_RS11440	NZ_KL810966.1	+	1499355	1500356
BFD	-1.6	0.0347	FALSE	307	127	5.2	2130	352	DJ41_RS11575	NZ_KL810966.1	-	1533944	1534138
RPOZ	1.1	0.00849	FALSE	1140	2540	8.91	13600	10100	DJ41_RS11590	NZ_KL810966.1	-	1537166	1537444
	2.55	0.000368	FALSE	10.4	59	4.95	563	1120	DJ41_RS11865	NZ_KL810966.1	+	1594050	1595327
PSPC	1.18	0.0139	FALSE	346	776	7.05	3750	3510	DJ41_RS11880	NZ_KL810966.1	-	1597430	1597684
	1.6	0.0178	FALSE	25.8	90.8	5.9	1190	1720	DJ41_RS12200	NZ_KL810966.1	+	1652172	1653254
	1.21	0.0264	FALSE	11.5	27.6	3.33	265	223	DJ41_RS12205	NZ_KL810966.1	+	1653333	1653899
LSFA	1.21	0.0198	FALSE	29.3	75.9	5.02	798	712	DJ41_RS12820	NZ_KL810966.1	+	1780093	1780734
	2.71	0.00658	FALSE	22.3	104	4.18	207	845	DJ41_RS12955	NZ_KL810966.1	-	1808863	1809246
SECF	-1.18	0.0124	FALSE	381	177	8.04	17100	2430	DJ41_RS13090	NZ_KL810966.1	+	1838836	1839798
	-1.68	0.00178	FALSE	90.6	28.2	7	9800	1050	DJ41_RS13210	NZ_KL810966.1	-	1856789	1859335
NA	-1.39	0.00874	FALSE	457	150	5.51	3380	381	DJ41_RS13320	NZ_KL810966.1	+	1882543	1882716
	-1.1	0.00849	FALSE	40.2	18.6	7.87	14200	2200	DJ41_RS13875	NZ_KL810966.1	+	2016841	2025156
tolB	-1.09	0.0111	FALSE	160	72.2	7.07	8220	1320	DJ41_RS14245	NZ_KL810966.1	-	2110465	2111745
ruvB	2.5	0.00595	FALSE	100	654	8	3300	9690	DJ41_RS14275	NZ_KL810966.1	-	2116577	2117581
RUVA	2.37	0.00072	FALSE	85.2	511	7.07	2440	4370	DJ41_RS14280	NZ_KL810966.1	-	2117590	2118189
DGT	2.67	0.00036	FALSE	56.1	398	7.64	3200	7880	DJ41_RS14285	NZ_KL810966.1	-	2118281	2119621
	2.09	0.0106	FALSE	28.3	139	6.26	1240	2540	DJ41_RS14360	NZ_KL810966.1	-	2134166	2135227
cysW	2.66	0.00794	FALSE	14.6	135	5.51	601	1820	DJ41_RS14365	NZ_KL810966.1	-	2135239	2136123
CYST	2.73	0.00335	FALSE	19.2	164	5.68	682	2000	DJ41_RS14370	NZ_KL810966.1	-	2136120	2136953
BMUL_2952	3.23	0.00136	FALSE	42.5	473	6.62	1070	4630	DJ41_RS14375	NZ_KL810966.1	-	2137034	2137642
SBP	3.36	0.00109	FALSE	52.4	635	7.63	1930	9540	DJ41_RS14380	NZ_KL810966.1	-	2137673	2138680
HSCC	-1.21	0.011	FALSE	62.9	26.1	6.19	4260	825	DJ41_RS14485	NZ_KL810966.1	+	2156565	2158265
FEAB	1.55	0.0133	FALSE	10.6	33.4	4.87	644	796	DJ41_RS14780	NZ_KL810966.1	+	2228442	2229872
	1.9	0.0279	FALSE	3.63	11.4	1.79	63	121	DJ41_RS14785	NZ_KL810966.1	-	2229944	2230429
IPDC	1.59	0.03	FALSE	1.82	4.65	2.31	139	117	DJ41_RS14790	NZ_KL810966.1	+	2230564	2232285
PSTC	1.51	0.0258	FALSE	32.2	87.4	6.28	1520	2290	DJ41_RS14805	NZ_KL810966.1	+	2235393	2236772
DAUR	-1.75	0.00284	FALSE	62.9	18.9	4.45	1590	198	DJ41_RS14980	NZ_KL810966.1	+	2275930	2276553
SCLAV_0401	-2.29	0.00908	FALSE	223	59.5	6.75	8150	767	DJ41_RS14985	NZ_KL810966.1	-	2276550	2277410
	-2.44	0.000546	FALSE	264	45	7.62	17100	1190	DJ41_RS14990	NZ_KL810966.1	+	2277803	2279650
BASB	-2.84	0.00036	FALSE	345	54.2	8.21	33100	1700	DJ41_RS14995	NZ_KL810966.1	-	2279721	2281814
FATD	-1.57	0.0114	FALSE	216	70.1	6.89	7310	1230	DJ41_RS15000	NZ_KL810966.1	+	2282380	2283321
BAUC	-1.79	0.00258	FALSE	161	45.3	6.31	7260	622	DJ41_RS15005	NZ_KL810966.1	+	2283321	2284268
BAUE	-2.18	0.00258	FALSE	374	97.6	7.16	11400	1080	DJ41_RS15010	NZ_KL810966.1	+	2284265	2285035
	-2.08	0.00223	FALSE	847	201	8.53	26200	2840	DJ41_RS15015	NZ_KL810966.1	+	2285042	2286010
BAUA	-2.34	0.002	FALSE	669	137	9.37	49900	4740	DJ41_RS15020	NZ_KL810966.1	+	2286096	2288396
BASC	-2.59	0.00046	FALSE	499	89.9	8.19	31200	1840	DJ41_RS15025	NZ_KL810966.1	-	2288461	2289771
	-2.4	0.000586	FALSE	403	82.6	9.1	54500	3880	DJ41_RS15030	NZ_KL810966.1	-	2289819	2292761
entE	-2.01	0.00258	FALSE	588	145	8.86	32800	3730	DJ41_RS15035	NZ_KL810966.1	+	2292923	2294551
ENTB	-2.24	0.000725	FALSE	524	115	7.69	18200	1580	DJ41_RS15040	NZ_KL810966.1	+	2294569	2295438
HDC	-2.43	0.000368	FALSE	257	44.5	6.97	12700	904	DJ41_RS15045	NZ_KL810966.1	+	2295556	2296707
	-2.24	0.00161	FALSE	296	63.3	7.73	16000	1540	DJ41_RS15055	NZ_KL810966.1	+	2296953	2298563
	-2.38	0.00714	FALSE	341	79.3	8.08	18500	2030	DJ41_RS15060	NZ_KL810966.1	+	2298560	2300155
BASH	-3.04	0.00289	FALSE	86.9	11.2	4.5	2710	120	DJ41_RS15065	NZ_KL810966.1	+	2300228	2300962
ENTD	-2.55	0.000786	FALSE	48	7.85	3.9	1540	97	DJ41_RS15070	NZ_KL810966.1	+	2300973	2301728
ENTC	-2.99	0.000373	FALSE	325	46.9	7.12	16100	826	DJ41_RS15075	NZ_KL810966.1	+	2301853	2303022
MRDB	1.34	0.0397	FALSE	30	84.8	5.98	1360	1480	DJ41_RS15355	NZ_KL810966.1	-	2367942	2369084
	1.1	0.0439	FALSE	17.4	39.4	4.44	653	443	DJ41_RS15385	NZ_KL810966.1	-	2373705	2374493
NA	3.97	0.00036	FALSE	18.5	229	4.1	154	889	DJ41_RS15390	NZ_KL810966.1	-	2374781	2375053
NA	4.36	0.00036	FALSE	20.2	392	4.09	120	1070	DJ41_RS15395	NZ_KL810966.1	-	2375055	2375246
NA	3.78	0.0019	FALSE	11.6	181	4.51	234	1090	DJ41_RS15400	NZ_KL810966.1	-	2375243	2375665
NA	3.16	0.0147	FALSE	15.1	131	3.61	190	506	DJ41_RS15405	NZ_KL810966.1	-	2375677	2375940
	4.2	0.000337	FALSE	16.4	337	6.13	597	4460	DJ41_RS15410	NZ_KL810966.1	-	2375950	2376846
RECE	3.82	0.000566	FALSE	14.8	229	5.81	505	2850	DJ41_RS15415	NZ_KL810966.1	-	2376849	2377700
NA	4.56	0.00036	FALSE	63.8	1220	5.74	296	3730	DJ41_RS0104155	NZ_KL810966.1	-	2377717	2377926
NA	4.18	0.00036	FALSE	49.3	724	7.03	908	7950	DJ41_RS15420	NZ_KL810966.1	-	2378342	2379112
NA	4.29	0.000368	FALSE	39	805	5.12	241	2200	DJ41_RS15425	NZ_KL810966.1	-	2379105	2379296
NA	3.58	0.000502	FALSE	38.1	584	4.86	305	1650	DJ41_RS15430	NZ_KL810966.1	-	2379296	2379481
	4.53	0.000579	FALSE	53.4	849	6.3	427	5620	DJ41_RS15435	NZ_KL810966.1	-	2379474	2379914
NA	4.52	0.00093	FALSE	16.2	428	4.24	122	1230	DJ41_RS15460	NZ_KL810966.1	+	2382942	2383142
NA	3.88	0.00369	FALSE	31.3	346	5.33	560	1890	DJ41_RS15465	NZ_KL810966.1	+	2383153	2383527
NA	3.8	0.00454	FALSE	39.5	699	5.22	344	1820	DJ41_RS15470	NZ_KL810966.1	+	2383568	2383750
	4.66	0.000368	FALSE	25.2	705	6.82	701	7820	DJ41_RS15475	NZ_KL810966.1	+	2383883	2384641
DNAB	4.17	0.000471	FALSE	16.5	304	6.54	636	5740	DJ41_RS15480	NZ_KL810966.1	+	2384641	2385966
NA	4.67	0.000568	FALSE	22.4	374	3.87	77	1160	DJ41_RS15485	NZ_KL810966.1	+	2385963	2386151
NA	4.85	0.00092	FALSE	24.7	490	5.03	157	2580	DJ41_RS15490	NZ_KL810966.1	+	2386309	2386677
NA	4.16	0.000707	FALSE	6.29	156	3.13	71	539	DJ41_RS15495	NZ_KL810966.1	+	2386670	2386906
NA	4.01	0.00822	FALSE	7.16	147	3.58	89	560	DJ41_RS15500	NZ_KL810966.1	+	2386899	2387159
NA	4.75	0.000802	FALSE	22	414	5.15	167	2910	DJ41_RS15505	NZ_KL810966.1	+	2387152	2387592
	4.52	0.000509	FALSE	20.2	319	4.9	151	1930	DJ41_RS15510	NZ_KL810966.1	+	2387589	2388014
NA	4.12	0.000448	FALSE	9.47	188	3.78	109	806	DJ41_RS15515	NZ_KL810966.1	+	2388024	2388317
NA	3.44	0.00284	FALSE	10.3	133	3.64	125	511	DJ41_RS15520	NZ_KL810966.1	+	2388328	2388597
NA	3.22	0.00849	FALSE	22.4	164	4.93	494	1110	DJ41_RS15525	NZ_KL810966.1	+	2388608	2389069
NA	3.66	0.0135	FALSE	9.81	135	3.51	129	531	DJ41_RS15540	NZ_KL810966.1	+	2390051	2390326
NA	3.58	0.00382	FALSE	5.97	86.7	3.48	134	582	DJ41_RS15545	NZ_KL810966.1	+	2390328	2390798
Y2213	3.73	0.00117	FALSE	14.2	174	4.93	244	1530	DJ41_RS15550	NZ_KL810966.1	+	2390811	2391428
Y2212	4.04	0.00364	FALSE	3.52	65.9	3.27	87	487	DJ41_RS15555	NZ_KL810966.1	+	2391472	2391990
	4.43	0.000802	FALSE	10.5	226	5.96	341	4240	DJ41_RS15560	NZ_KL810966.1	+	2391974	2393287
	3.65	0.00093	FALSE	19.8	303	6.89	1100	6060	DJ41_RS15565	NZ_KL810966.1	+	2393295	2394698
Y2207	3.91	0.0028	FALSE	12.3	225	5.97	433	3480	DJ41_RS15570	NZ_KL810966.1	+	2394664	2395749
Y2206	4.31	0.00436	FALSE	12.5	353	5.89	313	4060	DJ41_RS15575	NZ_KL810966.1	+	2396068	2396874
	3.87	0.00586	FALSE	82.7	799	7.77	1650	14000	DJ41_RS15580	NZ_KL810966.1	+	2396887	2398041
NA	4	0.00405	FALSE	13.7	279	4.57	132	1650	DJ41_RS15585	NZ_KL810966.1	+	2398081	2398494
	4.04	0.00223	FALSE	8.56	191	4.14	129	1070	DJ41_RS15590	NZ_KL810966.1	+	2398498	2398890
	2.83	0.0224	FALSE	11.5	76.4	3.66	209	415	DJ41_RS15595	NZ_KL810966.1	+	2398893	2399273
NA	3.42	0.00357	FALSE	18.9	185	4.01	137	744	DJ41_RS15600	NZ_KL810966.1	+	2399273	2399554
	2.78	0.0128	FALSE	11.8	102	4.09	230	616	DJ41_RS15605	NZ_KL810966.1	+	2399529	2399951
	2.77	0.0167	FALSE	9.15	83.9	3.68	174	477	DJ41_RS15610	NZ_KL810966.1	+	2399953	2400351
NA	2.95	0.0413	FALSE	2.34	11.9	0.181	20	35	DJ41_RS15625	NZ_KL810966.1	+	2401307	2401507
NA	4.34	0.00405	FALSE	14.6	207	3.92	89	1160	DJ41_RS15630	NZ_KL810966.1	+	2401614	2401967
XBJ1_1244	4.1	0.00658	FALSE	0.394	6.7	0.748	9	123	DJ41_RS15635	NZ_KL810966.1	+	2401967	2403145
	4.51	0.0167	FALSE	0.434	12	1.44	19	161	DJ41_RS15640	NZ_KL810966.1	+	2403198	2404115
NA	3.77	0.00302	FALSE	14	210	4.78	192	1520	DJ41_RS15645	NZ_KL810966.1	+	2404186	2404695
NA	3.05	0.0247	FALSE	12.5	81	3.29	230	458	DJ41_RS15655	NZ_KL810966.1	+	2405872	2406258
NA	3.03	0.0245	FALSE	19.4	105	4.31	495	831	DJ41_RS0104180	NZ_KL810966.1	+	2406255	2406794
	1.58	0.0479	FALSE	65.5	186	8.87	7200	13000	DJ41_RS15665	NZ_KL810966.1	+	2407503	2412416
NA	3.62	0.00766	FALSE	5.96	68.6	2.77	41	390	DJ41_RS15680	NZ_KL810966.1	+	2413704	2414102
NA	3	0.014	FALSE	6.98	57.9	3.39	93	418	DJ41_RS15685	NZ_KL810966.1	+	2414102	2414608
NA	2.83	0.0221	FALSE	4.63	36.3	2.44	80	188	DJ41_RS15690	NZ_KL810966.1	+	2414605	2414967
	2.9	0.0227	FALSE	1.61	12.6	1.12	23	71	DJ41_RS15695	NZ_KL810966.1	+	2418474	2418869
YBCS	2.01	0.0135	FALSE	14	47.2	3.72	218	373	DJ41_RS15700	NZ_KL810966.1	+	2418866	2419420
NA	-4.72	0.00036	FALSE	5390	216	7.46	43900	526	DJ41_RS15835	NZ_KL810966.1	-	2447329	2447499
	-1.79	0.0043	FALSE	62.2	18.7	4.9	1910	242	DJ41_RS15880	NZ_KL810966.1	-	2457308	2458186
GLTS	-1.29	0.00815	FALSE	243	112	7.73	12700	2200	DJ41_RS16155	NZ_KL810966.1	+	2506855	2508090
	-1.27	0.028	FALSE	8770	3560	11.6	224000	27900	DJ41_RS16180	NZ_KL810966.1	+	2511807	2512343
CSUD	-1.07	0.0227	FALSE	500	269	9.89	51100	9900	DJ41_RS16200	NZ_KL810966.1	+	2514314	2516812
	-1.76	0.0247	FALSE	17.3	4.98	2.52	402	45	DJ41_RS16245	NZ_KL810966.1	+	2525205	2525822
NA	2.18	0.0382	FALSE	46	209	5.72	986	1770	DJ41_RS16560	NZ_KL810966.1	-	2590061	2590564
VPA0159	-2.68	0.00321	FALSE	273	36	6.21	9220	464	DJ41_RS16715	NZ_KL810966.1	+	2631256	2632050
NA	2	0.0043	FALSE	30.2	131	4	371	510	DJ41_RS16865	NZ_KL810966.1	-	2661262	2661519
ALEB	-1.52	0.0489	FALSE	33.8	14.7	5.85	3210	569	DJ41_RS16930	NZ_KL810966.1	-	2675801	2678038
NA	1.08	0.0382	FALSE	54.6	104	4.36	560	383	DJ41_RS16940	NZ_KL810966.1	+	2680023	2680274
GLT	-1.05	0.0208	FALSE	41.7	19.4	5.59	3120	474	DJ41_RS17125	NZ_KL810966.1	-	2720604	2722277
ACCC	-1.23	0.0124	FALSE	790	350	9.45	43800	7010	DJ41_RS17155	NZ_KL810966.1	-	2728309	2729679
AROQ	-1.7	0.02	FALSE	259	68	5.93	5630	442	DJ41_RS17165	NZ_KL810966.1	-	2730133	2730588
UMUC	2.08	0.00899	FALSE	6.82	24.8	3.94	385	469	DJ41_RS17170	NZ_KL810966.1	-	2730824	2732152
FABZ	-2.29	0.0141	FALSE	763	115	7.11	15800	796	DJ41_RS17380	NZ_KL810966.1	+	2777614	2778099
RECX	1.25	0.0225	FALSE	36.3	98.3	4.75	745	694	DJ41_RS17395	NZ_KL810966.1	-	2780253	2780735
RECA	2.58	0.000438	FALSE	596	3690	10.6	26600	61000	DJ41_RS17400	NZ_KL810966.1	-	2780789	2781838
	-1.25	0.0317	FALSE	38.7	14.1	5.59	3450	431	DJ41_RS17645	NZ_KL810966.1	+	2826497	2828593
PRSA2	2.81	0.00036	FALSE	89.4	643	7.64	2840	8640	DJ41_RS18330	NZ_KL810966.1	+	2982798	2983682
NADV	2.87	0.000797	FALSE	93	788	8.62	4790	17900	DJ41_RS18335	NZ_KL810966.1	+	2983694	2985187
	1.9	0.000636	FALSE	52.1	192	6.26	1800	2230	DJ41_RS18340	NZ_KL810966.1	+	2985248	2986015
DHBB	-2.54	0.000373	FALSE	625	105	7.41	16800	1090	DJ41_RS18665	NZ_KL810966.1	-	3061945	3062586
	-2.2	0.0167	FALSE	461	108	7.47	11600	1430	DJ41_RS18670	NZ_KL810966.1	-	3062659	3063429
FPVA	-2.59	0.000619	FALSE	240	38.4	7.58	24100	1250	DJ41_RS19105	NZ_KL810966.1	+	3152634	3154769
	-3.06	0.0178	FALSE	72.5	7.34	4.87	4800	167	DJ41_RS19115	NZ_KL810966.1	+	3155124	3156680
IUCB	-1.92	0.00675	FALSE	567	113	7.19	15300	1270	DJ41_RS19170	NZ_KL810966.1	-	3167191	3167811
	-1.77	0.00364	FALSE	65.9	16.7	5.63	3100	450	DJ41_RS19180	NZ_KL810966.1	-	3168281	3169804
IUTA	-1.76	0.00928	FALSE	421	119	8.97	46500	4040	DJ41_RS19190	NZ_KL810966.1	-	3170183	3172501
SBNC	-2.25	0.019	FALSE	99.8	18.1	6.26	8100	580	DJ41_RS19205	NZ_KL810966.1	-	3173974	3175884
IUCC	-1.81	0.00178	FALSE	196	52.4	7.58	14400	1660	DJ41_RS19210	NZ_KL810966.1	-	3175894	3177735
	-1.65	0.002	FALSE	96.9	29.3	6.27	5930	711	DJ41_RS19215	NZ_KL810966.1	-	3177747	3179186
IUCD	-1.95	0.0182	FALSE	113	25.9	6.15	6920	542	DJ41_RS19220	NZ_KL810966.1	-	3179207	3180640
ISCS	-1.14	0.014	FALSE	345	151	8.04	17900	2650	DJ41_RS19290	NZ_KL810966.1	+	3194956	3196173
TYRA	-1.49	0.0331	FALSE	48.5	17.3	4.67	1940	245	DJ41_RS19340	NZ_KL810966.1	-	3206074	3207015
	2.31	0.00257	FALSE	32.5	166	5.55	650	1720	DJ41_RS19380	NZ_KL810966.1	-	3212068	3212727
OPPC	-1.02	0.038	FALSE	28.3	12.8	4.43	1270	209	DJ41_RS19390	NZ_KL810966.1	-	3214578	3215720
AMIC	-1.18	0.0288	FALSE	31	12.4	4.12	1240	170	DJ41_RS19395	NZ_KL810966.1	-	3215728	3216666
NA	2.38	0.0115	FALSE	51.3	367	5.2	543	1300	DJ41_RS19620	NZ_KL810966.1	-	3263311	3263553
	-1.35	0.0239	FALSE	110	46	5.76	3580	514	DJ41_RS19975	NZ_KL810966.1	-	3337546	3338310
	2.71	0.002	FALSE	1.72	11	2.55	87	195	DJ41_RS19980	NZ_KL810966.1	+	3338680	3339891
	2.33	0.00098	FALSE	4.98	23	3.72	230	401	DJ41_RS19985	NZ_KL810966.1	+	3339904	3341127
	2.12	0.00392	FALSE	3.05	12.6	3.19	183	254	DJ41_RS19990	NZ_KL810966.1	+	3341127	3342539
TAUD	2.37	0.00169	FALSE	23.8	139	5.72	854	1810	DJ41_RS20200	NZ_KL810966.1	-	3386219	3387100
TAUC	2.37	0.000866	FALSE	20.1	116	5.43	673	1550	DJ41_RS20205	NZ_KL810966.1	-	3387109	3387978
tauB	2.44	0.000802	FALSE	17.4	100	5.1	501	1180	DJ41_RS20210	NZ_KL810966.1	-	3387975	3388769
tauA	2.53	0.000472	FALSE	16	96.2	5.39	636	1590	DJ41_RS20215	NZ_KL810966.1	-	3388779	3389801
	1.81	0.0028	FALSE	9.43	35.7	4.53	519	674	DJ41_RS20235	NZ_KL810966.1	-	3394738	3396033
CYSE	1.84	0.0128	FALSE	2.06	7.26	1.96	81	122	DJ41_RS20385	NZ_KL810966.1	+	3422472	3423395
CJAA	1.7	0.00246	FALSE	14.3	48.8	4.55	523	628	DJ41_RS20415	NZ_KL810966.1	-	3429833	3430693
GLNQ	2.43	0.00258	FALSE	6.82	41	3.75	212	475	DJ41_RS20420	NZ_KL810966.1	-	3430724	3431455
ARTM2	2.23	0.00291	FALSE	4.59	22.7	2.83	130	221	DJ41_RS20425	NZ_KL810966.1	-	3431458	3432123
GLNP	2.12	0.0136	FALSE	7.65	23.6	3.1	114	310	DJ41_RS20430	NZ_KL810966.1	-	3432113	3432772
	3.61	0.00036	FALSE	11.2	130	4.6	279	1520	DJ41_RS20460	NZ_KL810966.1	+	3440393	3441004
UMUD	3.8	0.000337	FALSE	24.4	357	5.91	614	3550	DJ41_RS20465	NZ_KL810966.1	-	3441075	3441686
NA	3.2	0.0046	FALSE	17.5	165	3.76	176	858	DJ41_RS20470	NZ_KL810966.1	+	3441969	3442205
HSDM	2.78	0.0174	FALSE	238	2370	10.7	23100	77200	DJ41_RS20485	NZ_KL810966.1	+	3444669	3446954
HSDS	2.34	0.00278	FALSE	96.3	644	8.51	5580	13400	DJ41_RS20490	NZ_KL810966.1	+	3446954	3448360
HSDR	2.31	0.0482	FALSE	163	1200	10.6	22500	56900	DJ41_RS20495	NZ_KL810966.1	+	3448357	3451608
YQAJ	2.59	0.0189	FALSE	46.8	310	7.26	2320	5940	DJ41_RS20500	NZ_KL810966.1	+	3451640	3452809
	2.18	0.0308	FALSE	49	213	6.6	1700	3470	DJ41_RS20505	NZ_KL810966.1	+	3452986	3453882
NMB1124	-1.49	0.00472	FALSE	370	144	7.32	12000	1420	DJ41_RS20555	NZ_KL810966.1	+	3464708	3465385
NA	3.48	0.00036	FALSE	21	240	3.98	176	785	DJ41_RS20865	NZ_KL810966.1	-	3535318	3535533
NA	3.57	0.000368	FALSE	6.18	68.4	3.89	153	705	DJ41_RS20870	NZ_KL810966.1	-	3535535	3536257
NA	3.26	0.00284	FALSE	5.64	46.1	2.91	129	323	DJ41_RS20875	NZ_KL810966.1	-	3536254	3536733
NA	3.72	0.00036	FALSE	9.39	119	3.05	108	485	DJ41_RS20880	NZ_KL810966.1	-	3536736	3536981
NA	3.77	0.00036	FALSE	5.75	72.8	4.47	218	1120	DJ41_RS20885	NZ_KL810966.1	-	3536983	3538062
NA	4.58	0.00289	FALSE	4.77	114	2.48	32	337	DJ41_RS20890	NZ_KL810966.1	-	3538067	3538273
	4.35	0.0005	FALSE	5.33	110	4.91	202	1800	DJ41_RS20895	NZ_KL810966.1	-	3538270	3539391
NA	3.98	0.00258	FALSE	4.02	88.5	2.97	62	419	DJ41_RS20900	NZ_KL810966.1	-	3539403	3539726
	3.91	0.00467	FALSE	2.67	50.6	2.09	37	215	DJ41_RS20905	NZ_KL810966.1	-	3539719	3540009
YDAS	3.31	0.00343	FALSE	8.43	73	2.69	100	259	DJ41_RS20920	NZ_KL810966.1	+	3541468	3541716
	4.8	0.00097	FALSE	8.13	171	4.84	191	2350	DJ41_RS20935	NZ_KL810966.1	+	3542606	3543520
	3.46	0.000524	FALSE	2.8	31.5	3.32	127	432	DJ41_RS20940	NZ_KL810966.1	+	3543517	3544467
NA	3.47	0.00146	FALSE	6.09	50.7	3.66	111	542	DJ41_RS20945	NZ_KL810966.1	+	3544460	3545209
NA	2.62	0.00548	FALSE	3.62	26.6	1.99	61	134	DJ41_RS20950	NZ_KL810966.1	+	3545206	3545559
NA	2.89	0.00189	FALSE	5.17	34.3	2.58	113	224	DJ41_RS20955	NZ_KL810966.1	+	3545552	3546010
NA	3.07	0.00364	FALSE	6.16	39.3	2.4	60	190	DJ41_RS20960	NZ_KL810966.1	+	3546014	3546352
AZL_008550	2.99	0.00284	FALSE	2.44	20.1	1.6	47	119	DJ41_RS20965	NZ_KL810966.1	+	3546349	3546753
	1.77	0.0306	FALSE	3.82	11.4	1.66	63	78	DJ41_RS20985	NZ_KL810966.1	+	3548752	3549219
Y2213	2.51	0.00569	FALSE	5.06	21.4	2.73	82	201	DJ41_RS20990	NZ_KL810966.1	+	3549188	3549829
Y2212	4	0.011	FALSE	0.973	13.5	1.03	13	92	DJ41_RS20995	NZ_KL810966.1	+	3549888	3550364
	3.2	0.0043	FALSE	3.71	22.2	3.61	116	484	DJ41_RS21000	NZ_KL810966.1	+	3550342	3551868
BMUL_1827	2.11	0.011	FALSE	6.51	22.9	3.88	211	435	DJ41_RS21005	NZ_KL810966.1	+	3551877	3553211
NA	2.61	0.0167	FALSE	1.26	8.89	0.0848	14	38	DJ41_RS21020	NZ_KL810966.1	+	3554580	3554879
	3.79	0.00334	FALSE	9.68	85.2	4.73	209	1530	DJ41_RS21030	NZ_KL810966.1	+	3555122	3556324
NA	3.77	0.00415	FALSE	13.5	140	4.23	212	1080	DJ41_RS21035	NZ_KL810966.1	+	3556338	3556808
BMUL_1823	2.75	0.000579	FALSE	11.5	64.5	4.7	369	901	DJ41_RS21040	NZ_KL810966.1	+	3556814	3557788
NA	3.79	0.00378	FALSE	2.87	54.8	2.42	40	300	DJ41_RS21045	NZ_KL810966.1	+	3557802	3558185
NA	2.45	0.0172	FALSE	9.22	37.3	2.96	105	204	DJ41_RS21050	NZ_KL810966.1	+	3558195	3558578
	3.31	0.00146	FALSE	11.4	82.6	3.72	112	611	DJ41_RS21060	NZ_KL810966.1	+	3558787	3559269
	3.47	0.00321	FALSE	14.2	102	3.77	115	671	DJ41_RS21065	NZ_KL810966.1	+	3559262	3559705
	3.26	0.00296	FALSE	6.88	45.9	3.57	93	502	DJ41_RS21070	NZ_KL810966.1	+	3559768	3560535
	2.89	0.00406	FALSE	6.08	40.1	2.31	53	180	DJ41_RS21075	NZ_KL810966.1	+	3560542	3560856
NA	3.37	0.00302	FALSE	15.9	117	3.18	87	437	DJ41_RS21080	NZ_KL810966.1	+	3560883	3561119
	1.93	0.00725	FALSE	5.46	17.3	4.7	417	749	DJ41_RS21090	NZ_KL810966.1	+	3561785	3564823
	2.24	0.00666	FALSE	7.45	29	3.11	122	302	DJ41_RS21095	NZ_KL810966.1	+	3564834	3565487
UMUC	3.29	0.000678	FALSE	1.72	21.2	3.06	95	414	DJ41_RS21145	NZ_KL810966.1	-	3574076	3575374
UMUD	3.46	0.00498	FALSE	2.04	18.6	1.53	43	202	DJ41_RS21150	NZ_KL810966.1	-	3575378	3575872
CLPB	1.08	0.034	FALSE	115	224	8.78	12200	12000	DJ41_RS21215	NZ_KL810966.1	+	3590080	3592659
HDEN_0148	-1.47	0.0167	FALSE	49.6	19.2	4.28	1240	165	DJ41_RS21520	NZ_KL810966.1	+	3659697	3660284
	-1.49	0.0179	FALSE	35.8	15	4.72	1610	230	DJ41_RS21525	NZ_KL810966.1	-	3660247	3661302
NA	2.21	0.0179	FALSE	13	45.9	3.05	184	199	DJ41_RS21545	NZ_KL810966.1	-	3663872	3664168
NA	3.24	0.00714	FALSE	8.64	66.4	2.47	84	198	DJ41_RS21550	NZ_KL810966.1	-	3664273	3664476
NA	3.12	0.00487	FALSE	7.9	58.3	3.21	140	309	DJ41_RS21555	NZ_KL810966.1	-	3664473	3664844
NA	4.12	0.00036	FALSE	4.25	75.5	2.79	63	469	DJ41_RS21560	NZ_KL810966.1	-	3664841	3665209
NA	4.72	0.00036	FALSE	7.19	189	3.07	55	629	DJ41_RS21565	NZ_KL810966.1	-	3665206	3665439
SGR_15T	3.87	0.000636	FALSE	5.18	65.6	4.84	366	1390	DJ41_RS21570	NZ_KL810966.1	-	3665436	3666917
	4.11	0.000266	FALSE	9.52	173	5.27	407	2360	DJ41_RS21575	NZ_KL810966.1	-	3666989	3667921
	3.94	0.00223	FALSE	5.48	63.4	4.13	256	908	DJ41_RS21580	NZ_KL810966.1	-	3667933	3668913
NA	4.35	0.000637	FALSE	4.07	65.2	3.17	108	546	DJ41_RS21585	NZ_KL810966.1	-	3668915	3669487
	4.94	0.000163	FALSE	11.9	393	5.92	497	5200	DJ41_RS21590	NZ_KL810966.1	-	3669617	3670495
	5.85	0.000337	FALSE	17.6	697	5.16	122	4270	DJ41_RS21595	NZ_KL810966.1	-	3670563	3670937
NA	3.41	0.000866	FALSE	2.73	26.6	2.8	109	325	DJ41_RS21620	NZ_KL810966.1	+	3672774	3673610
AZL_008590	3.63	0.000373	FALSE	5.38	60.7	3.42	105	551	DJ41_RS21625	NZ_KL810966.1	+	3673607	3674242
NA	3.68	0.00268	FALSE	5.76	74.3	2.88	79	404	DJ41_RS21630	NZ_KL810966.1	+	3674239	3674610
	3.29	0.000509	FALSE	3.08	30.3	2.97	97	379	DJ41_RS21635	NZ_KL810966.1	+	3674607	3675434
	2.29	0.0013	FALSE	7.23	37.9	3.8	283	497	DJ41_RS21640	NZ_KL810966.1	+	3675431	3676315
DNAC	2.41	0.00109	FALSE	4.95	25.4	3.1	157	285	DJ41_RS21645	NZ_KL810966.1	+	3676312	3677097
	3.34	0.002	FALSE	2.8	28.7	1.93	41	178	DJ41_RS21650	NZ_KL810966.1	+	3677084	3677518
NA	4.04	0.00527	FALSE	1.66	34.1	0.572	10	102	DJ41_RS21655	NZ_KL810966.1	+	3677530	3677739
	3.59	0.00136	FALSE	4.22	36.2	3.11	69	474	DJ41_RS21660	NZ_KL810966.1	+	3677739	3678485
	2.9	0.00289	FALSE	5.13	41.8	4.59	294	990	DJ41_RS21665	NZ_KL810966.1	+	3678712	3680334
NA	2.54	0.00586	FALSE	7.48	36.9	2.01	51	134	DJ41_RS21670	NZ_KL810966.1	+	3680412	3680666
	1.8	0.00759	FALSE	4.37	14.4	3.73	250	398	DJ41_RS21675	NZ_KL810966.1	+	3680668	3682359
USPA	-1.2	0.0387	FALSE	111	59.8	6.22	3980	737	DJ41_RS21875	NZ_KL810966.1	+	3727337	3728179
	-1.22	0.00586	FALSE	116	52.6	8.25	18800	2870	DJ41_RS22150	NZ_KL810966.1	+	3795600	3799424
BMUL_2909	-1.35	0.0142	FALSE	103	35.5	5.51	3360	389	DJ41_RS22160	NZ_KL810966.1	+	3800424	3801191
CLPB2	-1.18	0.00529	FALSE	105	45.4	7.53	12000	1850	DJ41_RS22170	NZ_KL810966.1	+	3801694	3804372
OCAR_6752	-1.43	0.00593	FALSE	109	39.5	5.21	2380	329	DJ41_RS22230	NZ_KL810966.1	-	3814761	3815330
PAAN	1.9	0.0135	FALSE	17	52.4	5.83	813	1620	DJ41_RS22310	NZ_KL810966.1	-	3832414	3834516
paaA	2.26	0.0178	FALSE	21.7	95.5	5.52	760	1720	DJ41_RS22315	NZ_KL810966.1	+	3834782	3835720
paaB	2.23	0.00595	FALSE	14.6	66.1	3.23	142	275	DJ41_RS22320	NZ_KL810966.1	+	3835753	3836043
PAAC	1.62	0.0166	FALSE	11.4	31.8	3.93	309	343	DJ41_RS22325	NZ_KL810966.1	+	3836056	3836811
PAAJ	2.06	0.0142	FALSE	15.2	53.9	3.77	195	402	DJ41_RS22330	NZ_KL810966.1	+	3836828	3837328
	2.44	0.00258	FALSE	443	2290	8.33	4510	13200	DJ41_RS22825	NZ_KL810967.1	+	6030	6350
	2.12	0.00284	FALSE	410	1840	7.85	3740	7340	DJ41_RS22830	NZ_KL810967.1	+	6343	6615

## Sheet: MG1655ΔtolC_Ciprofloxacin
# Parameter Comp: TREATMENT_NAME: Cipro-1h - No Drug-1h
# Parameter Adjusted P-value: 0.05
# Parameter Fold-change: 2
Feature Symbol	log2(fold change)	adjusted P-value	Low Expressed	Group 1 Med. nRPKM	Group 2 Med. nRPKM	Mean Log2(nRPKM)	Group 1 Med. Count	Group 2 Med. Count	Feature ID	chr	strand	start	end
rpsT	1.07	0.0137	FALSE	2420	4450	9.78	29700	44500	b0023	NC_000913.3	-	20815	21078
caiF	-1.44	0.00105	FALSE	66.7	24.6	3.98	1030	290	b0034	NC_000913.3	+	34300	34695
caiE	-1.03	0.012	FALSE	13.5	6.12	2.37	366	122	b0035	NC_000913.3	-	34781	35371
rluA	1.55	0.0124	FALSE	47.7	136	5.93	1400	3200	b0058	NC_000913.3	-	59687	60346
rapA	1.72	0.00569	FALSE	35.2	109	7.68	4540	11700	b0059	NC_000913.3	-	60358	63264
polB	2.91	0.000223	FALSE	16.9	131	6.8	1710	9170	b0060	NC_000913.3	-	63429	65780
sgrR	-1.14	0.00417	FALSE	21.9	10.1	4.58	1430	476	b0069	NC_000913.3	-	75644	77299
leuO	-2.08	0.00348	FALSE	6.17	1.46	1.58	251	55	b0076	NC_000913.3	+	84368	85312
htrE	-1.33	0.00506	FALSE	0.708	0.312	0.288	81	23	b0139	NC_000913.3	-	152829	155426
yadV	-1.08	0.0166	FALSE	1.85	0.878	-0.0532	53	20	b0140	NC_000913.3	-	155461	156201
dgt	-1.04	0.00333	FALSE	32	15.5	5.07	2100	598	b0160	NC_000913.3	+	179237	180754
aspU	1.72	0.0178	FALSE	9.48	27.3	0.107	26	61	b0206	NC_000913.3	+	228928	229004
yafT	1.22	0.0028	FALSE	3.44	8.4	2.06	120	203	b0217	NC_000913.3	+	237335	238120
lafU	1.31	0.0107	FALSE	1.32	3.78	0.876	41	82	b0230	NC_000913.3	+	250072	250827
dinB	3.44	0.000207	FALSE	13.8	168	5.66	649	4920	b0231	NC_000913.3	+	250898	251953
yafN	2.3	0.000541	FALSE	19.5	83.5	3.62	258	696	b0232	NC_000913.3	+	252005	252298
yafO	1.97	0.00111	FALSE	14.6	58.1	3.54	258	590	b0233	NC_000913.3	+	252301	252699
yafP	1.38	0.0152	FALSE	6.86	19	2.33	135	219	b0234	NC_000913.3	+	252709	253161
ykfJ	1.07	0.0135	FALSE	1.36	3.02	-1.26	12	18	b0235	NC_000913.3	+	253479	253685
ptwF	-1.08	0.0395	FALSE	26.7	12.2	-0.14	55	17	b4629	NC_000913.3	+	297206	297254
yagU	-2.17	0.0016	FALSE	83.6	18.1	4.7	2280	444	b0287	NC_000913.3	+	302991	303605
ykgJ	-2.31	0.00269	FALSE	15.8	2.99	1.28	231	28	b0288	NC_000913.3	-	303853	304182
rclR	-1.23	0.0091	FALSE	1.69	0.736	-0.05	61	16	b0305	NC_000913.3	+	320227	321081
ykgF	-1.57	0.0296	FALSE	7.31	1.89	2.2	335	83	b0307	NC_000913.3	+	322338	323765
ykgG	-1.19	0.00607	FALSE	5.63	2.43	1.35	151	43	b0308	NC_000913.3	+	323758	324453
yahA	-1.18	0.00256	FALSE	5.72	2.49	2.02	241	73	b0315	NC_000913.3	+	332371	333459
yahB	-1.66	0.0011	FALSE	14.5	4.2	2.81	462	111	b0316	NC_000913.3	-	333501	334433
yahD	-1.34	0.0215	FALSE	5.98	2.6	1.22	161	44	b0318	NC_000913.3	+	335280	335885
yahM	-1.76	0.00359	FALSE	23	7.35	1.61	261	46	b0327	NC_000913.3	+	345404	345649
yahN	-2.34	0.00408	FALSE	4.64	1.04	0.753	133	23	b0328	NC_000913.3	-	345666	346337
yahO	-1.04	0.0146	FALSE	28.2	12.8	2.52	351	96	b0329	NC_000913.3	+	346484	346759
lacY	-1.49	0.00307	FALSE	1.14	0.394	-0.252	55	14	b0343	NC_000913.3	-	361926	363179
yaiX	-1.74	0.00941	FALSE	2.51	0.625	-1.34	30	5	b4579_382591_382872	NC_000913.3	-	382591	382872
yaiP	-1.73	0.00637	FALSE	1.42	0.394	-0.134	70	12	b0363	NC_000913.3	-	382739	383935
yaiT	-1.11	0.00468	FALSE	7.57	3.63	2.94	467	149	b4580	NC_000913.3	+	392970	394418
yaiV	-1.18	0.00966	FALSE	5.45	2.77	1.19	157	51	b0375	NC_000913.3	+	394506	395129
iraP	-2.04	0.00729	FALSE	46.4	14.3	2.88	564	113	b0382	NC_000913.3	+	401386	401646
phoA	-1.63	0.000747	FALSE	17.4	5.27	3.76	983	211	b0383	NC_000913.3	+	401747	403162
rdgC	1.3	0.00451	FALSE	50.3	107	6.1	1740	3610	b0393	NC_000913.3	-	409108	410019
tsx	1.02	0.0278	FALSE	197	405	8.09	6950	12900	b0411	NC_000913.3	-	431129	432013
ffs	2.09	0.0364	FALSE	72.5	308	4	367	892	b0455	NC_000913.3	+	476448	476561
hha	-1.36	0.0155	FALSE	372	164	5.61	3200	1020	b0460	NC_000913.3	-	480090	480308
htpG	1.49	0.00246	FALSE	118	298	8.38	7240	15900	b0473	NC_000913.3	+	495120	496994
fsr	-1.44	0.0019	FALSE	15	5.96	3.54	743	195	b0479	NC_000913.3	-	503476	504696
glsA	-1.77	0.0149	FALSE	12.7	3.94	2.79	526	126	b0485	NC_000913.3	+	511641	512573
ybaT	-1.28	0.001	FALSE	13	5.32	3.42	743	184	b0486	NC_000913.3	+	512576	513868
fetA	-1.2	0.00457	FALSE	28.1	12.7	3.71	796	245	b0490	NC_000913.3	+	515919	516596
ybbC	-2.26	0.0487	FALSE	8.67	2.78	0.502	142	38	b0498	NC_000913.3	+	527581	527949
allE	-1.55	0.000813	FALSE	15.2	5.28	2.82	528	128	b0515	NC_000913.3	-	543261	544046
allC	-1.57	0.00454	FALSE	4.5	1.49	1.79	247	49	b0516	NC_000913.3	-	544057	545292
sfmD	-1.81	0.004	FALSE	1.02	0.269	0.564	111	28	b0532	NC_000913.3	+	559697	562300
emrE	-1.36	0.00569	FALSE	21.8	10.1	2.22	321	96	b0543	NC_000913.3	+	568315	568647
nohD	-1.04	0.0307	FALSE	1.14	0.596	-1.06	26	9	b0560	NC_000913.3	+	580834	581379
tfaD	-1.04	0.0105	FALSE	2.71	1.35	-0.205	52	18	b0561	NC_000913.3	+	581660	582097
ybcY	-1.35	0.0108	FALSE	2.92	1.02	0.222	85	19	b0562	NC_000913.3	-	582152	582806
ompT	-1.24	0.00836	FALSE	557	243	8.49	22400	6560	b0565	NC_000913.3	-	584680	585633
cusC	-1.22	0.0152	FALSE	0.459	0.182	-1.22	28	9	b0572	NC_000913.3	+	595600	596973
ybdG	-1.1	0.00777	FALSE	36.2	14	4.84	2050	688	b0577	NC_000913.3	-	603416	604663
hokE	1.31	0.00996	FALSE	2.8	6.45	-0.527	19	34	b4415	NC_000913.3	+	607836	607988
ybdN	-1.15	0.00446	FALSE	2.14	0.922	0.845	116	36	b0602	NC_000913.3	-	635349	636569
uspG	-1.25	0.0122	FALSE	258	112	6.12	4230	1220	b0607	NC_000913.3	-	641439	641867
ybeD	1.19	0.00429	FALSE	140	363	5.96	1660	2510	b0631	NC_000913.3	-	662379	662642
djlB	-1.63	0.00347	FALSE	1.86	0.543	0.61	112	22	b0646	NC_000913.3	+	677415	678842
djlC	-1.1	0.00268	FALSE	3.51	1.62	1.83	226	75	b0649	NC_000913.3	+	680212	681663
glnX	1.08	0.0139	FALSE	448	1030	5.74	1490	2670	b0664	NC_000913.3	-	696430	696504
glnW	1.11	0.0474	FALSE	1850	3180	7.45	6160	8980	b0668	NC_000913.3	-	696756	696830
glnU	1.03	0.0308	FALSE	2380	4810	7.86	7910	10500	b0670	NC_000913.3	-	696865	696939
metT	1.3	0.0329	FALSE	326	1110	5.64	1110	2170	b0673	NC_000913.3	-	697057	697133
ybfG	-2.1	0.0107	FALSE	1.83	0.362	-0.893	53	6	b0691	NC_000913.3	-	715947	716597
ybfA	-1.09	0.0347	FALSE	544	227	6.06	5250	1190	b0699	NC_000913.3	+	729134	729340
ybfB	-2.48	0.0245	FALSE	2.23	0.755	-1.41	34	7	b0702	NC_000913.3	+	733776	734102
ybfQ	-1.66	0.0419	FALSE	3.38	0.73	-1.43	30	7	b4514	NC_000913.3	+	736445	736684
ybfL	-2.06	0.0289	FALSE	1.21	0.217	-0.756	44	7	b0705	NC_000913.3	+	736825	737961
ybfD	-1.82	0.00197	FALSE	1.89	0.525	-0.429	57	12	b0706	NC_000913.3	+	738092	738853
ybgA	-1.1	0.0144	FALSE	17.4	8.14	2.6	348	130	b0707	NC_000913.3	+	739001	739510
ybgO	-1.63	0.0016	FALSE	6.79	2.29	2	334	69	b0716	NC_000913.3	-	747921	748982
lysZ	1.09	0.0198	FALSE	266	612	4.89	897	1320	b0748	NC_000913.3	+	781369	781444
modF	-1.06	0.00996	FALSE	28.4	14.9	5.04	1810	696	b0760	NC_000913.3	-	792316	793788
uvrB	2.54	0.000207	FALSE	77.2	444	8.57	6930	25200	b0779	NC_000913.3	+	813526	815547
ybhM	-1.18	0.00966	FALSE	4.92	2.07	1.21	156	42	b0787	NC_000913.3	+	820793	821506
dinG	1.96	0.000415	FALSE	37.5	136	7.26	3580	8280	b0799	NC_000913.3	+	833070	835220
ybiB	1.27	0.00303	FALSE	82.2	197	6.94	3140	5540	b0800	NC_000913.3	+	835248	836210
ybiJ	1.38	0.0215	FALSE	47.4	152	4.62	549	1270	b0802	NC_000913.3	-	837665	837925
dacC	-1.16	0.00333	FALSE	43.8	20.7	5.24	2340	747	b0839	NC_000913.3	+	880727	881929
ybjG	-1.34	0.0149	FALSE	31.2	14.1	3.71	827	293	b0841	NC_000913.3	-	882792	883388
mdfA	-1.27	0.00585	FALSE	12.2	5.56	3.45	644	220	b0842	NC_000913.3	+	883673	884905
aqpZ	-1.11	0.0225	FALSE	10.4	6.21	2.47	337	110	b0875	NC_000913.3	-	915352	916047
ybjX	-1.34	0.0104	FALSE	77.8	30.6	5.73	3430	1220	b0877	NC_000913.3	-	918128	919120
trxB	1.37	0.0492	FALSE	115	307	7.76	4940	9960	b0888	NC_000913.3	-	931085	932050
ftsK	1.21	0.00211	FALSE	125	274	9.54	21100	31300	b0890	NC_000913.3	+	933224	937213
ycaN	-1.9	0.000967	FALSE	5.82	1.38	1.4	214	42	b0900	NC_000913.3	-	948660	949568
ycaR	1.06	0.0138	FALSE	123	281	5.17	1000	1450	b0917	NC_000913.3	+	970673	970855
elfC	-1.96	0.000896	FALSE	2.39	0.664	1.73	268	44	b0940	NC_000913.3	+	999216	1001816
elfG	-1.82	0.000823	FALSE	5.65	1.66	1.74	262	57	b0941	NC_000913.3	+	1001807	1002877
ycbU	-2.06	0.000965	FALSE	3.56	0.869	0.00292	85	12	b0942	NC_000913.3	+	1002889	1003431
ycbV	-1.69	0.00269	FALSE	3.99	1.09	0.162	75	16	b0943	NC_000913.3	+	1003439	1003954
zapC	-2	0.000407	FALSE	62.1	15.4	4.1	1500	233	b0946	NC_000913.3	+	1005952	1006494
sulA	5.68	2.05e-05	FALSE	65.9	3410	7.94	1410	51200	b0958	NC_000913.3	-	1020410	1020919
yccM	-1.02	0.0343	FALSE	14.8	5.88	3.23	540	191	b0992	NC_000913.3	-	1052289	1053362
ycdU	-1.67	0.04	FALSE	0.569	0.177	-1.56	21	7	b1029	NC_000913.3	+	1095843	1096829
csgF	-1.42	0.0225	FALSE	3.46	1.44	-0.17	64	17	b1038	NC_000913.3	-	1101711	1102127
csgD	-1.57	0.0138	FALSE	13.1	4.27	2.2	300	111	b1040	NC_000913.3	-	1102546	1103196
csgC	-1.55	0.0264	FALSE	3.18	0.977	-0.876	34	10	b1043	NC_000913.3	+	1104961	1105293
ymdA	-2.1	0.0135	FALSE	14	3.69	1.33	178	46	b1044	NC_000913.3	+	1105414	1105725
yceO	-1.41	0.0283	FALSE	7.08	3	-0.565	44	12	b1058	NC_000913.3	-	1119307	1119447
dinI	4.74	0.000514	FALSE	68	2410	6.81	743	15800	b1061	NC_000913.3	-	1121242	1121487
mdtH	-1.31	0.00254	FALSE	11.4	4.32	3.11	612	148	b1065	NC_000913.3	-	1124118	1125326
rimJ	-1.54	0.000747	FALSE	87.9	31.7	4.95	2150	488	b1066	NC_000913.3	+	1125562	1126146
yceH	-1.6	0.000823	FALSE	99.7	34.4	5.25	2750	633	b1067	NC_000913.3	+	1126157	1126804
yceM	-1.72	0.000813	FALSE	66	19	5.02	2310	493	b1068	NC_000913.3	+	1126806	1127729
flgB	-1.58	0.0138	FALSE	232	71.3	5.91	3290	1180	b1073	NC_000913.3	+	1131018	1131434
flgC	-1.65	0.011	FALSE	314	90.2	6.25	4390	1460	b1074	NC_000913.3	+	1131438	1131842
flgD	-1.61	0.00588	FALSE	462	131	7.47	10300	3420	b1075	NC_000913.3	+	1131854	1132549
flgE	-1.64	0.00282	FALSE	594	157	8.5	23400	7050	b1076	NC_000913.3	+	1132574	1133782
flgF	-1.55	0.00369	FALSE	282	95	7.1	9470	2810	b1077	NC_000913.3	+	1133802	1134557
flgG	-1.57	0.00146	FALSE	400	126	7.47	11300	3320	b1078	NC_000913.3	+	1134729	1135511
flgH	-1.85	0.0013	FALSE	168	43.6	5.97	5200	1100	b1079	NC_000913.3	+	1135564	1136262
flgI	-1.99	0.000415	FALSE	109	25.7	5.88	4810	946	b1080	NC_000913.3	+	1136274	1137371
flgJ	-2.13	0.000594	FALSE	94.2	20.6	5.46	3690	718	b1081	NC_000913.3	+	1137371	1138312
flgK	-1.99	0.000594	FALSE	102	26.8	6.48	7440	1420	b1082	NC_000913.3	+	1138378	1140021
flgL	-1.86	0.00105	FALSE	141	42.5	6.25	5810	1260	b1083	NC_000913.3	+	1140033	1140986
yceD	1.33	0.00686	FALSE	1670	4090	10.5	38800	80900	b1088	NC_000913.3	+	1146794	1147315
rpmF	1.37	0.008	FALSE	4260	11800	10.3	30100	60600	b1089	NC_000913.3	+	1147367	1147540
plsX	1.17	0.0326	FALSE	408	713	9.2	19400	28400	b1090	NC_000913.3	+	1147621	1148691
fabH	1.1	0.0149	FALSE	240	458	8.45	9630	17500	b1091	NC_000913.3	+	1148759	1149712
fabD	1.28	0.00995	FALSE	333	758	8.97	11900	26300	b1092	NC_000913.3	+	1149728	1150657
fabG	1.25	0.00996	FALSE	762	1700	9.84	24900	49900	b1093	NC_000913.3	+	1150670	1151404
ndh	1.05	0.0425	FALSE	173	268	8.11	7500	14000	b1109	NC_000913.3	+	1166085	1167389
bhsA	1.86	0.00256	FALSE	47.3	148	4.29	399	1120	b1112	NC_000913.3	+	1169073	1169330
phoQ	-1.42	0.00135	FALSE	87	31.6	6.29	5300	1540	b1129	NC_000913.3	-	1188316	1189776
phoP	-1.3	0.0021	FALSE	163	58.7	6.05	4090	1410	b1130	NC_000913.3	-	1189776	1190447
icd	1.29	0.0275	FALSE	860	2620	11	46900	102000	b1136	NC_000913.3	+	1195123	1196373
intE	1.45	0.0125	FALSE	6.21	19.8	3.6	288	689	b1140	NC_000913.3	-	1199679	1200806
xisE	1.77	0.00384	FALSE	6.97	28.8	1.74	71	191	b1141	NC_000913.3	-	1200787	1201032
ymfJ	1.56	0.0162	FALSE	58.9	201	5.02	847	1920	b1144	NC_000913.3	-	1201776	1202084
croE	2.27	0.00597	FALSE	5.55	25.8	1.06	51	160	b1146	NC_000913.3	+	1203024	1203224
ymfL	1.99	0.000594	FALSE	6.17	22.4	2.67	153	348	b1147	NC_000913.3	+	1203268	1203825
ymfM	2.99	0.00169	FALSE	3.59	27.4	1.72	42	350	b1148	NC_000913.3	+	1203822	1204160
oweE	3.55	0.00252	FALSE	1.07	15.1	0.0758	9	138	b4692	NC_000913.3	+	1204170	1204403
aaaE	3.24	0.00078	FALSE	1.25	12.5	2.16	63	485	b4693	NC_000913.3	+	1204404	1205537
ymfR	3.7	0.00513	FALSE	0.587	6.17	-1.43	5	38	b1150	NC_000913.3	+	1205549	1205731
beeE	3.72	0.000514	FALSE	0.605	8.08	-0.136	8	101	b1151	NC_000913.3	+	1205731	1206142
jayE	3.35	0.000514	FALSE	0.52	5.48	0.443	17	139	b1152	NC_000913.3	+	1206143	1206922
ymfQ	2.59	0.000813	FALSE	0.661	3.72	-0.106	14	67	b1153	NC_000913.3	+	1206913	1207497
stfP	1.36	0.00574	FALSE	0.693	1.81	-0.464	18	39	b1154	NC_000913.3	+	1207501	1208130
stfE	1.47	0.0135	FALSE	0.584	1.5	-1.04	11	28	b1157	NC_000913.3	-	1209119	1209619
bluF	-1.93	0.0198	FALSE	32	9.08	4.38	1240	440	b1163	NC_000913.3	-	1214264	1215475
ycgZ	1.47	0.0186	FALSE	2.89	8.29	0.437	29	72	b1164	NC_000913.3	+	1215789	1216025
ymgA	1.49	0.0397	FALSE	2.83	6.05	0.323	27	66	b1165	NC_000913.3	+	1216068	1216340
ymgD	1.24	0.0108	FALSE	23.8	61.8	3.7	296	584	b1171	NC_000913.3	-	1222305	1222634
minE	-2.49	0.000679	FALSE	388	69.8	5.51	4320	658	b1174	NC_000913.3	-	1224279	1224545
minD	-2.42	0.000207	FALSE	293	53.6	6.69	10400	1370	b1175	NC_000913.3	-	1224549	1225361
minC	-2.53	0.000239	FALSE	194	34	5.87	5980	684	b1176	NC_000913.3	-	1225385	1226080
ycgJ	-1.72	0.00455	FALSE	35.5	12.3	3.02	610	129	b1177	NC_000913.3	+	1226600	1226968
umuD	5.53	2.9e-05	FALSE	5.86	242	4.07	111	4060	b1183	NC_000913.3	+	1230767	1231186
umuC	4.68	3.45e-05	FALSE	7.76	173	5.52	347	7470	b1184	NC_000913.3	+	1231186	1232454
cvrA	-1.09	0.00168	FALSE	38.5	18.4	5.51	2970	906	b1191	NC_000913.3	-	1240335	1242071
ycgY	-1.21	0.0376	FALSE	2.87	1.64	-0.0817	59	20	b1196	NC_000913.3	+	1245160	1245600
ychF	1.09	0.0143	FALSE	87.6	180	7.23	4250	7040	b1203	NC_000913.3	-	1256721	1257812
prs	1.32	0.0257	FALSE	398	1030	9.42	16800	30700	b1207	NC_000913.3	-	1260928	1261875
chaA	-1.12	0.00369	FALSE	39.6	16.7	4.9	1940	697	b1216	NC_000913.3	-	1270749	1271849
chaB	-1.12	0.0222	FALSE	8.97	3.57	0.42	74	31	b1217	NC_000913.3	+	1272119	1272349
chaC	-1.06	0.00256	FALSE	40.3	19.5	4.3	1160	410	b1218	NC_000913.3	+	1272507	1273202
rttR	1.8	0.00457	FALSE	71.5	206	4.34	392	992	b4425	NC_000913.3	-	1287066	1287236
tpr	1.91	0.0196	FALSE	24.5	129	2.46	98	371	b1229	NC_000913.3	-	1287087	1287176
tyrV	1.19	0.0176	FALSE	262	583	5.11	1040	1360	b1230	NC_000913.3	-	1287244	1287328
tyrT	1.14	0.0273	FALSE	102	207	3.53	385	508	b1231	NC_000913.3	-	1287538	1287622
rssA	-1.14	0.00333	FALSE	86.1	36.9	5.63	2820	962	b1234	NC_000913.3	+	1289245	1290150
rssB	-1.08	0.00333	FALSE	55.4	25.6	5.21	2180	781	b1235	NC_000913.3	+	1290242	1291255
hns	-2.04	0.000865	FALSE	1720	412	8.54	31100	6270	b1237	NC_000913.3	-	1292509	1292922
tdk	-1.31	0.0313	FALSE	20	6.76	2.88	441	167	b1238	NC_000913.3	+	1293527	1294144
clsA	-1.22	0.0011	FALSE	65.4	29.7	6.01	4450	1130	b1249	NC_000913.3	-	1307185	1308645
kch	-1.34	0.0102	FALSE	29.3	11.5	4.45	1400	410	b1250	NC_000913.3	-	1309016	1310269
rluB	1.12	0.0135	FALSE	138	311	7.62	5370	9490	b1269	NC_000913.3	+	1326852	1327727
yciN	1.09	0.00356	FALSE	208	462	6.35	2440	3340	b1273	NC_000913.3	-	1330417	1330668
ymiA	-1.34	0.01	FALSE	39.8	15.2	2.06	277	64	b4522	NC_000913.3	+	1335124	1335288
yciX	-1.45	0.00728	FALSE	68.2	25	2.85	503	107	b4523	NC_000913.3	+	1335291	1335458
fabI	1.53	0.0108	FALSE	489	1310	9.31	17100	32400	b1288	NC_000913.3	-	1350251	1351039
pspF	-1.74	0.0011	FALSE	18.7	6.23	3.41	794	189	b1303	NC_000913.3	-	1366935	1367912
ycjM	-1.62	0.00815	FALSE	0.817	0.281	-0.315	62	12	b1309	NC_000913.3	+	1370216	1371895
tpx	1.1	0.0292	FALSE	927	2160	9.39	20900	30600	b1324	NC_000913.3	-	1388305	1388811
pgrR	-1.25	0.00105	FALSE	12.3	5.25	2.85	485	134	b1328	NC_000913.3	+	1391991	1392890
mppA	-1.56	0.000514	FALSE	20.1	6.67	4.24	1490	327	b1329	NC_000913.3	+	1393227	1394840
abgR	-1.7	0.00137	FALSE	11.1	3.61	2.52	428	93	b1339	NC_000913.3	+	1404741	1405649
ydaN	-1.28	0.00176	FALSE	24.3	9.99	3.92	911	263	b1342	NC_000913.3	+	1408050	1409033
ydaF	1.57	0.00446	FALSE	4.19	13.5	0.193	29	61	b4527	NC_000913.3	-	1419156	1419311
ydaG	1.33	0.00688	FALSE	8.78	22.4	0.966	44	94	b1355	NC_000913.3	-	1419322	1419456
trkG	-1.07	0.0433	FALSE	15.3	7.48	3.79	764	358	b1363	NC_000913.3	+	1423782	1425239
tmpR	-1.02	0.0168	FALSE	2.58	1.26	0.799	107	38	b1368	NC_000913.3	+	1426454	1427386
ynbE	-1.01	0.00604	FALSE	29.2	15.2	2.01	235	82	b1382	NC_000913.3	+	1445687	1445872
ydbL	-1.62	0.0165	FALSE	44.1	13.2	2.9	628	110	b1383	NC_000913.3	+	1445880	1446206
cybB	-1.38	0.0105	FALSE	71	29.5	4.77	1620	586	b1418	NC_000913.3	+	1490902	1491432
rydC	-1.02	0.0456	FALSE	103	54	2.3	307	98	b4597	NC_000913.3	-	1491443	1491506
narU	-1.28	0.00969	FALSE	1.77	0.635	0.655	101	25	b1469	NC_000913.3	-	1542672	1544060
osmC	1.07	0.0175	FALSE	68.4	137	5.34	1060	1920	b1482	NC_000913.3	+	1556625	1557056
dosP	-1.95	0.000594	FALSE	5.92	1.46	2.82	561	110	b1489	NC_000913.3	-	1563334	1565733
dosC	-2.96	0.000594	FALSE	10.4	1.5	2.34	584	59	b1490	NC_000913.3	-	1565758	1567140
lsrR	-1.45	0.00514	FALSE	9.65	3.81	2.55	417	103	b1512	NC_000913.3	-	1600288	1601241
lsrF	-1.03	0.0445	FALSE	4.09	1.93	1.18	136	43	b1517	NC_000913.3	+	1606100	1606975
lsrG	-1.22	0.0204	FALSE	9.13	3.39	0.667	101	28	b1518	NC_000913.3	+	1606999	1607289
ydeE	-1.58	0.0164	FALSE	6.88	2.67	2.51	333	121	b1534	NC_000913.3	+	1621332	1622519
yneM	-1.8	0.0102	FALSE	454	105	4.33	1680	286	b4599	NC_000913.3	+	1622646	1622741
dcp	1.15	0.00183	FALSE	32.5	77.1	6.72	2960	4360	b1538	NC_000913.3	-	1625335	1627380
cspI	-1.57	0.0245	FALSE	156	56.3	4.09	1060	370	b1552	NC_000913.3	-	1638455	1638667
rzoQ	-1.41	0.0213	FALSE	4.5	1.94	-0.53	45	14	b4689	NC_000913.3	-	1639080	1639334
flxA	-2.62	0.00423	FALSE	40.6	6.99	2.6	600	66	b1566	NC_000913.3	+	1646405	1646737
intK	-1.63	0.0111	FALSE	9.2	2.15	-0.206	54	11	b1567	NC_000913.3	-	1647174	1647356
intQ	-2.28	0.0011	FALSE	3.05	0.713	0.707	156	25	b1579	NC_000913.3	+	1651551	1652708
ynfB	-1.15	0.00176	FALSE	134	58.7	4.92	1920	534	b1583	NC_000913.3	+	1655808	1656149
speG	-1.26	0.0011	FALSE	101	40.9	5.16	2320	650	b1584	NC_000913.3	+	1656184	1656744
ynfC	-1.58	0.0011	FALSE	42.6	13.5	4.1	1180	273	b1585	NC_000913.3	-	1656747	1657457
ydgD	-1.26	0.00269	FALSE	38.6	17	4.47	1410	457	b1598	NC_000913.3	+	1671960	1672781
mdtI	-1.41	0.00497	FALSE	27	8.49	2.36	395	112	b1599	NC_000913.3	-	1672820	1673149
mdtJ	-1.67	0.00198	FALSE	21.6	7.11	2.1	368	79	b1600	NC_000913.3	-	1673136	1673501
rstA	-1.17	0.00505	FALSE	48.7	20.3	4.52	1260	490	b1608	NC_000913.3	+	1682159	1682878
rstB	-1.23	0.00534	FALSE	31.1	13.4	4.79	1620	615	b1609	NC_000913.3	+	1682882	1684183
cnu	-3.08	0.00176	FALSE	42.3	4.98	1.64	331	43	b1625	NC_000913.3	+	1704949	1705164
ydgK	-1.32	0.0016	FALSE	65	26.7	4.18	1180	334	b1626	NC_000913.3	+	1705250	1705690
valV	1.8	0.0398	FALSE	19	67.3	1.47	65	147	b1665	NC_000913.3	+	1746435	1746511
ydiM	-1.7	0.011	FALSE	0.411	0.103	-1.85	16	5	b1690	NC_000913.3	+	1771071	1772285
ydiP	-1.96	0.00169	FALSE	5.68	1.29	1.27	189	30	b1696	NC_000913.3	-	1778390	1779301
ydiV	-2.07	0.00323	FALSE	63.2	16.7	4.39	1750	354	b1707	NC_000913.3	-	1791307	1792020
pheS	1.11	0.0329	FALSE	193	398	8.2	6960	13300	b1714	NC_000913.3	-	1797959	1798942
ydjM	1.59	0.0127	FALSE	9.87	26.9	3.28	259	597	b1728	NC_000913.3	+	1810211	1810801
cho	1.9	0.00053	FALSE	26.9	106	5.55	1020	2470	b1741	NC_000913.3	+	1823515	1824402
ves	1.81	0.000983	FALSE	21.7	68.3	4.44	435	1150	b1742	NC_000913.3	-	1824362	1824937
spy	1.92	0.00209	FALSE	1130	4030	10	21100	55200	b1743	NC_000913.3	-	1825140	1825625
ydjX	-1.44	0.0499	FALSE	13.5	3.54	2.43	425	69	b1750	NC_000913.3	+	1833401	1834111
ydjH	-1.2	0.0244	FALSE	1.64	0.818	0.089	67	26	b1772	NC_000913.3	-	1855981	1856928
yeaI	1.74	0.00688	FALSE	1.08	3.13	1.51	51	131	b1785	NC_000913.3	+	1870385	1871860
yeaJ	-1.03	0.00513	FALSE	9.88	4.88	3.38	654	185	b1786	NC_000913.3	+	1872041	1873531
yoaG	-1.49	0.0105	FALSE	5.04	1.78	-0.819	37	12	b1796	NC_000913.3	-	1879403	1879585
yeaR	-1.64	0.00335	FALSE	3.13	1.09	-0.549	50	10	b1797	NC_000913.3	-	1879589	1879948
leuE	-2.36	0.000894	FALSE	26.9	4.86	2.94	680	81	b1798	NC_000913.3	-	1880121	1880759
yoaA	1.48	0.0011	FALSE	27.1	74.8	6.37	2030	3900	b1808	NC_000913.3	-	1891325	1893235
yoaB	1.36	0.000813	FALSE	151	372	6.38	2410	4130	b1809	NC_000913.3	+	1893367	1893711
yebQ	-1.06	0.0082	FALSE	7.67	3.86	2.8	404	137	b1828	NC_000913.3	+	1910276	1911649
yebE	1.77	0.01	FALSE	56.2	188	5.86	1360	3230	b1846	NC_000913.3	-	1929048	1929707
yebF	4.64	2.18e-05	FALSE	102	2660	7.56	1700	28600	b1847	NC_000913.3	-	1930034	1930390
yebG	4.91	2.18e-05	FALSE	137	3680	7.72	1590	34600	b1848	NC_000913.3	-	1930457	1930747
ruvB	1.31	0.00114	FALSE	44.8	114	6.2	2110	3460	b1860	NC_000913.3	-	1944346	1945356
ruvA	1.61	0.000735	FALSE	44.7	141	5.59	1170	2290	b1861	NC_000913.3	-	1945365	1945976
flhE	-1.47	0.0298	FALSE	23.6	9.42	2.75	368	148	b1878	NC_000913.3	-	1962580	1962972
cheB	-1.19	0.0175	FALSE	11.5	5.27	3.15	534	157	b1883	NC_000913.3	-	1967452	1968501
cheR	-1.32	0.00995	FALSE	15.5	6.71	3.21	591	163	b1884	NC_000913.3	-	1968504	1969364
tap	-1.84	0.00233	FALSE	27.3	7.07	4.47	1750	353	b1885	NC_000913.3	-	1969383	1970984
tar	-1.99	0.00176	FALSE	38.8	9.39	5	2730	431	b1886	NC_000913.3	-	1971030	1972691
motA	-1.05	0.0016	FALSE	51.8	24.5	4.96	1940	616	b1890	NC_000913.3	-	1976252	1977139
flhC	-1.21	0.00113	FALSE	52.8	22	4.33	1380	369	b1891	NC_000913.3	-	1977266	1977844
flhD	-1.6	0.000594	FALSE	54.7	18.3	3.51	884	196	b1892	NC_000913.3	-	1977847	1978197
yecR	-1.07	0.0221	FALSE	20.4	11.6	2.44	286	107	b1904	NC_000913.3	+	1988222	1988545
sdiA	-1.93	0.000514	FALSE	52.8	12.9	4.19	1430	264	b1916	NC_000913.3	-	1996110	1996832
fliY	-1.28	0.00345	FALSE	156	74.8	6.5	5660	1770	b1920	NC_000913.3	-	1999585	2000385
fliZ	-1.51	0.0175	FALSE	127	35.3	5.13	2250	778	b1921	NC_000913.3	-	2000473	2001024
fliA	-1.51	0.0135	FALSE	141	47.5	6	3540	1370	b1922	NC_000913.3	-	2001070	2001789
fliC	-1.39	0.00244	FALSE	396	140	8.54	26300	7840	b1923	NC_000913.3	-	2002110	2003606
fliD	-2.75	0.0011	FALSE	46.4	7.93	4.87	3040	346	b1924	NC_000913.3	+	2003872	2005278
fliS	-2.61	0.000735	FALSE	49.2	7.85	3.13	871	126	b1925	NC_000913.3	+	2005303	2005713
fliT	-2.31	0.000514	FALSE	44.5	8	2.83	635	110	b1926	NC_000913.3	+	2005713	2006078
yedL	-1.28	0.00172	FALSE	63.6	27.7	4.29	1360	388	b1932	NC_000913.3	+	2010600	2011079
fliF	-1.9	0.0329	FALSE	36.3	9.26	5.27	2170	614	b1938	NC_000913.3	+	2013229	2014887
fliG	-1.79	0.0219	FALSE	76.9	22	5.64	2880	876	b1939	NC_000913.3	+	2014880	2015875
fliH	-1.79	0.0181	FALSE	66.8	20	4.95	1920	517	b1940	NC_000913.3	+	2015868	2016554
fliI	-2.09	0.00484	FALSE	48.4	12.2	5.26	2950	671	b1941	NC_000913.3	+	2016554	2017927
fliJ	-2.26	0.000829	FALSE	68.2	13.1	3.77	1080	215	b1942	NC_000913.3	+	2017946	2018389
fliK	-2.24	0.000813	FALSE	80.5	15.8	5.28	3260	558	b1943	NC_000913.3	+	2018386	2019513
fliL	-1.78	0.0176	FALSE	122	32.5	5.12	2050	583	b1944	NC_000913.3	+	2019618	2020082
fliM	-1.82	0.0111	FALSE	116	29.5	6	3720	1060	b1945	NC_000913.3	+	2020087	2021091
fliN	-1.8	0.0183	FALSE	82.4	26.5	4.59	1510	414	b1946	NC_000913.3	+	2021088	2021501
fliO	-1.62	0.0185	FALSE	53.5	18.9	3.78	869	277	b1947	NC_000913.3	+	2021504	2021869
fliP	-1.8	0.00654	FALSE	36.9	10.5	4.05	1210	296	b1948	NC_000913.3	+	2021869	2022606
fliQ	-2	0.00136	FALSE	47.3	12.5	2.85	561	124	b1949	NC_000913.3	+	2022616	2022885
fliR	-1.91	0.00135	FALSE	21	4.96	3.05	734	149	b1950	NC_000913.3	+	2022893	2023678
dsrB	1.17	0.00486	FALSE	47.3	117	3.75	368	564	b1952	NC_000913.3	-	2024635	2024823
yedV	-1.6	0.00533	FALSE	12.8	3.76	3.3	697	145	b1968	NC_000913.3	-	2036794	2038152
yedW	-1.05	0.00549	FALSE	18.2	8.87	3.15	528	169	b1969	NC_000913.3	-	2038152	2038823
serU	1.44	0.0383	FALSE	23.5	70.3	2.15	94	253	b1975	NC_000913.3	-	2043468	2043557
yeeO	-1.54	0.00309	FALSE	11.3	3.44	3.28	657	145	b1985	NC_000913.3	-	2058203	2059690
cobT	-1.33	0.0435	FALSE	32.3	11.6	4.32	1550	356	b1991	NC_000913.3	-	2063388	2064467
cobS	-1.29	0.0272	FALSE	21.5	8.61	3.28	710	185	b1992	NC_000913.3	-	2064479	2065222
cobU	-1.27	0.0257	FALSE	23.6	10.2	3.1	573	141	b1993	NC_000913.3	-	2065219	2065764
yoeG	-2.34	0.000813	FALSE	15.4	2.98	1.85	325	45	b4640	NC_000913.3	-	2067360	2067892
yoeH	-1.16	0.00838	FALSE	12.2	5.51	0.404	90	30	b4641	NC_000913.3	-	2068261	2068419
yeeA	1.55	0.00454	FALSE	16.7	49.5	4.86	695	1640	b2008	NC_000913.3	-	2079533	2080591
sbmC	2.07	0.00449	FALSE	40.2	204	5.35	846	2720	b2009	NC_000913.3	-	2080789	2081262
yeeE	-1.83	0.0011	FALSE	36.8	9.73	4.33	1480	331	b2013	NC_000913.3	-	2084467	2085525
yefM	1.01	0.0229	FALSE	124	296	5.6	1410	2100	b2017	NC_000913.3	-	2089462	2089713
hisA	-1	0.00523	FALSE	97.4	47.9	5.64	2740	1130	b2024	NC_000913.3	+	2095125	2095862
wcaD	-1.07	0.0149	FALSE	2.81	1.11	1.11	118	52	b2056	NC_000913.3	-	2129661	2130878
yegD	1.38	0.0223	FALSE	15.3	29.7	5	921	1610	b2069	NC_000913.3	+	2147674	2149026
yegJ	-1.06	0.0238	FALSE	3.7	1.76	0.186	63	23	b2071	NC_000913.3	+	2151185	2151646
sibB	1.1	0.031	FALSE	33.6	65.8	2.67	203	307	b4437	NC_000913.3	+	2153644	2153779
yegR	-1.13	0.033	FALSE	1.47	0.787	-1.49	21	8	b2085	NC_000913.3	-	2167989	2168306
yegW	-1.29	0.00257	FALSE	22.4	10	3.53	743	222	b2101	NC_000913.3	-	2182035	2182781
yehC	-1.52	0.0399	FALSE	3.68	1.13	0.47	89	23	b2110	NC_000913.3	-	2190926	2191645
rtn	-1.01	0.00543	FALSE	34.7	16.2	5.19	2030	717	b2176	NC_000913.3	+	2270726	2272282
rplY	1.21	0.00588	FALSE	972	2510	8.89	12300	21200	b2185	NC_000913.3	+	2282517	2282801
rcsC	-1.02	0.00176	FALSE	42.4	21.3	6.43	5360	1810	b2218	NC_000913.3	-	2317027	2319876
atoS	-1.37	0.00414	FALSE	12.5	4.56	3.79	853	263	b2219	NC_000913.3	+	2320043	2321869
nrdA	3.73	0.000594	FALSE	94.2	1120	9.62	7240	95300	b2234	NC_000913.3	+	2344865	2347150
nrdB	3.37	0.000813	FALSE	104	968	8.64	5240	37800	b2235	NC_000913.3	+	2347384	2348514
yfaE	3.22	0.00197	FALSE	153	1030	6.76	1730	10100	b2236	NC_000913.3	+	2348514	2348768
yfaZ	1.03	0.0163	FALSE	22	36.4	3.94	384	771	b2250	NC_000913.3	-	2363733	2364275
arnB	-2.18	0.000915	FALSE	5.61	1.24	1.63	260	40	b2253	NC_000913.3	+	2365928	2367067
arnC	-2.87	0.0013	FALSE	5.69	0.73	0.88	191	18	b2254	NC_000913.3	+	2367071	2368039
arnA	-2.04	0.000594	FALSE	16.1	3.91	3.9	1200	220	b2255	NC_000913.3	+	2368039	2370021
arnD	-1.79	0.000813	FALSE	10.3	3	2.34	429	85	b2256	NC_000913.3	+	2370018	2370908
arnT	-1.05	0.00333	FALSE	4.02	2	2.18	284	84	b2257	NC_000913.3	+	2370908	2372560
yfbN	-1.79	0.0329	FALSE	0.974	0.295	-1.55	28	6	b2273	NC_000913.3	-	2387710	2388426
yfbO	-1.26	0.00569	FALSE	3.86	1.67	0.0721	75	18	b2274	NC_000913.3	+	2388635	2389057
yfcE	1.21	0.00283	FALSE	71.5	150	5.83	1760	2590	b2300	NC_000913.3	-	2419234	2419788
yfcP	-1.36	0.0182	FALSE	2.9	1.02	0.0743	71	22	b2333	NC_000913.3	-	2450051	2450590
yfcU	-1.1	0.00257	FALSE	6.65	2.96	3.57	704	222	b4661	NC_000913.3	-	2452356	2455001
fadL	1.66	0.00356	FALSE	68.1	195	7.37	3390	9960	b2344	NC_000913.3	+	2461306	2462646
yfdK	-1.53	0.0245	FALSE	3.25	0.851	-0.238	64	15	b2354	NC_000913.3	-	2471077	2471517
yfdS	-3.75	0.0138	FALSE	3.29	0.389	-1.6	53	4	b2362	NC_000913.3	+	2475511	2475873
yfdT	-1.9	0.00647	FALSE	4.42	1.38	-0.404	60	12	b2363	NC_000913.3	+	2475873	2476178
evgA	-1.29	0.0276	FALSE	344	152	6.97	9390	3150	b2369	NC_000913.3	+	2483755	2484369
evgS	-1.43	0.00413	FALSE	85.2	32.4	7.5	10600	3300	b2370	NC_000913.3	+	2484374	2487967
yfdE	-1.32	0.019	FALSE	2.29	0.755	0.533	122	29	b2371	NC_000913.3	-	2488023	2489168
yfdY	-1.05	0.00526	FALSE	51.6	25.5	3.12	544	202	b2377	NC_000913.3	-	2495050	2495292
valU	1.16	0.0396	FALSE	747	1750	6.42	2070	3370	b2401	NC_000913.3	+	2520931	2521006
yfeS	-1.42	0.00569	FALSE	30.4	10.5	3.71	811	219	b2420	NC_000913.3	+	2537749	2538483
cysU	-1.24	0.00398	FALSE	22.4	10.5	3.7	828	249	b2424	NC_000913.3	-	2541679	2542512
cysP	-1	0.0178	FALSE	29.9	16.9	4.61	1350	560	b2425	NC_000913.3	-	2542512	2543528
yffR	1.02	0.0252	FALSE	13.2	32.1	2.88	230	321	b2449	NC_000913.3	+	2563980	2564372
aegA	-1.22	0.0208	FALSE	14.4	5.67	4.15	915	367	b2468	NC_000913.3	-	2583546	2585525
yffB	-1.5	0.000915	FALSE	108	38.4	4.53	1520	403	b2471	NC_000913.3	+	2591247	2591603
dapE	-1.02	0.00561	FALSE	80.7	40	6.07	4040	1500	b2472	NC_000913.3	+	2591607	2592734
suhB	1.11	0.0309	FALSE	88	214	6.95	3140	6110	b2533	NC_000913.3	+	2663442	2664245
yphF	-1.06	0.0336	FALSE	0.786	0.287	-0.988	27	8	b2548	NC_000913.3	-	2678384	2679367
glyA	1.92	0.0145	FALSE	609	2520	10.8	33000	104000	b2551	NC_000913.3	-	2684254	2685507
yfiL	-1.01	0.011	FALSE	12.6	6.17	1.7	180	64	b2602	NC_000913.3	+	2741360	2741725
yfiR	-1.42	0.00589	FALSE	119	51	5.23	2370	673	b2603	NC_000913.3	+	2741875	2742393
rpsP	1.05	0.0328	FALSE	2550	5440	9.98	28200	49500	b2609	NC_000913.3	-	2745937	2746185
recN	5.52	2.05e-05	FALSE	22.3	1020	7.95	1450	46200	b2616	NC_000913.3	+	2751795	2753456
bamE	1.27	0.00377	FALSE	483	1230	7.99	6610	11500	b2617	NC_000913.3	+	2753605	2753946
yfjH	-1.48	0.0253	FALSE	14.5	3.76	2.72	445	102	b2623	NC_000913.3	-	2757644	2758600
nrdH	-1.64	0.00417	FALSE	122	45.3	4.32	1320	373	b2673	NC_000913.3	+	2800723	2800968
nrdI	-1.88	0.0011	FALSE	171	45.3	5.23	2760	665	b2674	NC_000913.3	+	2800965	2801375
nrdE	-2.11	0.000866	FALSE	136	36.6	7.23	12600	2230	b2675	NC_000913.3	+	2801348	2803492
nrdF	-2.34	0.00108	FALSE	141	26.4	5.71	4440	732	b2676	NC_000913.3	+	2803502	2804461
proV	-1.97	0.0136	FALSE	17.2	3.97	3.58	762	191	b2677	NC_000913.3	+	2804815	2806017
proW	-1.31	0.0458	FALSE	14.1	6.57	3.61	639	245	b2678	NC_000913.3	+	2806010	2807074
proX	-1.2	0.0221	FALSE	46.3	20.1	4.93	1530	623	b2679	NC_000913.3	+	2807132	2808124
recX	4.59	9.13e-05	FALSE	11.7	274	4.85	272	4750	b2698	NC_000913.3	-	2822139	2822639
recA	4.74	2.9e-05	FALSE	288	7320	10.6	13600	238000	b2699	NC_000913.3	-	2822708	2823769
pncC	1.25	0.0011	FALSE	26.4	61.6	4.29	545	898	b2700	NC_000913.3	-	2823849	2824346
cysD	-2.19	0.000425	FALSE	10.4	2.12	2.11	396	53	b2752	NC_000913.3	-	2875421	2876329
iap	-2.69	0.000419	FALSE	22.4	3.74	3.23	938	101	b2753	NC_000913.3	+	2876581	2877618
ygbF	-1.2	0.0138	FALSE	7.08	3.22	0.58	94	26	b2754	NC_000913.3	-	2878569	2878853
ygbT	-1.57	0.000823	FALSE	6.72	2.27	1.82	269	53	b2755	NC_000913.3	-	2878855	2879772
casE	-2.7	0.000915	FALSE	7.13	1.13	0.756	172	19	b2756	NC_000913.3	-	2879788	2880387
casD	-2.6	0.0013	FALSE	6.71	0.888	0.833	201	17	b2757	NC_000913.3	-	2880374	2881048
casC	-2.1	0.00101	FALSE	4.54	1.12	1.21	207	37	b2758	NC_000913.3	-	2881051	2882142
casB	-2.19	0.00233	FALSE	2.89	0.584	-0.625	59	8	b2759	NC_000913.3	-	2882155	2882637
casA	-1.69	0.0278	FALSE	1.33	0.613	0.406	89	27	b2760	NC_000913.3	-	2882630	2884138
ygcB	-1.95	0.00088	FALSE	3.83	0.929	2.27	360	66	b2761	NC_000913.3	-	2884553	2887219
metZ	1.4	0.0314	FALSE	362	1080	5.46	894	2110	b2814	NC_000913.3	+	2947387	2947463
metV	1.08	0.0252	FALSE	634	1240	5.97	2170	2840	b2816	NC_000913.3	+	2947607	2947683
amiC	-1.07	0.00356	FALSE	63.1	31.4	5.74	3520	1120	b2817	NC_000913.3	-	2947757	2949010
galR	-1.09	0.00476	FALSE	75.7	34.5	5.64	2700	905	b2837	NC_000913.3	+	2976599	2977630
kduI	-1.1	0.00453	FALSE	5	2.27	1.47	167	61	b2843	NC_000913.3	-	2983288	2984124
yqeF	-1.09	0.0259	FALSE	10.6	5.38	3.26	488	229	b2844	NC_000913.3	-	2984411	2985592
ygeR	-1.15	0.0168	FALSE	66	31.6	5.03	2060	622	b2865	NC_000913.3	-	2999136	2999891
ygeV	-1.42	0.00652	FALSE	32.4	12.3	5.06	1870	556	b2869	NC_000913.3	-	3004008	3005786
xanQ	-2.24	0.000813	FALSE	3.52	0.803	1.31	213	30	b2882	NC_000913.3	+	3024351	3025751
guaD	-1.4	0.00254	FALSE	8.88	3.69	2.96	494	124	b2883	NC_000913.3	+	3025766	3027085
ghxQ	-1.15	0.0124	FALSE	4.72	2.07	2.17	287	99	b4464	NC_000913.3	+	3027121	3028488
uacT	-1.31	0.00647	FALSE	0.548	0.217	-0.899	35	8	b2888	NC_000913.3	+	3031367	3032815
ygfI	-1.89	0.00254	FALSE	8.89	1.93	1.93	277	49	b2921	NC_000913.3	-	3066277	3067173
endA	1.27	0.0168	FALSE	10.3	24.7	3.37	235	479	b2945	NC_000913.3	+	3090347	3091054
yqgA	1.08	0.00714	FALSE	60.4	124	5.96	1990	2770	b2966	NC_000913.3	+	3109553	3110260
pheV	1.09	0.0188	FALSE	27.1	49	1.43	96	117	b2967	NC_000913.3	+	3110366	3110441
yghF	1.16	0.00513	FALSE	1.87	3.8	1.19	64	114	b2970	NC_000913.3	-	3112093	3112941
sslE	1.15	0.0269	FALSE	7.13	14	5.64	1250	2310	b4466	NC_000913.3	-	3114550	3119112
yghX	-1.62	0.00122	FALSE	3.93	1.32	0.955	146	35	b4658	NC_000913.3	-	3146856	3147691
yqhD	2.25	0.0119	FALSE	37.9	196	6.28	1440	5980	b3011	NC_000913.3	+	3155355	3156518
yqhG	-1.14	0.00787	FALSE	4.68	2.37	1.54	202	64	b3013	NC_000913.3	+	3157650	3158576
mdaB	1.56	0.00239	FALSE	30.5	89.1	4.96	788	1720	b3028	NC_000913.3	+	3172530	3173111
yqiJ	-1.18	0.0151	FALSE	10.1	5.08	2.18	273	111	b3050	NC_000913.3	+	3192208	3192837
ttdR	-1.18	0.0129	FALSE	22.7	9.04	3.68	680	259	b3060	NC_000913.3	-	3205324	3206256
rpsU	1.05	0.05	FALSE	2420	3840	9.25	23200	29700	b3065	NC_000913.3	+	3210781	3210996
yqjI	1.27	0.0029	FALSE	33.6	80.6	4.94	801	1360	b3071	NC_000913.3	+	3216779	3217402
tdcD	1.43	0.00319	FALSE	1.42	3.71	1.58	80	127	b3115	NC_000913.3	-	3262452	3263660
prlF	-1.42	0.00454	FALSE	49.7	18.7	3.43	713	160	b3129	NC_000913.3	+	3277002	3277337
yhaV	-1.12	0.00369	FALSE	91.7	43.2	4.89	1860	511	b3130	NC_000913.3	+	3277337	3277801
yraJ	-1.13	0.00113	FALSE	8.41	3.84	3.85	940	285	b3144	NC_000913.3	+	3288814	3291330
deaD	1.03	0.00837	FALSE	868	1730	11.1	66500	101000	b3162	NC_000913.3	-	3305971	3307860
greA	1.19	0.00725	FALSE	151	306	6.67	3210	5080	b3181	NC_000913.3	-	3328239	3328715
yrbL	-1.39	0.00533	FALSE	286	113	6.92	8050	2570	b3207	NC_000913.3	+	3348452	3349084
mtgA	-1.32	0.0018	FALSE	135	51.5	5.86	3420	1060	b3208	NC_000913.3	-	3349081	3349809
yhcF	-2.13	0.000915	FALSE	11	2.56	2.03	329	52	b3219	NC_000913.3	+	3366926	3367642
yhcG	-2.64	0.000514	FALSE	14.8	2.2	2.7	636	88	b3220	NC_000913.3	+	3367827	3368954
yhcN	-1.34	0.00938	FALSE	211	82.8	5.24	2140	820	b3238	NC_000913.3	+	3385538	3385801
mscL	-1.17	0.00322	FALSE	126	56.4	5.04	2050	657	b3291	NC_000913.3	+	3438024	3438434
arfA	-1.07	0.0405	FALSE	110	55.4	4.17	1070	344	b4550	NC_000913.3	-	3438431	3438649
rpsQ	1.16	0.0141	FALSE	7110	16000	11.5	68900	138000	b3311	NC_000913.3	-	3448314	3448568
rpmC	1.09	0.0252	FALSE	6020	13900	10.9	50900	93500	b3312	NC_000913.3	-	3448568	3448759
rplP	1.2	0.0252	FALSE	4890	12700	11.8	89200	180000	b3313	NC_000913.3	-	3448759	3449169
rpsC	1.19	0.034	FALSE	4400	10700	12.4	137000	279000	b3314	NC_000913.3	-	3449182	3449883
rplV	1.27	0.0238	FALSE	5470	15000	11.7	78800	180000	b3315	NC_000913.3	-	3449901	3450233
rpsS	1.24	0.0158	FALSE	6000	13500	11.4	58000	132000	b3316	NC_000913.3	-	3450248	3450526
rplB	1.24	0.0408	FALSE	3980	9830	12.5	145000	299000	b3317	NC_000913.3	-	3450543	3451364
rplW	1.08	0.0287	FALSE	7090	13600	11.6	69500	154000	b3318	NC_000913.3	-	3451382	3451684
rplC	1.15	0.0356	FALSE	5280	11900	12.5	148000	289000	b3320	NC_000913.3	-	3452297	3452926
rpsJ	1.01	0.0258	FALSE	5900	11200	11.4	69100	132000	b3321	NC_000913.3	-	3452959	3453270
gspC	-1.21	0.00672	FALSE	2.79	1.21	0.658	100	33	b3324	NC_000913.3	+	3455578	3456393
bfr	-1.36	0.00408	FALSE	164	73.2	5.63	3540	990	b3336	NC_000913.3	-	3466249	3466725
fusA	1.1	0.0294	FALSE	4680	11100	14	439000	792000	b3340	NC_000913.3	-	3471400	3473514
rpsL	1.13	0.0329	FALSE	3410	7960	10.9	56900	91000	b3342	NC_000913.3	-	3474178	3474552
yhfY	-1.4	0.0175	FALSE	14.1	4.11	1.38	166	53	b3382	NC_000913.3	-	3511060	3511422
yhfZ	-1.33	0.0013	FALSE	13.5	5.25	2.94	507	153	b3383	NC_000913.3	-	3511439	3512344
hslR	1.12	0.00147	FALSE	69.5	154	5.37	1240	1690	b3400	NC_000913.3	+	3529348	3529749
hslO	1.05	0.00142	FALSE	79.8	164	6.67	3120	4090	b3401	NC_000913.3	+	3529774	3530652
gntX	1.01	0.00318	FALSE	30.5	64.6	4.91	925	1260	b3413	NC_000913.3	+	3544882	3545565
dcrB	1.17	0.00431	FALSE	368	770	8.2	9130	14300	b3472	NC_000913.3	+	3609955	3610512
rbbA	-1.35	0.0013	FALSE	8.55	3.1	3.79	916	270	b3486	NC_000913.3	-	3626803	3629538
yhiI	-1.38	0.00281	FALSE	21.6	7.66	3.8	937	309	b3487	NC_000913.3	-	3629535	3630602
yhiN	1.35	0.00543	FALSE	23.9	70.4	5.75	1340	2530	b3492	NC_000913.3	-	3636208	3637410
dinQ	2.76	0.000376	FALSE	855	5960	7.57	2900	12700	b4613	NC_000913.3	-	3647705	3647788
gadW	-1.14	0.00995	FALSE	49.6	25.2	4.62	1680	521	b3515	NC_000913.3	-	3663890	3664618
yhjA	-1.21	0.018	FALSE	7.17	2.93	2.67	390	116	b3518	NC_000913.3	-	3667791	3669188
yhjR	-1.23	0.0178	FALSE	202	81.7	4.58	1550	438	b3535	NC_000913.3	-	3695997	3696185
yiaD	1.76	0.00891	FALSE	40.4	145	5.81	1030	3200	b3552	NC_000913.3	+	3716547	3717206
ghrB	1.15	0.00136	FALSE	123	263	7.48	5290	7300	b3553	NC_000913.3	+	3717310	3718284
yiaG	1.72	0.00369	FALSE	32.2	127	4.15	437	942	b3555	NC_000913.3	+	3719478	3719768
insJ	1.08	0.0248	FALSE	8.37	16	2.63	194	334	b3557	NC_000913.3	+	3720680	3721201
sokA	1.22	0.00814	FALSE	38.3	96.7	0.925	51	88	b4614	NC_000913.3	+	3722076	3722105
wecH	-1.22	0.00257	FALSE	6.77	2.66	2.14	306	75	b3561	NC_000913.3	+	3725887	3726882
yiaA	-1.04	0.0292	FALSE	3.56	1.53	0.0205	51	17	b3562	NC_000913.3	-	3726924	3727361
xylG	-1.23	0.0145	FALSE	2.53	1.17	1.48	158	46	b3567	NC_000913.3	+	3732201	3733742
sgbH	1.18	0.00423	FALSE	1.19	2.73	0.318	35	49	b3581	NC_000913.3	+	3748577	3749239
sgbU	1.08	0.0056	FALSE	1.55	3.29	0.984	52	77	b3582	NC_000913.3	+	3749232	3750092
selA	1.28	0.0202	FALSE	94.2	236	7.55	4220	9570	b3591	NC_000913.3	-	3759858	3761249
rhsA	1.05	0.00607	FALSE	0.722	1.61	2.1	125	176	b3593	NC_000913.3	+	3762183	3766316
rhsJ	1.65	0.00484	FALSE	5.53	20.4	3.34	232	490	b3595	NC_000913.3	+	3767221	3768165
yibS	1.86	0.0216	FALSE	1.97	6.08	-0.000374	22	39	b4650	NC_000913.3	+	3768639	3768890
yibL	1.11	0.00284	FALSE	112	242	5.92	1810	2610	b3602	NC_000913.3	+	3776665	3777027
lldD	1.44	0.0422	FALSE	11.6	40.3	4.95	587	1640	b3605	NC_000913.3	+	3779827	3781017
trmL	1.37	0.000915	FALSE	37.1	103	4.86	778	1380	b3606	NC_000913.3	+	3781215	3781688
cysE	1.21	0.00337	FALSE	86.5	196	6.72	3160	4570	b3607	NC_000913.3	-	3781741	3782562
gpsA	1.23	0.00252	FALSE	311	696	8.91	14800	20400	b3608	NC_000913.3	-	3782642	3783661
secB	1.4	0.0015	FALSE	736	1910	9.09	16000	24200	b3609	NC_000913.3	-	3783661	3784128
grxC	1.43	0.00099	FALSE	429	1170	7.46	4350	7950	b3610	NC_000913.3	-	3784191	3784442
yibN	1.51	0.00514	FALSE	258	626	7.46	4950	10000	b3611	NC_000913.3	-	3784584	3785015
hldD	1.5	0.00104	FALSE	282	836	8.78	11300	19900	b3619	NC_000913.3	+	3793987	3794919
waaF	1.18	0.00282	FALSE	189	399	8.12	7360	11400	b3620	NC_000913.3	+	3794929	3795975
waaG	1.02	0.00379	FALSE	70.4	138	6.79	3190	4140	b3631	NC_000913.3	-	3805943	3807067
waaQ	1.2	0.00121	FALSE	74.4	170	6.9	3590	4890	b3632	NC_000913.3	-	3807064	3808098
mutM	1.43	0.000813	FALSE	23.8	61.4	4.93	785	1500	b3635	NC_000913.3	-	3810343	3811152
rpmG	1.49	0.00524	FALSE	3600	10600	9.98	26900	62100	b3636	NC_000913.3	-	3811250	3811417
rpmB	1.92	0.00258	FALSE	4340	14600	10.9	45700	117000	b3637	NC_000913.3	-	3811438	3811674
dfp	1.74	0.00101	FALSE	53.1	191	6.97	2880	6790	b3639	NC_000913.3	+	3812731	3813951
dut	1.88	0.000388	FALSE	133	497	6.83	2500	6550	b3640	NC_000913.3	+	3813932	3814387
slmA	1.81	0.00111	FALSE	69.2	237	6.29	1830	4940	b3641	NC_000913.3	+	3814494	3815090
pyrE	1.67	0.00254	FALSE	9.19	29.8	3.45	262	645	b3642	NC_000913.3	-	3815127	3815768
rph	1.63	0.000735	FALSE	62.5	188	6.27	1720	4120	b3643	NC_000913.3	-	3815834	3816549
yicC	1.3	0.0011	FALSE	187	452	7.94	6630	11100	b3644	NC_000913.3	+	3816676	3817539
dinD	4.4	9.13e-05	FALSE	16.8	372	5.96	548	7820	b3645	NC_000913.3	+	3817760	3818584
yicG	1.56	0.0326	FALSE	20.6	80.6	4.51	566	1270	b3646	NC_000913.3	+	3818874	3819491
ligB	1.38	0.0025	FALSE	5.72	16.6	4.04	421	709	b3647	NC_000913.3	-	3819488	3821170
rpoZ	1.11	0.01	FALSE	699	1460	8.12	8980	11500	b3649	NC_000913.3	+	3822106	3822381
gltS	1.03	0.00454	FALSE	32.6	68.8	5.78	1830	2230	b3653	NC_000913.3	-	3827460	3828665
selC	3.2	0.00493	FALSE	7.88	89.8	1.41	27	336	b3658	NC_000913.3	+	3836222	3836316
yicT	1.98	0.00147	FALSE	2.73	11.5	-0.443	16	43	b4653	NC_000913.3	+	3836425	3836556
nepI	1.62	0.00725	FALSE	10.9	34.5	4.66	577	1610	b3662	NC_000913.3	-	3840549	3841739
yicN	1.59	0.00252	FALSE	27.5	74.2	4.3	553	962	b3663	NC_000913.3	-	3841950	3842402
adeQ	1.32	0.00357	FALSE	0.794	1.95	0.772	40	83	b3664	NC_000913.3	-	3842455	3843789
adeD	1.81	0.00169	FALSE	7.21	28.5	4.71	566	1430	b3665	NC_000913.3	+	3843964	3845730
ilvN	1.23	0.0116	FALSE	17.3	44.2	3.02	224	394	b3670	NC_000913.3	-	3850802	3851092
ilvB	1.17	0.0215	FALSE	14.4	33.7	5.41	1080	2180	b3671	NC_000913.3	-	3851096	3852784
istR	2.55	0.00179	FALSE	3.54	21.1	0.158	22	76	b4616	NC_000913.3	-	3853118	3853257
tisB	7.08	2.05e-05	FALSE	163	21900	7.45	616	61400	b4618	NC_000913.3	+	3853553	3853642
yidF	1.14	0.00652	FALSE	47.1	110	5.13	925	1400	b3674	NC_000913.3	-	3855114	3855611
yidG	1.08	0.0107	FALSE	20.5	40	3.44	311	371	b3675	NC_000913.3	-	3855608	3855970
yidH	1.24	0.00307	FALSE	15.2	36.9	3.04	247	365	b3676	NC_000913.3	-	3855960	3856307
yidI	1.85	0.00108	FALSE	14	47.1	3.46	280	561	b3677	NC_000913.3	+	3856415	3856864
yidJ	1.6	0.000813	FALSE	2.97	8.52	2.93	197	371	b3678	NC_000913.3	-	3856911	3858404
yidK	1.61	0.00566	FALSE	0.787	2.16	1.12	60	107	b3679	NC_000913.3	-	3858401	3860116
glvG	1.65	0.0011	FALSE	4.12	12.8	2.56	149	296	b4556	NC_000913.3	-	3861173	3861987
glvC	2.1	0.000813	FALSE	1.61	7.43	2.39	121	308	b3683	NC_000913.3	-	3861987	3863603
ibpB	2.29	0.000735	FALSE	11.8	67.6	3.54	222	738	b3686	NC_000913.3	-	3866469	3866897
ibpA	2.28	0.0011	FALSE	56.2	319	5.7	1050	3610	b3687	NC_000913.3	-	3867009	3867422
yidQ	1.18	0.00179	FALSE	132	331	6.1	2030	2810	b3688	NC_000913.3	+	3867728	3868060
yidR	1.42	0.00101	FALSE	45.2	125	6.56	2630	4390	b3689	NC_000913.3	-	3868062	3869309
cbrA	1.69	0.0011	FALSE	1.67	5.57	1.77	79	199	b3690	NC_000913.3	+	3869377	3870441
dgoT	1.02	0.00439	FALSE	1.95	3.95	1.86	112	156	b3691	NC_000913.3	-	3870438	3871730
yidX	1.36	0.00954	FALSE	25.2	55.7	4.48	767	1040	b3696	NC_000913.3	+	3875438	3876094
yidA	1.56	0.000972	FALSE	154	443	7.69	4960	9880	b3697	NC_000913.3	-	3876140	3876952
yidB	2.05	0.00303	FALSE	8.45	43.5	3.02	157	442	b3698	NC_000913.3	-	3877067	3877465
gyrB	1.97	0.000823	FALSE	201	845	9.98	21200	53800	b3699	NC_000913.3	-	3877705	3880119
recF	1.56	0.00105	FALSE	48.8	140	6.45	1990	4180	b3700	NC_000913.3	-	3880148	3881221
dnaN	1.57	0.00122	FALSE	124	357	7.86	5510	11600	b3701	NC_000913.3	-	3881221	3882321
dnaA	1.69	0.0041	FALSE	166	535	8.58	7990	21900	b3702	NC_000913.3	-	3882326	3883729
rpmH	2.4	0.00585	FALSE	2170	11100	9.41	13600	62500	b3703	NC_000913.3	+	3884336	3884476
rnpA	2.23	0.00145	FALSE	850	3280	9.24	13600	47200	b3704	NC_000913.3	+	3884493	3884852
yidD	2.26	0.000746	FALSE	530	2190	8.12	6080	20700	b4557	NC_000913.3	+	3884816	3885073
yidC	2.1	0.00309	FALSE	309	1180	10.1	22600	71200	b3705	NC_000913.3	+	3885076	3886722
mnmE	2.52	0.000223	FALSE	41.4	239	7.1	2360	10200	b3706	NC_000913.3	+	3886828	3888192
tnaA	1.28	0.00741	FALSE	0.925	2.72	1.24	59	100	b3708	NC_000913.3	+	3888730	3890145
tnaB	1.05	0.00379	FALSE	1.62	3.21	1.48	90	117	b3709	NC_000913.3	+	3890236	3891483
mdtL	1.73	0.000594	FALSE	6.19	21.3	3.74	323	636	b3710	NC_000913.3	+	3891615	3892790
yidZ	2.06	0.000735	FALSE	26.3	115	5.71	1120	3260	b3711	NC_000913.3	+	3892765	3893724
yieE	2.18	0.000747	FALSE	112	542	7.48	3920	11700	b3712	NC_000913.3	+	3893881	3894630
chrR	1.71	0.00278	FALSE	214	704	7.63	3910	10200	b3713	NC_000913.3	+	3894652	3895218
yieH	1.32	0.00256	FALSE	24.8	64.9	4.84	732	1430	b3715	NC_000913.3	+	3896774	3897439
yieL	1.46	0.00356	FALSE	1.56	4.7	1.72	81	162	b3719	NC_000913.3	-	3899408	3900577
bglB	1.16	0.00604	FALSE	1.03	2.22	1.1	68	89	b3721	NC_000913.3	-	3902289	3903701
bglF	1.62	0.000724	FALSE	25.4	79.8	6.4	2120	3820	b3722	NC_000913.3	-	3903720	3905597
bglG	1.52	0.00296	FALSE	0.619	1.73	-0.142	23	51	b3723	NC_000913.3	-	3905731	3906567
phoU	1.8	0.000425	FALSE	41.9	146	5.78	1350	2740	b3724	NC_000913.3	-	3906853	3907578
pstB	1.84	0.000686	FALSE	36.2	139	5.76	1210	2940	b3725	NC_000913.3	-	3907593	3908366
pstA	1.7	0.000514	FALSE	11.6	39.8	4.28	459	962	b3726	NC_000913.3	-	3908549	3909439
pstC	1.84	0.000514	FALSE	10.5	39.1	4.3	446	1010	b3727	NC_000913.3	-	3909439	3910398
pstS	2.06	0.000376	FALSE	15.3	68.5	5.09	740	1880	b3728	NC_000913.3	-	3910485	3911525
glmS	2.82	0.000376	FALSE	274	1940	10.4	22300	118000	b3729	NC_000913.3	-	3911839	3913668
glmU	2.59	0.000239	FALSE	231	1410	9.65	14500	58700	b3730	NC_000913.3	-	3913830	3915200
atpC	2.37	0.00113	FALSE	1680	10100	10.8	29800	120000	b3731	NC_000913.3	-	3915553	3915972
atpD	2.45	0.00319	FALSE	1220	7310	12	74800	291000	b3732	NC_000913.3	-	3915993	3917375
atpG	2.47	0.00269	FALSE	1160	6740	11.4	38600	194000	b3733	NC_000913.3	-	3917402	3918265
atpA	2.51	0.00569	FALSE	1030	6270	12.2	70600	314000	b3734	NC_000913.3	-	3918316	3919857
atpH	2.43	0.00777	FALSE	969	5110	10.4	23000	87500	b3735	NC_000913.3	-	3919870	3920403
atpF	2.12	0.00568	FALSE	1170	4520	10.3	23100	81800	b3736	NC_000913.3	-	3920418	3920888
atpE	2.37	0.00604	FALSE	1680	6950	9.78	17900	66700	b3737	NC_000913.3	-	3920950	3921189
atpB	2.06	0.0015	FALSE	652	2340	9.96	17600	67900	b3738	NC_000913.3	-	3921236	3922051
atpI	1.73	0.000813	FALSE	304	1000	7.7	4660	12300	b3739	NC_000913.3	-	3922060	3922440
rsmG	1.97	0.000298	FALSE	68.5	263	6.37	1840	4390	b3740	NC_000913.3	-	3923057	3923680
mnmG	1.45	0.00135	FALSE	86.5	266	8.13	7260	12800	b3741	NC_000913.3	-	3923744	3925633
asnC	2.14	0.00173	FALSE	17.2	72.7	4.04	253	953	b3743	NC_000913.3	-	3926545	3927003
viaA	1.01	0.0138	FALSE	103	211	7.65	5360	8370	b3745	NC_000913.3	-	3928152	3929603
ravA	1.11	0.0105	FALSE	85	194	7.64	5420	9030	b3746	NC_000913.3	-	3929597	3931093
kup	1.4	0.00303	FALSE	25.4	65.1	6.15	1700	3410	b3747	NC_000913.3	+	3931316	3933184
rbsD	1.4	0.0329	FALSE	374	1190	8.24	7320	12900	b3748	NC_000913.3	+	3933351	3933770
rbsA	1.45	0.01	FALSE	131	434	8.41	8260	17700	b3749	NC_000913.3	+	3933778	3935283
rbsC	1.38	0.0443	FALSE	103	238	7.21	3180	9080	b3750	NC_000913.3	+	3935288	3936253
rbsB	1.85	0.00332	FALSE	161	515	7.83	6370	13800	b3751	NC_000913.3	+	3936278	3937168
rbsK	2.07	0.000425	FALSE	59.2	263	6.81	2440	6940	b3752	NC_000913.3	+	3937294	3938223
rbsR	1.93	0.00256	FALSE	38.9	176	6.27	1530	4570	b3753	NC_000913.3	+	3938227	3939219
hsrA	2.38	0.00171	FALSE	89.7	581	8.24	5070	21100	b3754	NC_000913.3	-	3939185	3940612
yieP	2.43	0.00129	FALSE	435	2680	9.41	11500	50200	b3755	NC_000913.3	-	3940635	3941327
aspT	2.77	0.00387	FALSE	101	813	4.54	344	1820	b3760	NC_000913.3	+	3946872	3946948
trpT	2.89	0.00604	FALSE	276	1800	5.7	931	4840	b3761	NC_000913.3	+	3946957	3947032
yifE	2.14	0.00122	FALSE	213	939	7.26	3210	11000	b3764	NC_000913.3	+	3948086	3948424
yifB	1.87	0.000415	FALSE	8.3	31.6	4.63	540	1360	b3765	NC_000913.3	-	3948449	3949969
ilvM	1.63	0.00307	FALSE	9.38	35.1	2.27	110	236	b3769	NC_000913.3	+	3952201	3952464
ilvE	1.99	0.000376	FALSE	62	261	6.89	2480	6870	b3770	NC_000913.3	+	3952484	3953413
ilvD	1.56	0.00111	FALSE	36.2	110	6.94	2940	5800	b3771	NC_000913.3	+	3953478	3955328
ilvA	1.53	0.000718	FALSE	27.5	82.2	6.17	1980	3600	b3772	NC_000913.3	+	3955331	3956875
ilvY	1.42	0.00105	FALSE	22.8	60.1	4.98	788	1540	b3773	NC_000913.3	-	3956927	3957820
ilvC	3.31	0.000207	FALSE	18.3	198	6.49	1080	7450	b3774	NC_000913.3	+	3957970	3959445
ppiC	3.17	0.000425	FALSE	107	890	6.35	1340	7120	b3775	NC_000913.3	-	3959532	3959813
yifN	1.54	0.00377	FALSE	42.8	144	5.12	827	1650	b3777	NC_000913.3	-	3960012	3960460
rep	1.84	0.000406	FALSE	33.6	125	7.04	2920	6860	b3778	NC_000913.3	+	3960677	3962698
gpp	1.87	0.00104	FALSE	191	714	9.04	13200	30100	b3779	NC_000913.3	-	3962745	3964229
rhlB	2.13	0.000457	FALSE	359	1520	9.91	21200	56400	b3780	NC_000913.3	-	3964365	3965630
trxA	2.57	0.000905	FALSE	1310	6930	9.86	19100	64900	b3781	NC_000913.3	+	3965761	3966090
rho	1.66	0.0011	FALSE	1220	3730	11.4	67100	133000	b3783	NC_000913.3	+	3966417	3967676
wecA	1.56	0.00252	FALSE	118	352	7.84	6060	11500	b3784	NC_000913.3	+	3967916	3969019
wzzE	1.53	0.0016	FALSE	121	332	7.71	5880	9780	b3785	NC_000913.3	+	3969031	3970077
wecB	1.32	0.0011	FALSE	106	284	7.59	5330	8190	b3786	NC_000913.3	+	3970133	3971263
wecC	1.22	0.00495	FALSE	107	229	7.64	5990	9500	b3787	NC_000913.3	+	3971260	3972522
rffG	1.08	0.00254	FALSE	102	225	7.34	4530	7080	b3788	NC_000913.3	+	3972522	3973589
wecD	1	0.0027	FALSE	84	173	6.39	2460	3320	b3790	NC_000913.3	+	3974467	3975141
wecE	1.02	0.00239	FALSE	79.8	168	7.04	3820	5380	b3791	NC_000913.3	+	3975146	3976276
yifK	2.27	0.0209	FALSE	30.7	167	7.02	1890	7970	b3795	NC_000913.3	+	3980887	3982272
argX	2.91	0.0257	FALSE	99.4	726	4.3	340	1580	b3796	NC_000913.3	+	3982375	3982451
hisR	2.14	0.000514	FALSE	1680	7630	8.15	5490	15200	b3797	NC_000913.3	+	3982509	3982585
leuT	1.85	0.00278	FALSE	1150	4600	7.54	4450	12100	b3798	NC_000913.3	+	3982606	3982692
proM	1.82	0.0013	FALSE	326	1340	5.62	1110	3080	b3799	NC_000913.3	+	3982735	3982811
aslB	2.25	0.000388	FALSE	2.55	12.2	2.73	140	440	b3800	NC_000913.3	+	3982958	3984193
aslA	1.36	0.00252	FALSE	4.64	12.4	3.62	354	591	b3801	NC_000913.3	-	3984352	3986007
glmZ	3.03	0.00129	FALSE	1340	13000	9.63	9740	76200	b4456	NC_000913.3	+	3986432	3986638
hemY	1.21	0.0052	FALSE	148	337	8.06	6780	11800	b3802	NC_000913.3	-	3986686	3987882
hemX	1.33	0.00248	FALSE	148	368	8.11	7180	12700	b3803	NC_000913.3	-	3987885	3989066
hemD	1.52	0.00232	FALSE	133	403	7.45	4260	8870	b3804	NC_000913.3	-	3989088	3989828
hemC	1.68	0.000823	FALSE	170	514	8.07	7280	13700	b3805	NC_000913.3	-	3989825	3990766
cyaY	1.41	0.00145	FALSE	79.4	220	5.43	1140	2040	b3807	NC_000913.3	-	3993739	3994059
yifL	1.53	0.00169	FALSE	234	655	6.33	1710	3640	b4558	NC_000913.3	+	3994522	3994725
dapF	1.16	0.00145	FALSE	210	489	8.05	7710	11800	b3809	NC_000913.3	+	3994762	3995586
uvrD	2.18	0.000376	FALSE	83.6	376	8.55	7700	21700	b3813	NC_000913.3	+	3997983	4000145
yigE	2.25	0.000298	FALSE	7.8	36.3	3.68	278	781	b4482	NC_000913.3	-	4000292	4001056
corA	1.33	0.00272	FALSE	90.5	230	7.07	3280	6980	b3816	NC_000913.3	+	4001426	4002376
pldA	1.18	0.00269	FALSE	60.1	143	6.25	2160	3160	b3821	NC_000913.3	+	4004862	4005731
recQ	1.19	0.00642	FALSE	27.4	67	6.28	2100	3580	b3822	NC_000913.3	+	4005864	4007693
rhtB	1.09	0.00244	FALSE	31.4	64.2	4.79	757	1070	b3824	NC_000913.3	-	4008439	4009059
pldB	1.75	0.0011	FALSE	67.7	233	6.94	3080	6770	b3825	NC_000913.3	+	4009170	4010192
yigL	1.4	0.0033	FALSE	91.4	233	6.78	2610	5270	b3826	NC_000913.3	+	4010200	4011000
yigM	1.22	0.00873	FALSE	44.7	112	5.96	1780	3030	b3827	NC_000913.3	+	4011076	4011975
metR	1.19	0.014	FALSE	12	31.4	4.2	510	861	b3828	NC_000913.3	-	4011863	4012816
metE	1.81	0.00322	FALSE	53.2	237	7.96	5340	13600	b3829	NC_000913.3	+	4013053	4015314
udp	1.8	0.00429	FALSE	362	1400	8.98	10300	30400	b3831	NC_000913.3	+	4016431	4017192
rmuC	2.56	0.000223	FALSE	29.2	190	6.71	1820	7000	b3832	NC_000913.3	+	4017333	4018760
ubiE	1.77	0.000523	FALSE	157	517	7.75	5140	11300	b3833	NC_000913.3	+	4018855	4019610
ubiJ	1.79	0.000514	FALSE	129	439	7.22	3630	7720	b3834	NC_000913.3	+	4019624	4020229
esrE	1.67	0.000594	FALSE	143	437	5.96	1460	3080	b4707	NC_000913.3	+	4019978	4020229
ubiB	1.52	0.000823	FALSE	73.7	214	7.72	5300	9950	b3835	NC_000913.3	+	4020226	4021866
tatA	1.23	0.00489	FALSE	621	1470	7.93	6060	10100	b3836	NC_000913.3	+	4021945	4022214
tatB	1.23	0.00313	FALSE	346	779	7.99	6450	10500	b3838	NC_000913.3	+	4022218	4022733
tatC	1.33	0.0021	FALSE	122	317	7.34	4400	7170	b3839	NC_000913.3	+	4022736	4023512
tatD	1.06	0.00342	FALSE	41.5	82.5	5.49	1230	1770	b4483	NC_000913.3	+	4023554	4024336
rfaH	1.46	0.000749	FALSE	37.5	109	5	814	1520	b3842	NC_000913.3	-	4024333	4024821
fadA	1.23	0.00704	FALSE	8.96	19.5	3.84	355	685	b3845	NC_000913.3	-	4027609	4028772
fadB	1.45	0.0176	FALSE	1.51	4.54	2.74	146	354	b3846	NC_000913.3	-	4028782	4030971
pepQ	1.59	0.000839	FALSE	190	565	8.81	11300	21700	b3847	NC_000913.3	+	4031161	4032492
yigZ	1.51	0.0011	FALSE	92.5	252	6.59	2650	5180	b3848	NC_000913.3	+	4032492	4033106
trkH	1.33	0.0011	FALSE	60.1	142	7.06	3520	5860	b3849	NC_000913.3	+	4033145	4034596
hemG	1.07	0.00197	FALSE	70.6	147	5.79	1600	2250	b3850	NC_000913.3	+	4034608	4035153
yihD	1.66	0.00906	FALSE	112	305	5.56	1410	2350	b3858	NC_000913.3	+	4042069	4042338
srkA	1.29	0.0039	FALSE	126	316	7.61	4990	7940	b3859	NC_000913.3	+	4042415	4043401
dsbA	1.48	0.0011	FALSE	268	715	8.06	7470	13900	b3860	NC_000913.3	+	4043418	4044044
yihA	1.57	0.000813	FALSE	171	474	7.47	4200	9030	b3865	NC_000913.3	-	4050133	4050765
typA	1.1	0.0446	FALSE	612	1300	10.8	49600	81200	b3871	NC_000913.3	+	4058407	4060230
yihS	1.26	0.00254	FALSE	3.72	8.92	2.84	178	307	b3880	NC_000913.3	-	4070515	4071756
yihT	1.14	0.00995	FALSE	1.64	3.64	1.11	59	89	b3881	NC_000913.3	-	4071773	4072651
yihU	1.18	0.00394	FALSE	1.18	2.63	0.642	43	60	b3882	NC_000913.3	-	4072675	4073571
yihV	1.19	0.0263	FALSE	4.75	12	2.64	171	299	b3883	NC_000913.3	+	4073739	4074635
rhaB	1.01	0.00765	FALSE	0.891	1.8	0.9	54	77	b3904	NC_000913.3	-	4095979	4097448
sodA	1.52	0.0292	FALSE	938	3360	10.2	22600	57800	b3908	NC_000913.3	+	4100810	4101430
kdgT	1.02	0.0445	FALSE	6.37	12.1	3.19	205	430	b3909	NC_000913.3	+	4101690	4102673
cpxP	1.37	0.0408	FALSE	243	738	7.58	3900	10600	b4484	NC_000913.3	+	4105820	4106320
fieF	1.07	0.00493	FALSE	62.9	147	6.37	2560	3370	b3915	NC_000913.3	+	4106469	4107371
yiiS	-1.03	0.014	FALSE	53.8	30.4	3.61	682	242	b3922	NC_000913.3	+	4112967	4113266
glpX	1.68	0.0134	FALSE	74	277	7	2480	7660	b3925	NC_000913.3	-	4114569	4115579
hslU	1.3	0.00258	FALSE	194	459	8.59	9510	16400	b3931	NC_000913.3	-	4120416	4121747
hslV	1.49	0.00319	FALSE	127	390	6.78	2550	5270	b3932	NC_000913.3	-	4121757	4122287
rpmE	1	0.0151	FALSE	4000	8130	10.2	37800	49400	b3936	NC_000913.3	+	4127013	4127225
frwA	1.25	0.00257	FALSE	1.16	2.77	2.16	127	200	b3947	NC_000913.3	-	4139720	4142221
murI	1.21	0.00423	FALSE	86	180	6.66	3280	4380	b3967	NC_000913.3	+	4165428	4166285
gltT	1.68	0.0188	FALSE	3.96	11.5	-1.09	14	25	b3969	NC_000913.3	+	4168372	4168447
thrU	1.4	0.0356	FALSE	276	718	5.16	931	1390	b3976	NC_000913.3	+	4175388	4175463
tufB	1.17	0.0245	FALSE	294	652	9.14	15500	28800	b3980	NC_000913.3	+	4175944	4177128
rplK	1.21	0.037	FALSE	2960	6880	11.2	56300	118000	b3983	NC_000913.3	+	4178447	4178875
rplA	1.19	0.0291	FALSE	4040	9370	12.2	109000	220000	b3984	NC_000913.3	+	4178879	4179583
yjbD	-1.18	0.00333	FALSE	125	55.9	4.43	1290	389	b4023	NC_000913.3	-	4231359	4231631
malE	-1.01	0.00923	FALSE	21.3	9.41	4.04	905	287	b4034	NC_000913.3	-	4245229	4246419
malK	-1.41	0.0445	FALSE	7.1	2.56	2.24	254	87	b4035	NC_000913.3	+	4246784	4247899
lexA	2.45	0.000427	FALSE	391	2100	9.13	10300	32500	b4043	NC_000913.3	+	4257115	4257723
dinF	2.32	0.000407	FALSE	25.4	130	6.25	1630	4550	b4044	NC_000913.3	+	4257742	4259121
aphA	-1.07	0.0156	FALSE	64.5	35.3	5.02	2020	708	b4055	NC_000913.3	+	4269414	4270127
uvrA	1.67	0.0124	FALSE	148	400	9.24	14100	32000	b4058	NC_000913.3	-	4271049	4273871
rpiB	-1.25	0.0349	FALSE	5.4	2.17	0.692	108	33	b4090	NC_000913.3	+	4313350	4313799
crfC	-2.04	0.000965	FALSE	30.9	8.68	5.2	3000	492	b4109	NC_000913.3	+	4327135	4329363
yjcZ	-2.61	0.000415	FALSE	64.9	9.66	4.44	2030	232	b4110	NC_000913.3	+	4329360	4330238
proP	-1.27	0.00647	FALSE	404	196	8.74	26400	9040	b4111	NC_000913.3	+	4330502	4332004
melB	-1.08	0.00706	FALSE	11.7	5.61	3.52	667	203	b4120	NC_000913.3	+	4343369	4344790
cadC	-1.33	0.029	FALSE	19.7	6.74	3.97	970	264	b4133	NC_000913.3	-	4360396	4361934
groS	1.57	0.00258	FALSE	410	1080	7.5	3860	9140	b4142	NC_000913.3	+	4370688	4370981
groL	1.67	0.00244	FALSE	443	1280	10.2	24300	64900	b4143	NC_000913.3	+	4371025	4372671
yjeI	-1.01	0.00256	FALSE	236	114	5.83	3350	1160	b4144	NC_000913.3	+	4372809	4373162
glyV	1.37	0.0124	FALSE	739	2490	6.59	2350	4830	b4163	NC_000913.3	+	4392360	4392435
glyX	1.32	0.011	FALSE	1190	2810	7.02	4020	5440	b4164	NC_000913.3	+	4392472	4392547
ulaR	-1.19	0.0015	FALSE	17.3	7.84	3.16	566	168	b4191	NC_000913.3	-	4417698	4418453
cysQ	-1.3	0.00105	FALSE	50.2	19.1	4.55	1540	417	b4214	NC_000913.3	+	4436755	4437495
ytfI	-1.38	0.0108	FALSE	3.38	1.47	0.936	133	43	b4215	NC_000913.3	+	4437707	4438645
nrdG	2.59	0.00593	FALSE	42.4	240	5.23	652	3160	b4237	NC_000913.3	-	4459900	4460364
nrdD	3.04	0.00136	FALSE	51.5	472	8.2	3840	30300	b4238	NC_000913.3	-	4460522	4462660
yjgR	-1.17	0.00489	FALSE	11.2	4.92	3.39	608	188	b4263	NC_000913.3	-	4488561	4490063
idnR	-2.44	0.000659	FALSE	15.7	3.04	2.83	671	86	b4264	NC_000913.3	-	4490141	4491139
leuX	1.58	0.0445	FALSE	10.3	39.8	0.719	39	86	b4270	NC_000913.3	+	4496405	4496489
ythA	-2.45	0.00622	FALSE	4.95	0.84	-2.09	20	3	b4655	NC_000913.3	+	4506448	4506573
yjhD	-1.53	0.0117	FALSE	6.88	2.55	-0.00694	57	19	b4281	NC_000913.3	-	4506626	4506856
yjhE	-1.38	0.0148	FALSE	4.01	1.31	-0.797	32	11	b4282	NC_000913.3	+	4506861	4507109
insO	-2.6	0.000425	FALSE	22.5	3.73	1.53	330	39	b4623	NC_000913.3	+	4509479	4509793
insI1	-1.7	0.00509	FALSE	0.606	0.174	-1.35	31	6	b4284	NC_000913.3	-	4507466	4508617
yjhF	-1.04	0.00369	FALSE	6.47	3.26	2.63	364	112	b4296	NC_000913.3	-	4520671	4522020
yjhX	-1	0.00654	FALSE	36	20	2.81	413	150	b4566	NC_000913.3	-	4533796	4534053
yjhZ	-2.33	0.00099	FALSE	20.3	4.3	1.14	223	30	b4657	NC_000913.3	-	4534430	4534675
yjhR	-1.75	0.00244	FALSE	3.55	1.11	1.39	197	37	b4308	NC_000913.3	+	4534791	4536031
nanS	-1.25	0.00593	FALSE	4.34	1.8	1.48	189	45	b4309	NC_000913.3	-	4536614	4537594
nanM	-1.65	0.00237	FALSE	2.62	0.86	0.733	117	27	b4310	NC_000913.3	-	4537659	4538765
nanC	-1.53	0.0488	FALSE	0.868	0.295	-1.53	22	6	b4311	NC_000913.3	-	4538785	4539501
fimE	1.36	0.00273	FALSE	4.04	9.28	1.9	100	149	b4313	NC_000913.3	+	4542037	4542633
fimC	-1.15	0.0499	FALSE	12.7	4.98	2.36	340	92	b4316	NC_000913.3	+	4544304	4545029
fimD	-1.25	0.0135	FALSE	4.5	1.74	2.8	409	146	b4317	NC_000913.3	+	4545096	4547732
fimF	-1.43	0.00335	FALSE	4.46	1.66	0.5	96	25	b4318	NC_000913.3	+	4547742	4548272
fimG	-1.36	0.00513	FALSE	5.07	2.11	0.656	118	30	b4319	NC_000913.3	+	4548285	4548788
fimH	-1.4	0.00597	FALSE	7.47	2.94	1.95	314	79	b4320	NC_000913.3	+	4548808	4549710
yjiK	-1.59	0.00574	FALSE	6.75	1.96	1.75	239	43	b4333	NC_000913.3	-	4562743	4563603
yjiL	-1.12	0.0108	FALSE	4.91	2.1	1.25	131	41	b4334	NC_000913.3	-	4563922	4564689
mdtM	-1.21	0.0097	FALSE	15.7	6.65	3.54	621	214	b4337	NC_000913.3	-	4567287	4568519
yjiV	-1.08	0.00418	FALSE	10.4	5.31	4.41	1290	397	b4486	NC_000913.3	+	4573919	4576855
tsr	-1.07	0.00797	FALSE	38.1	16.6	5.46	2560	1040	b4355	NC_000913.3	+	4591657	4593312
