# Supplementary material for: Differential effects of inosine monophosphate dehydrogenase (IMPDH/GuaB) inhibition in Acinetobacter baumannii and Escherichia coli
Source: J Bacteriol. 2024 Sep 5;206(10):e00102-24. doi: 10.1128/jb.00102-24 (PMC11500612; doi:10.1128/jb.00102-24)
Supplement: Table S3 — KEGG pathway enrichment analysis of transcriptional changes. [file jb.00102-24-s0003.xlsx]

## Sheet: Ab19606_G6 Camera
A. baumannii Ab19606
	pathway	description	NGenes	Direction	PValue	FDR
87	1053	Biosynthesis of siderophore group nonribosomal peptides	3	Down	8.48094e-08	9.75308e-06
105	3010	Ribosome	52	Down	5.09098e-07	2.92731e-05
12	190	Oxidative phosphorylation	38	Down	1.52668e-05	0.000585227
56	620	Pyruvate metabolism	39	Down	3.50374e-05	0.000848856
68	670	One carbon pool by folate	12	Up	3.69068e-05	0.000848856
24	310	Lysine degradation	10	Down	0.000260903	0.00500065
29	360	Phenylalanine metabolism	20	Down	0.000601773	0.00986569
48	550	Peptidoglycan biosynthesis	17	Up	0.00073482	0.00986569
64	640	Propanoate metabolism	26	Down	0.000772097	0.00986569
20	280	Valine, leucine and isoleucine degradation	20	Down	0.00113978	0.0131074
85	970	Aminoacyl-tRNA biosynthesis	22	Up	0.00141349	0.0147774
2	20	Citrate cycle (TCA cycle)	23	Down	0.0023455	0.0224777
100	1503	Cationic antimicrobial peptide (CAMP) resistance	8	Down	0.00404093	0.0357467
114	3440	Homologous recombination	22	Up	0.00444035	0.0364743
43	480	Glutathione metabolism	17	Down	0.00525702	0.0403038
53	590	Arachidonic acid metabolism	3	Down	0.00669589	0.0481267

## Sheet: MG1655 ΔtolC Camera
E. coli MG1655 ΔtolC
	pathway	description	NGenes	Direction	PValue	FDR
107	2040	Flagellar assembly	37	Down	2.59384e-12	3.08667e-10
27	340	Histidine metabolism	8	Down	8.75999e-10	5.21219e-08
87	970	Aminoacyl-tRNA biosynthesis	101	Up	7.34344e-09	2.9129e-07
34	400	Phenylalanine, tyrosine and tryptophan biosynthesis	21	Down	4.67374e-07	1.39044e-05
12	190	Oxidative phosphorylation	43	Down	6.24638e-07	1.48664e-05
48	523	Polyketide sugar unit biosynthesis	6	Down	3.30536e-06	6.55564e-05
98	1230	Biosynthesis of amino acids	117	Down	4.12816e-06	7.01787e-05
119	4122	Sulfur relay system	18	Up	4.02235e-05	0.000598325
49	525	Acarbose and validamycin biosynthesis	4	Down	8.94601e-05	0.00118286
47	521	Streptomycin biosynthesis	9	Down	0.000161238	0.00191873
93	1130	Biosynthesis of antibiotics	211	Down	0.000509233	0.00550897
46	520	Amino sugar and nucleotide sugar metabolism	46	Down	0.000902016	0.008945
80	790	Folate biosynthesis	26	Up	0.00173528	0.0158845
89	1053	Biosynthesis of siderophore group nonribosomal peptides	7	Down	0.0019817	0.0168444
16	250	Alanine, aspartate and glutamate metabolism	32	Down	0.00242485	0.0192372
108	2060	Phosphotransferase system (PTS)	41	Down	0.00259433	0.0192953
23	300	Lysine biosynthesis	13	Down	0.00379623	0.0265736
100	1502	Vancomycin resistance	8	Down	0.00406723	0.0268889
51	550	Peptidoglycan biosynthesis	23	Down	0.00483801	0.0303012
26	332	Carbapenem biosynthesis	2	Down	0.00622235	0.0357421
106	2030	Bacterial chemotaxis	20	Down	0.00630743	0.0357421
18	261	Monobactam biosynthesis	8	Down	0.00742332	0.0401534
70	660	C5-Branched dibasic acid metabolism	10	Down	0.00783494	0.0405373
102	2010	ABC transporters	172	Down	0.00874869	0.0433789
