# Supplementary material for: Differential effects of inosine monophosphate dehydrogenase (IMPDH/GuaB) inhibition in Acinetobacter baumannii and Escherichia coli
Source: J Bacteriol. 2024 Sep 5;206(10):e00102-24. doi: 10.1128/jb.00102-24 (PMC11500612; doi:10.1128/jb.00102-24)
Supplement: Table S4 — Transcriptional changes of the orthologs in A. baumannii and E. coli. [file jb.00102-24-s0004.xlsx]

## Sheet: G6
	gene_Ecoli	Log2FC_Ecoli	Log2FC_Abaum	significance	gene_Abaum	FDR_Abaum	FDR_Ecoli	locus_Ecoli	locus_Abaum	locus_17978	pathway
13	scpC	-0.131627	-3.38307	A. baum		1.89339e-05	0.46211	b2920	DJ41_RS11315	A1S_3231	Metabolism,Carbohydrate_metabolism,Propanoate_metabolism
14	paaF	-0.471625	-3.24176	A. baum		0.000907461	0.0978648	b1393	DJ41_RS22340	A1S_1341	Metabolism,Amino_acid_metabolism,Carbohydrate_metabolism,Metabolism_of_terpenoids_and_polyketides,Butanoate_metabolism,Metabolism_of_other_amino_acids,Propanoate_metabolism,Valine,_leucine_and_isoleucine_degradation,beta-Alanine_metabolism,Lipid_metabolism,Lysine_degradation,Fatty_acid_degradation,Phenylalanine_metabolism,Xenobiotics_biodegradation_and_metabolism,Benzoate_degradation,Tryptophan_m…
15	paaC	-0.105015	-3.22705	A. baum		0.000130473	0.841409	b1390	DJ41_RS22325	A1S_1338	Metabolism,Amino_acid_metabolism,Phenylalanine_metabolism
23	paaD	-0.151643	-2.90347	A. baum		0.000266497	0.71623	b1391	DJ41_RS22330	A1S_1339	Metabolism,Amino_acid_metabolism,Phenylalanine_metabolism
25	paaE	0.00148299	-2.70163	A. baum		0.000726249	0.996988	b1392	DJ41_RS22335	A1S_1340	Metabolism,Amino_acid_metabolism,Phenylalanine_metabolism
29	ompW	-0.670572	-2.45407	A. baum		0.0236551	0.0902162	b1256	DJ41_RS08445	A1S_0292	Unclassified:_signaling_and_cellular_processes,Structural_proteins
30	patD	-0.443349	-2.44506	A. baum		8.99219e-05	0.110925	b1444	DJ41_RS20595	A1S_1089	Metabolism,Amino_acid_metabolism,Metabolism_of_other_amino_acids,Arginine_and_proline_metabolism,beta-Alanine_metabolism
31	yhbO	-0.413835	-2.39846	A. baum		5.40126e-05	0.0510115	b3153	DJ41_RS13275	A1S_2785	Brite_Hierarchies,Protein_families:_metabolism,Peptidases
41	paaK	-0.321232	-2.21431	A. baum		6.47585e-05	0.135193	b1398	DJ41_RS22360		Metabolism,Amino_acid_metabolism,Phenylalanine_metabolism
45	cusC	-0.551552	-2.12068	A. baum		2.98461e-05	0.0933452	b0572	DJ41_RS13515	A1S_2737	Brite_Hierarchies,Protein_families:_signaling_and_cellular_processes,Transporters,Environmental_Information_Processing,Signal_transduction,Two-component_system
48	rplF	0.246323	-2.10172	A. baum		0.000356819	0.243933	b3305	DJ41_RS12125	A1S_3066	Genetic_Information_Processing,Brite_Hierarchies,Protein_families:_genetic_information_processing,Translation,Ribosome
49	cycA	0.145089	-2.09181	A. baum		3.3515e-05	0.514875	b4208	DJ41_RS09310	A1S_0098	Brite_Hierarchies,Protein_families:_signaling_and_cellular_processes,Transporters
57	ygcG	-0.690172	-2.02703	A. baum		3.58735e-05	0.0735714	b2778	DJ41_RS11545	A1S_3179	Poorly_characterized,Function_unknown
60	leuA	-0.376076	-2.01654	A. baum		3.03782e-05	0.237382	b0074	DJ41_RS07520	A1S_0472	Metabolism,Amino_acid_metabolism,Carbohydrate_metabolism,Valine,_leucine_and_isoleucine_biosynthesis,Pyruvate_metabolism
62	paaZ	-0.0121086	-2.00897	A. baum		0.000363575	0.960973	b1387	DJ41_RS22310	A1S_1335	Metabolism,Amino_acid_metabolism,Phenylalanine_metabolism
63	rplR	-0.314347	-2.00092	A. baum		0.000199994	0.0986558	b3304	DJ41_RS12130	A1S_3065	Genetic_Information_Processing,Brite_Hierarchies,Protein_families:_genetic_information_processing,Translation,Ribosome
65	rraA	-0.182982	-1.99374	A. baum		6.41638e-05	0.20089	b3929	DJ41_RS19350	A1S_1619	Brite_Hierarchies,Protein_families:_genetic_information_processing,Messenger_RNA_biogenesis
69	lldR	0.732042	-1.97557	A. baum		0.000564331	0.0545933	b3604	DJ41_RS09460	A1S_0068	Brite_Hierarchies,Protein_families:_genetic_information_processing,Transcription_factors
70	hupB	-0.141487	-1.96815	A. baum		0.000111406	0.440512	b0440	DJ41_RS19270	A1S_1637	Brite_Hierarchies,Protein_families:_genetic_information_processing,DNA_repair_and_recombination_proteins,Chromosome_and_associated_proteins,DNA_replication_proteins
83	rpsH	0.207655	-1.78785	A. baum		0.0010919	0.220765	b3306	DJ41_RS12120	A1S_3067	Genetic_Information_Processing,Brite_Hierarchies,Protein_families:_genetic_information_processing,Translation,Ribosome
94	yqgF	0.0289629	-1.72718	A. baum		0.000126322	0.81737	b2949	DJ41_RS08325	A1S_0319	Unclassified:_metabolism,Enzymes_with_EC_numbers
107	lldD	0.279854	-1.63385	A. baum	lldD	0.000444077	0.305682	b3605	DJ41_RS09455	A1S_0069	Metabolism,Carbohydrate_metabolism,Pyruvate_metabolism
114	ybhG	-0.352221	-1.59438	A. baum		0.000332485	0.0637662	b0795	DJ41_RS19090	A1S_1670	Unclassified:_signaling_and_cellular_processes,Structural_proteins
118	paaJ	-0.140897	-1.55729	A. baum		0.000950693	0.496467	b1397	DJ41_RS22355	A1S_1344	Metabolism,Amino_acid_metabolism,Phenylalanine_metabolism
120	moaE	0.155315	-1.54897	A. baum		0.000930018	0.651573	b0785	DJ41_RS17215	A1S_1997	Metabolism,Metabolism_of_cofactors_and_vitamins,Genetic_Information_Processing,Folding,_sorting_and_degradation,Folate_biosynthesis,Sulfur_relay_system
131	rppH	-0.22172	-1.49025	A. baum		0.00166458	0.0852381	b2830	DJ41_RS07880	A1S_0414	Genetic_Information_Processing,Folding,_sorting_and_degradation,Brite_Hierarchies,Protein_families:_genetic_information_processing,RNA_degradation,Messenger_RNA_biogenesis
142	yoaF	-0.142109	-1.38341	A. baum		0.0256192	0.319497	b1793	DJ41_RS22240	A1S_1321	Poorly_characterized,Function_unknown
143	alaC	-0.281196	-1.37379	A. baum		0.000480157	0.0502771	b2379	DJ41_RS20065	A1S_1473	Brite_Hierarchies,Protein_families:_metabolism,Amino_acid_related_enzymes
151	ybeQ	-0.106333	-1.33036	A. baum		0.00150748	0.645755	b0644	DJ41_RS09390	A1S_0081	Poorly_characterized,Function_unknown
159	glpK	-0.18355	-1.28495	A. baum	glpK	0.00149457	0.149995	b3926	DJ41_RS13845	A1S_2670	Metabolism,Brite_Hierarchies,Protein_families:_signaling_and_cellular_processes,Exosome,Lipid_metabolism,Glycerolipid_metabolism
160	metB	0.107227	-1.27569	A. baum		0.00215559	0.598253	b3939	DJ41_RS11345	A1S_3222	Metabolism,Amino_acid_metabolism,Cysteine_and_methionine_metabolism,Energy_metabolism,Metabolism_of_other_amino_acids,Sulfur_metabolism,Selenocompound_metabolism
171	yhbS	0.122695	-1.22674	A. baum		0.0254669	0.554359	b3156	DJ41_RS16960	A1S_2078	Unclassified:_metabolism,Enzymes_with_EC_numbers
176	aaeR	-0.264705	-1.2067	A. baum		0.000970541	0.0844901	b3243	DJ41_RS22670	A1S_1371	Brite_Hierarchies,Protein_families:_genetic_information_processing,Transcription_factors
181	yeaX	-0.316394	-1.19061	A. baum		0.000574819	0.100319	b1803	DJ41_RS04770	A1S_0855	Unclassified:_metabolism,Enzymes_with_EC_numbers
187	lolB	-0.213834	-1.14865	A. baum		0.00615923	0.112324	b1209	DJ41_RS04675	A1S_0835	Unclassified:_signaling_and_cellular_processes,Structural_proteins
192	cyoB	-0.169729	-1.11283	A. baum		0.000471821	0.668416	b0431	DJ41_RS16505	A1S_2167	Metabolism,Energy_metabolism,Oxidative_phosphorylation
203	hypB	0.514845	-1.06989	A. baum		0.00181405	0.105547	b2727	DJ41_RS05715	A1S_1017	Brite_Hierarchies,Protein_families:_genetic_information_processing,Chaperones_and_folding_catalysts
204	aspA	-0.242731	-1.06687	A. baum	aspA	0.00375006	0.250375	b4139	DJ41_RS18825	A1S_1726	Metabolism,Amino_acid_metabolism,Alanine,_aspartate_and_glutamate_metabolism
210	gltJ	0.31725	-1.034	A. baum		0.000447118	0.0613341	b0654	DJ41_RS19965	A1S_1491	Brite_Hierarchies,Protein_families:_signaling_and_cellular_processes,Transporters,Environmental_Information_Processing,Membrane_transport,ABC_transporters,Signal_transduction,Two-component_system
216	gltK	-0.252142	-1.02403	A. baum		0.000902179	0.190814	b0653	DJ41_RS19960	A1S_1492	Brite_Hierarchies,Protein_families:_signaling_and_cellular_processes,Transporters,Environmental_Information_Processing,Membrane_transport,ABC_transporters,Signal_transduction,Two-component_system
217	rstB	-0.0815808	-1.01777	A. baum		0.0071401	0.571012	b1609	DJ41_RS06530	A1S_0749	Brite_Hierarchies,Protein_families:_signaling_and_cellular_processes,Protein_families:_metabolism,Environmental_Information_Processing,Signal_transduction,Two-component_system,Protein_kinases
219	rplT	-0.257196	-1.01303	A. baum	rplT	0.00690223	0.239029	b1716	DJ41_RS07035	A1S_0597	Genetic_Information_Processing,Brite_Hierarchies,Protein_families:_genetic_information_processing,Translation,Ribosome
223	rplJ	0.140077	-0.975644	A. baum	rplJ	0.00416646	0.481197	b3985	DJ41_RS08490	A1S_0285	Genetic_Information_Processing,Brite_Hierarchies,Protein_families:_genetic_information_processing,Translation,Ribosome
231	aceE	0.310527	-0.952744	A. baum	aceE	0.0016296	0.260353	b0114	DJ41_RS10390	A1S_3328	Metabolism,Carbohydrate_metabolism,Pyruvate_metabolism,Glycolysis_/_Gluconeogenesis,Citrate_cycle_(TCA_cycle)
237	aceF	-0.156287	-0.906121	A. baum		0.00647819	0.442599	b0115	DJ41_RS10385	A1S_3327	Metabolism,Carbohydrate_metabolism,Pyruvate_metabolism,Glycolysis_/_Gluconeogenesis,Citrate_cycle_(TCA_cycle)
240	yeaW	0.410599	-0.895548	A. baum		0.00325031	0.272605	b1802	DJ41_RS04760	A1S_0852	Unclassified:_metabolism,Enzymes_with_EC_numbers
242	tauD	-0.177685	-0.893183	A. baum		0.00831578	0.421015	b0368	DJ41_RS20200	A1S_1445	Metabolism,Energy_metabolism,Metabolism_of_other_amino_acids,Sulfur_metabolism,Taurine_and_hypotaurine_metabolism
244	cpdA	-0.443949	-0.889024	A. baum		0.00212787	0.127718	b3032	DJ41_RS08660	A1S_0249	Metabolism,Nucleotide_metabolism,Purine_metabolism
255	eutJ	-0.33601	-0.842596	A. baum		0.001454	0.394337	b2454	DJ41_RS11490	A1S_3195	Amino_acid_metabolism,Unclassified:_metabolism
265	yacG	0.101389	-0.785499	A. baum		0.0063934	0.424803	b0101	DJ41_RS08020	A1S_0385	Poorly_characterized,Function_unknown
266	thiG	0.323724	-0.784122	A. baum		0.016647	0.128994	b3991	DJ41_RS15925	A1S_2265	Metabolism,Metabolism_of_cofactors_and_vitamins,Thiamine_metabolism
269	gdhA	0.00706135	-0.767704	A. baum		0.0119053	0.972094	b1761	DJ41_RS05760	A1S_1026	Metabolism,Amino_acid_metabolism,Alanine,_aspartate_and_glutamate_metabolism,Energy_metabolism,Nitrogen_metabolism,Arginine_biosynthesis
272	rplL	-0.167043	-0.758168	A. baum	rplL	0.011154	0.422736	b3986	DJ41_RS08485	A1S_0286	Genetic_Information_Processing,Brite_Hierarchies,Protein_families:_genetic_information_processing,Translation,Ribosome
273	katE	0.368677	-0.757664	A. baum	katE	0.0203596	0.0724835	b1732	DJ41_RS22765	A1S_1386	Metabolism,Amino_acid_metabolism,Carbohydrate_metabolism,Glyoxylate_and_dicarboxylate_metabolism,Tryptophan_metabolism
282	astB	0.542126	-0.7249	A. baum		0.00364392	0.0773336	b1745	DJ41_RS11800	A1S_3129	Metabolism,Amino_acid_metabolism,Arginine_and_proline_metabolism
283	cycA	0.145089	-0.724745	A. baum		0.00156811	0.514875	b4208	DJ41_RS14035	A1S_2633	Brite_Hierarchies,Protein_families:_signaling_and_cellular_processes,Transporters
287	astE	-0.0891288	-0.718289	A. baum		0.00471029	0.768021	b1744	DJ41_RS11805	A1S_3128	Metabolism,Amino_acid_metabolism,Arginine_and_proline_metabolism
290	cyoD	-0.707974	-0.708436	A. baum		0.00378002	0.0578736	b0429	DJ41_RS16495	A1S_2169	Metabolism,Energy_metabolism,Oxidative_phosphorylation
296	cyoC	-0.763189	-0.687631	A. baum		0.0194871	0.0613202	b0430	DJ41_RS16500	A1S_2168	Metabolism,Energy_metabolism,Oxidative_phosphorylation
307	pncB	0.251501	-0.66047	A. baum		0.00754596	0.0601118	b0931	DJ41_RS10650	A1S_3380	Metabolism,Metabolism_of_cofactors_and_vitamins,Nicotinate_and_nicotinamide_metabolism
308	pbpG	0.0584673	-0.660045	A. baum		0.00616053	0.695659	b2134	DJ41_RS08720	A1S_0237	Brite_Hierarchies,Protein_families:_metabolism,Peptidases,Peptidoglycan_biosynthesis_and_degradation_proteins
322	aaeR	-0.264705	-0.591692	A. baum		0.0215061	0.0844901	b3243	DJ41_RS22505	A1S_1353	Brite_Hierarchies,Protein_families:_genetic_information_processing,Transcription_factors
324	metC	-0.0870582	-0.583532	A. baum		0.00740974	0.580584	b3008	DJ41_RS12035	A1S_3083	Metabolism,Amino_acid_metabolism,Cysteine_and_methionine_metabolism,Metabolism_of_other_amino_acids,Selenocompound_metabolism
334	metF	-0.307297	-0.559025	A. baum		0.00628251	0.173562	b3941	DJ41_RS15250	A1S_2335	Metabolism,Metabolism_of_cofactors_and_vitamins,One_carbon_pool_by_folate
336	phnO	-0.521961	-0.555538	A. baum		0.0405779	0.103715	b4093	DJ41_RS21205	A1S_1184	Metabolism,Metabolism_of_other_amino_acids,Phosphonate_and_phosphinate_metabolism
342	pstB	-0.295918	-0.532476	A. baum		0.00973511	0.0544664	b3725	DJ41_RS14815	A1S_2445	Brite_Hierarchies,Protein_families:_signaling_and_cellular_processes,Transporters,Environmental_Information_Processing,Membrane_transport,ABC_transporters
348	cusA	-0.479318	-0.526563	A. baum		0.0376911	0.052906	b0575	DJ41_RS11380	A1S_3217	Brite_Hierarchies,Protein_families:_signaling_and_cellular_processes,Transporters,Environmental_Information_Processing,Signal_transduction,Two-component_system
359	ycbL	-0.175514	-0.504885	A. baum		0.0193671	0.15085	b0927	DJ41_RS08025	A1S_0383	Metabolism,Carbohydrate_metabolism,Pyruvate_metabolism
360	ybaK	-0.119609	-0.494988	A. baum		0.0352637	0.37753	b0481	DJ41_RS19230	A1S_1646	Brite_Hierarchies,Protein_families:_genetic_information_processing,Transfer_RNA_biogenesis
382	yncD	0.632168	-0.448485	A. baum		0.0266335	0.121815	b1451	DJ41_RS12655	A1S_2829	Brite_Hierarchies,Protein_families:_signaling_and_cellular_processes,Transporters
383	ribC	0.224505	-0.446445	A. baum		0.0322221	0.100447	b1662	DJ41_RS08780	A1S_0223	Metabolism,Metabolism_of_cofactors_and_vitamins,Riboflavin_metabolism
402	dsbD	0.109477	-0.409328	A. baum		0.0262246	0.339327	b4136	DJ41_RS10485		Brite_Hierarchies,Protein_families:_genetic_information_processing,Chaperones_and_folding_catalysts
415	upp	0.0792352	-0.390119	A. baum	upp	0.027232	0.702536	b2498	DJ41_RS06450	A1S_0765	Metabolism,Nucleotide_metabolism,Pyrimidine_metabolism
421	alaA	0.421882	-0.375792	A. baum		0.0393633	0.0628443	b2290	DJ41_RS20090	A1S_1468	Metabolism,Amino_acid_metabolism,Brite_Hierarchies,Protein_families:_metabolism,Amino_acid_related_enzymes,Alanine,_aspartate_and_glutamate_metabolism,Valine,_leucine_and_isoleucine_biosynthesis,Arginine_biosynthesis
742	yciV	0.0634567	0.340606	A. baum		0.0440813	0.77037	b1266	DJ41_RS13110	A1S_2920	Unclassified:_metabolism,Enzymes_with_EC_numbers
754	rarA	0.196153	0.36559	A. baum		0.0404413	0.139057	b0892	DJ41_RS10860	A1S_3427	Unclassified:_genetic_information_processing,Replication_and_repair
755	rlmE	0.157095	0.368212	A. baum		0.0393872	0.17562	b3179	DJ41_RS13780	A1S_2682	Brite_Hierarchies,Protein_families:_genetic_information_processing,Ribosome_biogenesis
763	rhlB	0.0362697	0.383747	A. baum		0.0197006	0.744448	b3780	DJ41_RS15955	A1S_2260	Genetic_Information_Processing,Folding,_sorting_and_degradation,Brite_Hierarchies,Protein_families:_genetic_information_processing,RNA_degradation,Messenger_RNA_biogenesis
766	kdsB	-0.205011	0.389877	A. baum		0.0459734	0.147996	b0918	DJ41_RS19555	A1S_1557	Metabolism,Brite_Hierarchies,Protein_families:_metabolism,Glycan_biosynthesis_and_metabolism,Lipopolysaccharide_biosynthesis,Lipopolysaccharide_biosynthesis_proteins
771	pyrC	-0.50501	0.400509	A. baum		0.0248844	0.0969134	b1062	DJ41_RS04540	A1S_1066	Metabolism,Nucleotide_metabolism,Pyrimidine_metabolism
772	yaeI	-0.118281	0.401083	A. baum		0.0377961	0.50783	b0164	DJ41_RS12505	A1S_2988	Poorly_characterized,Function_unknown
786	rluD	-0.000405683	0.414623	A. baum		0.0370697	0.996988	b2594	DJ41_RS04700	A1S_0841	Brite_Hierarchies,Protein_families:_genetic_information_processing,Ribosome_biogenesis
787	mqo	0.908848	0.415503	A. baum		0.0273195	0.0979623	b2210	DJ41_RS05265	A1S_0923	Metabolism,Carbohydrate_metabolism,Pyruvate_metabolism,Citrate_cycle_(TCA_cycle)
843	uup	0.0602318	0.536415	A. baum		0.0230953	0.706672	b0949	DJ41_RS07765	A1S_0433	Brite_Hierarchies,Protein_families:_signaling_and_cellular_processes,Transporters
844	qseB	-0.030511	0.539541	A. baum		0.0207533	0.883355	b3025	DJ41_RS15825	A1S_2288	Brite_Hierarchies,Protein_families:_signaling_and_cellular_processes,Environmental_Information_Processing,Cellular_Processes,Cellular_community_-_prokaryotes,Quorum_sensing,Signal_transduction,Two-component_system
870	abgA	-0.300376	0.590202	A. baum		0.0461106	0.252257	b1338	DJ41_RS14270	A1S_2589	Brite_Hierarchies,Protein_families:_metabolism,Peptidases
879	argP	-0.189123	0.62716	A. baum		0.01987	0.320967	b2916	DJ41_RS04450	A1S_1047	Brite_Hierarchies,Protein_families:_genetic_information_processing,Transcription_factors,Chromosome_and_associated_proteins
885	lptD	-0.133845	0.648298	A. baum		0.00519668	0.364956	b0054	DJ41_RS19605	A1S_1546	Brite_Hierarchies,Protein_families:_signaling_and_cellular_processes,Transporters,Steve: Sigma 24
889	phoR	0.26301	0.653152	A. baum		0.00413446	0.0778429	b0400	DJ41_RS10630	A1S_3376	Brite_Hierarchies,Protein_families:_signaling_and_cellular_processes,Protein_families:_metabolism,Environmental_Information_Processing,Signal_transduction,Two-component_system,Protein_kinases
891	rnhB	-0.28716	0.655953	A. baum		0.0107982	0.0662018	b0183	DJ41_RS20850	A1S_1140	Genetic_Information_Processing,Brite_Hierarchies,Protein_families:_genetic_information_processing,Replication_and_repair,DNA_replication,DNA_replication_proteins
893	ssuA	0.0564443	0.664475	A. baum		0.027072	0.845683	b0936	DJ41_RS09830	A1S_0029	Metabolism,Brite_Hierarchies,Protein_families:_signaling_and_cellular_processes,Transporters,Energy_metabolism,Environmental_Information_Processing,Membrane_transport,ABC_transporters,Sulfur_metabolism
894	eptA	0.312123	0.665975	A. baum		0.0261273	0.172817	b4114	DJ41_RS13440	A1S_2752	Brite_Hierarchies,Protein_families:_metabolism,Human_Diseases,Drug_resistance:_Antimicrobial,Lipopolysaccharide_biosynthesis_proteins,Cationic_antimicrobial_peptide_(CAMP)_resistance
901	rpoN	-0.145254	0.675943	A. baum		0.0126762	0.24967	b3202	DJ41_RS06875	A1S_0682	Brite_Hierarchies,Protein_families:_genetic_information_processing,Transcription_machinery,Environmental_Information_Processing,Signal_transduction,Two-component_system
906	rapA	0.189831	0.688388	A. baum		0.00242759	0.152494	b0059	DJ41_RS14730	A1S_2462	Brite_Hierarchies,Protein_families:_genetic_information_processing,Transcription_machinery
912	ubiA	0.0245436	0.706362	A. baum	ubiA	0.0036868	0.880661	b4040	DJ41_RS15180	A1S_2349	Metabolism,Metabolism_of_cofactors_and_vitamins,Brite_Hierarchies,Protein_families:_metabolism,Prenyltransferases,Ubiquinone_and_other_terpenoid-quinone_biosynthesis
917	leuB	-0.613061	0.715003	A. baum		0.00211404	0.0589218	b0073	DJ41_RS07840	A1S_0420	Metabolism,Amino_acid_metabolism,Carbohydrate_metabolism,C5-Branched_dibasic_acid_metabolism,Valine,_leucine_and_isoleucine_biosynthesis
918	ycfH	-0.022133	0.715761	A. baum		0.0107227	0.82901	b1100	DJ41_RS19540	A1S_1560	Unclassified:_metabolism,Enzymes_with_EC_numbers
924	rbn	0.0956899	0.732116	A. baum		0.00823402	0.491691	b2268	DJ41_RS15905	A1S_2270	Brite_Hierarchies,Protein_families:_genetic_information_processing,Transfer_RNA_biogenesis
944	ssuB	-0.27326	0.791841	A. baum	ssuB	0.00960827	0.215441	b0933	DJ41_RS09815	A1S_0026	Metabolism,Brite_Hierarchies,Protein_families:_signaling_and_cellular_processes,Transporters,Energy_metabolism,Environmental_Information_Processing,Membrane_transport,ABC_transporters,Sulfur_metabolism
945	murA	0.0857265	0.801428	A. baum		0.00881479	0.49129	b3189	DJ41_RS06860	A1S_0685	Metabolism,Carbohydrate_metabolism,Brite_Hierarchies,Protein_families:_metabolism,Glycan_biosynthesis_and_metabolism,Peptidoglycan_biosynthesis,Peptidoglycan_biosynthesis_and_degradation_proteins,Amino_sugar_and_nucleotide_sugar_metabolism
949	ybbA	-0.211761	0.825704	A. baum		0.00316646	0.121221	b0495	DJ41_RS05565	A1S_0986	Brite_Hierarchies,Protein_families:_signaling_and_cellular_processes,Transporters
951	gtrB	0.327587	0.827843	A. baum		0.0155205	0.15128	b2351	DJ41_RS14100		Brite_Hierarchies,Protein_families:_signaling_and_cellular_processes,Transporters,Protein_families:_metabolism,Lipopolysaccharide_biosynthesis_proteins
957	kup	0.027068	0.83093	A. baum		0.00716847	0.835149	b3747	DJ41_RS11200	A1S_3254	Brite_Hierarchies,Protein_families:_signaling_and_cellular_processes,Transporters
965	mnmC	-0.151929	0.842086	A. baum		0.000589712	0.250012	b2324	DJ41_RS13130	A1S_2923	Brite_Hierarchies,Protein_families:_genetic_information_processing,Transfer_RNA_biogenesis
967	hisQ	-0.448314	0.842601	A. baum		0.00495347	0.070988	b2308	DJ41_RS15760	A1S_2301	Brite_Hierarchies,Protein_families:_signaling_and_cellular_processes,Transporters,Environmental_Information_Processing,Membrane_transport,ABC_transporters
969	aroB	-0.0379965	0.848209	A. baum		0.00325341	0.746927	b3389	DJ41_RS11515	A1S_3187	Metabolism,Amino_acid_metabolism,Phenylalanine,_tyrosine_and_tryptophan_biosynthesis
973	polA	-0.0030263	0.856711	A. baum		0.0010919	0.981675	b3863	DJ41_RS06960	A1S_0612	Metabolism,Genetic_Information_Processing,Brite_Hierarchies,Protein_families:_genetic_information_processing,Replication_and_repair,Nucleotide_metabolism,Pyrimidine_metabolism,Purine_metabolism,DNA_repair_and_recombination_proteins,DNA_replication,DNA_replication_proteins,Homologous_recombination,Base_excision_repair,Nucleotide_excision_repair
977	rplS	0.000505425	0.866372	A. baum		0.00489904	0.997482	b2606	DJ41_RS11655	A1S_3161	Genetic_Information_Processing,Brite_Hierarchies,Protein_families:_genetic_information_processing,Translation,Ribosome
983	yfeH	0.285974	0.881491	A. baum		0.00328466	0.0857592	b2410	DJ41_RS14905		Brite_Hierarchies,Protein_families:_signaling_and_cellular_processes,Exosome,Transporters
984	dgkA	0.360924	0.885859	A. baum		0.0494847	0.148991	b4042	DJ41_RS13890	A1S_2663	Metabolism,Lipid_metabolism,Glycerophospholipid_metabolism,Glycerolipid_metabolism
985	recD	-0.258222	0.887809	A. baum		0.0161099	0.117777	b2819	DJ41_RS08140	A1S_0358	Genetic_Information_Processing,Brite_Hierarchies,Protein_families:_genetic_information_processing,Replication_and_repair,DNA_repair_and_recombination_proteins,Homologous_recombination
987	yjdF	-0.353479	0.891152	A. baum		0.00479934	0.0511096	b4121	DJ41_RS14830	A1S_2442	Poorly_characterized,General_function_prediction_only
989	murJ	0.0899879	0.893122	A. baum		0.00101039	0.409144	b1069	DJ41_RS09575	A1S_0046	Brite_Hierarchies,Protein_families:_signaling_and_cellular_processes,Transporters,Protein_families:_metabolism,Peptidoglycan_biosynthesis_and_degradation_proteins
990	yicR	0.30399	0.894897	A. baum		0.00341762	0.569544	b3638	DJ41_RS13100	A1S_2918	Unclassified:_genetic_information_processing,Replication_and_repair
992	dxs	0.141861	0.899895	A. baum		0.00189008	0.204732	b0420	DJ41_RS11915	A1S_3106	Metabolism,Metabolism_of_cofactors_and_vitamins,Metabolism_of_terpenoids_and_polyketides,Terpenoid_backbone_biosynthesis,Thiamine_metabolism
1002	fmt	0.183932	0.927585	A. baum		0.000937596	0.153047	b3288	DJ41_RS11010	A1S_3456	Metabolism,Metabolism_of_cofactors_and_vitamins,Genetic_Information_Processing,Translation,Aminoacyl-tRNA_biosynthesis,One_carbon_pool_by_folate
1004	tesA	-0.0230881	0.929933	A. baum		0.00319147	0.841409	b0494	DJ41_RS05560	A1S_0985	Metabolism,Brite_Hierarchies,Protein_families:_metabolism,Lipid_metabolism,Lipid_biosynthesis_proteins,Biosynthesis_of_unsaturated_fatty_acids
1013	rdgB	-0.0756749	0.951407	A. baum		0.00164474	0.628351	b2954	DJ41_RS07540	A1S_0468	Metabolism,Nucleotide_metabolism,Purine_metabolism
1014	kdsA	-0.120152	0.951747	A. baum		0.00224971	0.254001	b1215	DJ41_RS17765	A1S_1899	Metabolism,Brite_Hierarchies,Protein_families:_metabolism,Glycan_biosynthesis_and_metabolism,Lipopolysaccharide_biosynthesis,Lipopolysaccharide_biosynthesis_proteins
1028	cycA	0.145089	0.986698	A. baum		0.00112671	0.514875	b4208	DJ41_RS20610	A1S_1094	Brite_Hierarchies,Protein_families:_signaling_and_cellular_processes,Transporters
1035	dcyD	0.0436788	0.994516	A. baum		0.00587515	0.703238	b1919	DJ41_RS06405	A1S_0773	Metabolism,Amino_acid_metabolism,Cysteine_and_methionine_metabolism
1036	ydcO	0.0655654	0.996613	A. baum		0.00843457	0.845797	b1433	DJ41_RS17020	A1S_2068	Brite_Hierarchies,Protein_families:_signaling_and_cellular_processes,Transporters
1038	infA	0.00157866	1.00038	A. baum		0.0177017	0.991482	b0884	DJ41_RS07825	A1S_0421	Brite_Hierarchies,Protein_families:_genetic_information_processing,Translation_factors
1051	trxB	-0.391135	1.03725	A. baum		0.000395272	0.0662696	b0888	DJ41_RS04860	A1S_0875	Metabolism,Metabolism_of_other_amino_acids,Selenocompound_metabolism
1054	valS	0.247614	1.04358	A. baum		0.000750904	0.128083	b4258	DJ41_RS13485	A1S_2742	Genetic_Information_Processing,Brite_Hierarchies,Protein_families:_genetic_information_processing,Translation,Protein_families:_metabolism,Aminoacyl-tRNA_biosynthesis,Amino_acid_related_enzymes,Transfer_RNA_biogenesis
1055	dtd	0.168448	1.04863	A. baum		0.00165606	0.367468	b3887	DJ41_RS10665	A1S_3383	Brite_Hierarchies,Protein_families:_genetic_information_processing,Transfer_RNA_biogenesis
1056	yciI	0.390628	1.04873	A. baum		0.000288182	0.151477	b1251	DJ41_RS13120	A1S_2922	Poorly_characterized,Function_unknown
1066	ycjY	-0.428417	1.08115	A. baum		0.00696052	0.0500201	b1327	DJ41_RS13160	A1S_2950	Poorly_characterized,Function_unknown
1071	queF	0.084723	1.09151	A. baum		0.00116832	0.416384	b2794	DJ41_RS15365	A1S_2313	Metabolism,Metabolism_of_cofactors_and_vitamins,Folate_biosynthesis,Brite_Hierarchies,Protein_families:_genetic_information_processing,Transfer_RNA_biogenesis
1076	yidJ	0.0772687	1.09988	A. baum		0.00068824	0.73192	b3678	DJ41_RS05525	A1S_0977	Unclassified:_metabolism,Enzymes_with_EC_numbers
1085	csiR	-0.178417	1.12458	A. baum		0.0012372	0.252725	b2664	DJ41_RS06285	A1S_0796	Brite_Hierarchies,Protein_families:_genetic_information_processing,Transcription_factors
1087	ybgC	0.15006	1.13179	A. baum		0.00229549	0.27124	b0736	DJ41_RS14265	A1S_2590	Unclassified:_metabolism,Enzymes_with_EC_numbers
1093	dauA	-0.293201	1.14994	A. baum		0.00471029	0.113662	b1206	DJ41_RS17460	A1S_1953	Brite_Hierarchies,Protein_families:_signaling_and_cellular_processes,Transporters
1096	pheS	0.307571	1.16149	A. baum		0.000874647	0.0973449	b1714	DJ41_RS07015	A1S_0601	Genetic_Information_Processing,Brite_Hierarchies,Protein_families:_genetic_information_processing,Translation,Protein_families:_metabolism,Aminoacyl-tRNA_biosynthesis,Amino_acid_related_enzymes,Transfer_RNA_biogenesis
1098	paaJ	-0.140897	1.17332	A. baum		0.00480885	0.496467	b1397	DJ41_RS17800	A1S_1891	Metabolism,Amino_acid_metabolism,Phenylalanine_metabolism
1113	ybaB	0.237822	1.2471	A. baum		0.00179722	0.092042	b0471	DJ41_RS19000	A1S_1684	Poorly_characterized,Function_unknown,Steve: Sigma 24
1121	trmD	0.379253	1.29913	A. baum		0.00139873	0.0756023	b2607	DJ41_RS11650	A1S_3162	Brite_Hierarchies,Protein_families:_genetic_information_processing,Transfer_RNA_biogenesis
1122	hscA	0.185434	1.30039	A. baum	hscA	0.00144517	0.231498	b2526	DJ41_RS19310	A1S_1628	Brite_Hierarchies,Protein_families:_genetic_information_processing,Chaperones_and_folding_catalysts
1124	mrdB	0.261721	1.30615	A. baum		0.000418626	0.114109	b0634	DJ41_RS15355	A1S_2315	Brite_Hierarchies,Protein_families:_genetic_information_processing,Chromosome_and_associated_proteins
1131	pyrE	0.190816	1.32926	A. baum	pyrE	0.000193935	0.321131	b3642	DJ41_RS10455	A1S_3340	Metabolism,Nucleotide_metabolism,Pyrimidine_metabolism
1132	rpoD	0.194286	1.32978	A. baum		0.000121348	0.21899	b3067	DJ41_RS13615	A1S_2706	Brite_Hierarchies,Protein_families:_genetic_information_processing,Transcription_machinery,Steve: Sigma 24
1141	ycaI	-0.0905944	1.35752	A. baum		0.00126626	0.471175	b0913	DJ41_RS14160	A1S_2610	Brite_Hierarchies,Protein_families:_signaling_and_cellular_processes,Secretion_system
1143	nusG	-0.309965	1.36553	A. baum		0.00029129	0.114586	b3982	DJ41_RS08505	A1S_0282	Brite_Hierarchies,Protein_families:_genetic_information_processing,Ribosome_biogenesis,Transcription_machinery
1151	mazG	-0.340731	1.38842	A. baum		0.000832502	0.106915	b2781	DJ41_RS07110	A1S_0581	Metabolism,Metabolism_of_cofactors_and_vitamins,Nucleotide_metabolism,Pyrimidine_metabolism,Purine_metabolism,Pantothenate_and_CoA_biosynthesis,Nicotinate_and_nicotinamide_metabolism
1163	glcD	0.160141	1.43248	A. baum		0.000299742	0.541353	b2979	DJ41_RS11700	A1S_3151	Metabolism,Carbohydrate_metabolism,Glyoxylate_and_dicarboxylate_metabolism
1164	ung	-0.166244	1.4443	A. baum		0.000455721	0.218316	b2580	DJ41_RS19505	A1S_1567	Genetic_Information_Processing,Brite_Hierarchies,Protein_families:_genetic_information_processing,Replication_and_repair,DNA_repair_and_recombination_proteins,Base_excision_repair,Steve: CpxR
1174	cycA	0.145089	1.49499	A. baum		0.000167631	0.514875	b4208	DJ41_RS09305	A1S_0099	Brite_Hierarchies,Protein_families:_signaling_and_cellular_processes,Transporters
1180	yaaJ	-0.297676	1.54508	A. baum		0.000418626	0.167728	b0007	DJ41_RS13240	A1S_2793	Unclassified:_signaling_and_cellular_processes,Transport
1189	frr	0.0397213	1.55959	A. baum		0.00154063	0.750521	b0172	DJ41_RS17340	A1S_1974	Brite_Hierarchies,Protein_families:_genetic_information_processing,Translation_factors
1191	dcd	0.0653322	1.56167	A. baum	dcd	0.000161268	0.64722	b2065	DJ41_RS06345	A1S_0784	Metabolism,Nucleotide_metabolism,Pyrimidine_metabolism
1198	nsrR	-0.186768	1.58551	A. baum		0.0215506	0.145497	b4178	DJ41_RS12020	A1S_3086	Brite_Hierarchies,Protein_families:_genetic_information_processing,Transcription_factors
1202	fdx	-0.253152	1.61137	A. baum		0.000881657	0.148151	b2525	DJ41_RS19315	A1S_1627	Unclassified:_metabolism,Energy_metabolism
1211	pyrB	-0.577086	1.64543	A. baum		0.000141982	0.0602563	b4245	DJ41_RS21240	A1S_1190	Metabolism,Amino_acid_metabolism,Nucleotide_metabolism,Pyrimidine_metabolism,Alanine,_aspartate_and_glutamate_metabolism
1224	rsxB	-0.579214	1.69891	A. baum		0.000362896	0.0520923	b1628	DJ41_RS05755	A1S_1025	Unclassified:_metabolism,Energy_metabolism
1228	gluQ	0.0963493	1.72788	A. baum		0.000396203	0.455877	b0144	DJ41_RS08670	A1S_0247	Brite_Hierarchies,Protein_families:_genetic_information_processing,Protein_families:_metabolism,Amino_acid_related_enzymes,Transfer_RNA_biogenesis
1231	yafV	0.175591	1.74898	A. baum		8.4676e-05	0.162722	b0219	DJ41_RS06920	A1S_0619	Metabolism,Amino_acid_metabolism,Alanine,_aspartate_and_glutamate_metabolism
1239	rsmI	0.254651	1.7927	A. baum		4.65372e-05	0.0753501	b3146	DJ41_RS04460	A1S_1048	Brite_Hierarchies,Protein_families:_genetic_information_processing,Ribosome_biogenesis
1241	pdxB	0.0534957	1.82143	A. baum		5.40126e-05	0.701297	b2320	DJ41_RS14015	A1S_2637	Metabolism,Metabolism_of_cofactors_and_vitamins,Vitamin_B6_metabolism
1243	glyA	0.0105514	1.83304	A. baum	glyA	7.47472e-05	0.956238	b2551	DJ41_RS15730	A1S_2307	Metabolism,Amino_acid_metabolism,Glycine,_serine_and_threonine_metabolism,Metabolism_of_cofactors_and_vitamins,Carbohydrate_metabolism,Energy_metabolism,One_carbon_pool_by_folate,Metabolism_of_other_amino_acids,Glyoxylate_and_dicarboxylate_metabolism,Methane_metabolism,Cyanoamino_acid_metabolism
1266	yiaG	-0.0475264	2.06761	A. baum		5.10945e-05	0.795262	b3555	DJ41_RS22830		Brite_Hierarchies,Protein_families:_genetic_information_processing,Transcription_factors
1274	hypT	-0.0616719	2.12586	A. baum		0.0119576	0.67388	b4327	DJ41_RS18810	A1S_1727	Brite_Hierarchies,Protein_families:_genetic_information_processing,Transcription_factors
1278	alaS	-0.148221	2.18105	A. baum		5.16996e-05	0.351324	b2697	DJ41_RS21160	A1S_1176	Genetic_Information_Processing,Brite_Hierarchies,Protein_families:_genetic_information_processing,Translation,Protein_families:_metabolism,Aminoacyl-tRNA_biosynthesis,Amino_acid_related_enzymes,Transfer_RNA_biogenesis
1284	folD	0.134449	2.33248	A. baum		2.04465e-05	0.252966	b0529	DJ41_RS13825	A1S_2674	Metabolism,Metabolism_of_cofactors_and_vitamins,One_carbon_pool_by_folate
1290	emrE	0.268702	2.38045	A. baum		0.0270342	0.151516	b0543	DJ41_RS15775	A1S_2298	Brite_Hierarchies,Protein_families:_signaling_and_cellular_processes,Transporters
1293	hpf	0.0962707	2.39973	A. baum		0.0207766	0.417192	b3203	DJ41_RS06870	A1S_0683	Brite_Hierarchies,Protein_families:_genetic_information_processing,Ribosome_biogenesis
1305	argO	-0.432277	2.67445	A. baum		4.63033e-05	0.0552476	b2923	DJ41_RS04445	A1S_1046	Brite_Hierarchies,Protein_families:_signaling_and_cellular_processes,Transporters
1315	cspE	-0.337751	3.01367	A. baum		0.00411687	0.258806	b0623	DJ41_RS21455	A1S_1228	Brite_Hierarchies,Protein_families:_genetic_information_processing,Transcription_factors
1321	ybaV	-0.309689	3.41016	A. baum		0.00353355	0.111554	b0442	DJ41_RS07105	A1S_0582	Brite_Hierarchies,Protein_families:_signaling_and_cellular_processes,Secretion_system
1326	ybiA	-0.0202364	4.21929	A. baum		1.50328e-05	0.939439	b0798	DJ41_RS07030		Poorly_characterized,Function_unknown
1	entA	-5.82287	-4.79435	Both		6.41638e-05	6.86430208582427e-7	b0596	DJ41_RS18670		Metabolism,Metabolism_of_terpenoids_and_polyketides,Biosynthesis_of_siderophore_group_nonribosomal_peptides
2	entB	-5.88059	-4.76405	Both		1.50328e-05	1.54822e-06	b0595	DJ41_RS18665		Metabolism,Brite_Hierarchies,Protein_families:_metabolism,Metabolism_of_terpenoids_and_polyketides,Biosynthesis_of_siderophore_group_nonribosomal_peptides,Polyketide_biosynthesis_proteins
3	entF	-5.69331	-4.46639	Both		1.51075e-05	2.50802927699236e-7	b0586	DJ41_RS14990	A1S_2391	Metabolism,Brite_Hierarchies,Protein_families:_metabolism,Metabolism_of_terpenoids_and_polyketides,Biosynthesis_of_siderophore_group_nonribosomal_peptides,Polyketide_biosynthesis_proteins
4	entC	-5.02627	-4.33412	Both		3.27058e-05	1.59424e-06	b0593	DJ41_RS15075	A1S_2372	Metabolism,Metabolism_of_cofactors_and_vitamins,Metabolism_of_terpenoids_and_polyketides,Biosynthesis_of_siderophore_group_nonribosomal_peptides,Ubiquinone_and_other_terpenoid-quinone_biosynthesis
5	entB	-5.88059	-4.19425	Both		3.03256e-05	1.54822e-06	b0595	DJ41_RS15040	A1S_2380	Metabolism,Brite_Hierarchies,Protein_families:_metabolism,Metabolism_of_terpenoids_and_polyketides,Biosynthesis_of_siderophore_group_nonribosomal_peptides,Polyketide_biosynthesis_proteins
6	yadV	-2.53914	-3.82503	Both		1.50963e-05	9.23754e-05	b0140	DJ41_RS18560		Unclassified:_signaling_and_cellular_processes,Cell_motility
7	entE	-4.93499	-3.77693	Both	entE	4.80793e-05	1.66422e-06	b0594	DJ41_RS15035	A1S_2381	Metabolism,Brite_Hierarchies,Protein_families:_metabolism,Metabolism_of_terpenoids_and_polyketides,Biosynthesis_of_siderophore_group_nonribosomal_peptides,Polyketide_biosynthesis_proteins
8	actP	-0.46707	-3.71626	Both	actP	3.39758e-05	0.0463457	b4067	DJ41_RS10255	A1S_3300	Brite_Hierarchies,Protein_families:_signaling_and_cellular_processes,Transporters
9	fumC	3.96068	-3.58677	Both		4.63033e-05	5.14315243603331e-7	b1611	DJ41_RS17270	A1S_1986	Metabolism,Carbohydrate_metabolism,Pyruvate_metabolism,Citrate_cycle_(TCA_cycle)
10	entD	-5.82578	-3.46907	Both		1.50963e-05	9.12702848131976e-7	b0583	DJ41_RS15070	A1S_2373	Metabolism,Metabolism_of_terpenoids_and_polyketides,Biosynthesis_of_siderophore_group_nonribosomal_peptides
11	fhuE	-3.5645	-3.44751	Both		1.50328e-05	7.81080908284275e-7	b1102	DJ41_RS19105	A1S_1667	Brite_Hierarchies,Protein_families:_signaling_and_cellular_processes,Transporters
12	ybgL	-2.03602	-3.39448	Both		6.23653e-05	1.8947e-06	b0713	DJ41_RS21985	A1S_1267	Poorly_characterized,General_function_prediction_only
16	cydA	-2.22135	-3.21994	Both		0.00829826	5.02024e-05	b0733	DJ41_RS17620	A1S_1924	Metabolism,Energy_metabolism,Environmental_Information_Processing,Signal_transduction,Two-component_system,Oxidative_phosphorylation
17	cydX	-4.47541	-3.21173	Both		0.00369965	3.50611e-06	b4515	DJ41_RS17610		Metabolism,Energy_metabolism,Environmental_Information_Processing,Signal_transduction,Two-component_system,Oxidative_phosphorylation
18	paaA	0.843508	-3.08803	Both	paaA	0.000206107	0.0145614	b1388	DJ41_RS22315	A1S_1336	Metabolism,Amino_acid_metabolism,Phenylalanine_metabolism
19	yiaY	2.47607	-3.04091	Both		0.000101743	0.000247181	b3589	DJ41_RS16840	A1S_2098	Metabolism,Amino_acid_metabolism,Carbohydrate_metabolism,Glycolysis_/_Gluconeogenesis,Lipid_metabolism,Fatty_acid_degradation,Xenobiotics_biodegradation_and_metabolism,Tyrosine_metabolism,Chloroalkane_and_chloroalkene_degradation,Naphthalene_degradation
20	pspC	0.477978	-3.02944	Both		1.51075e-05	0.0372176	b1306	DJ41_RS11880	A1S_3113	Brite_Hierarchies,Protein_families:_genetic_information_processing,Protein_families:_signaling_and_cellular_processes,Prokaryotic_defense_system,Transcription_factors
21	aldB	0.556328	-3.00115	Both		1.92503e-05	0.0341848	b3588	DJ41_RS16825	A1S_2102	Metabolism,Carbohydrate_metabolism,Pyruvate_metabolism,Glycolysis_/_Gluconeogenesis
22	ggt	-1.90006	-2.97074	Both		0.00025569	2.86999e-05	b3447	DJ41_RS05035	A1S_0910	Metabolism,Brite_Hierarchies,Protein_families:_metabolism,Peptidases,Metabolism_of_other_amino_acids,Glutathione_metabolism,Taurine_and_hypotaurine_metabolism,Cyanoamino_acid_metabolism
24	msrB	1.97487	-2.82243	Both		4.85853e-05	8.98837e-05	b1778	DJ41_RS20085	A1S_1469	Unclassified:_metabolism,Enzymes_with_EC_numbers
26	ahpC	1.15073	-2.67958	Both		3.03782e-05	8.99643e-05	b0605	DJ41_RS21320	A1S_1205	Brite_Hierarchies,Protein_families:_signaling_and_cellular_processes,Exosome
27	gcd	1.14304	-2.54722	Both		1.91975e-05	0.0197012	b0124	DJ41_RS12750		Metabolism,Carbohydrate_metabolism,Pentose_phosphate_pathway
28	rpmC	-2.05389	-2.54054	Both		0.0001882	3.89712e-06	b3312	DJ41_RS12090	A1S_3073	Genetic_Information_Processing,Brite_Hierarchies,Protein_families:_genetic_information_processing,Translation,Ribosome
32	osmC	3.34138	-2.36634	Both		3.42405e-05	3.3041673457572e-7	b1482	DJ41_RS06935	A1S_0617	Unclassified:_genetic_information_processing,Protein_processing
33	pgaA	-2.65901	-2.36052	Both		3.39758e-05	1.60942e-05	b1024	DJ41_RS16530	A1S_2162	Cellular_Processes,Cellular_community_-_prokaryotes,Biofilm_formation_-_Escherichia_coli
34	katG	-0.567298	-2.30805	Both		6.67693e-05	0.0228422	b3942	DJ41_RS07890	A1S_0412	Metabolism,Amino_acid_metabolism,Phenylalanine_metabolism,Tryptophan_metabolism
35	rpmJ	-0.990772	-2.30063	Both		0.000233458	0.00168579	b3299	DJ41_RS12155	A1S_3060	Genetic_Information_Processing,Brite_Hierarchies,Protein_families:_genetic_information_processing,Translation,Ribosome
36	acnA	1.60786	-2.29759	Both		0.000144574	3.61624e-06	b1276	DJ41_RS07225	A1S_0558	Metabolism,Carbohydrate_metabolism,Citrate_cycle_(TCA_cycle),Glyoxylate_and_dicarboxylate_metabolism
37	rpsE	-0.675784	-2.29099	Both		0.000396203	0.0031061	b3303	DJ41_RS12135	A1S_3064	Genetic_Information_Processing,Brite_Hierarchies,Protein_families:_genetic_information_processing,Translation,Ribosome
38	prlC	1.80651	-2.25684	Both		1.92503e-05	1.38569e-06	b3498	DJ41_RS12225		Brite_Hierarchies,Protein_families:_metabolism,Peptidases
39	lon	0.891427	-2.25253	Both		6.63334e-05	0.000185027	b0439	DJ41_RS05780		Brite_Hierarchies,Protein_families:_metabolism,Peptidases
40	cbpA	-1.9288	-2.2233	Both		8.82926e-05	1.55376e-06	b1000	DJ41_RS08110	A1S_0364	Brite_Hierarchies,Protein_families:_genetic_information_processing,Chaperones_and_folding_catalysts,Chromosome_and_associated_proteins
42	rpsQ	-1.92964	-2.1971	Both		0.000332485	8.67792e-06	b3311	DJ41_RS12095	A1S_3072	Genetic_Information_Processing,Brite_Hierarchies,Protein_families:_genetic_information_processing,Translation,Ribosome
43	ecnA	1.41701	-2.17546	Both		0.0181708	2.06815e-05	b4410	DJ41_RS12550	A1S_2809	Brite_Hierarchies,Protein_families:_signaling_and_cellular_processes,Transporters
44	rplO	-1.19675	-2.15253	Both		0.000425236	0.000127408	b3301	DJ41_RS12145	A1S_3062	Genetic_Information_Processing,Brite_Hierarchies,Protein_families:_genetic_information_processing,Translation,Ribosome
46	ihfA	0.643643	-2.11885	Both	ihfA	6.85284e-05	0.0345832	b1712	DJ41_RS07005	A1S_0603	Brite_Hierarchies,Protein_families:_genetic_information_processing,DNA_repair_and_recombination_proteins,Chromosome_and_associated_proteins,DNA_replication_proteins
47	pal	-0.685935	-2.10237	Both		0.000435202	0.0013329	b0741	DJ41_RS14240	A1S_2595	Brite_Hierarchies,Protein_families:_signaling_and_cellular_processes,Transporters
50	yjdJ	-2.71845	-2.07719	Both		0.00020355	0.00117513	b4127	DJ41_RS20435	A1S_1395	Poorly_characterized,Function_unknown
51	secY	-1.28689	-2.06589	Both	secY	0.000221924	0.000194945	b3300	DJ41_RS12150	A1S_3061	Genetic_Information_Processing,Folding,_sorting_and_degradation,Brite_Hierarchies,Protein_families:_signaling_and_cellular_processes,Protein_export,Environmental_Information_Processing,Membrane_transport,Bacterial_secretion_system,Secretion_system,Cellular_Processes,Cellular_community_-_prokaryotes,Quorum_sensing
52	gstA	2.22565	-2.04654	Both		0.000162901	9.68056662889591e-7	b1635	DJ41_RS21290	A1S_1199	Metabolism,Brite_Hierarchies,Protein_families:_signaling_and_cellular_processes,Transporters,Metabolism_of_other_amino_acids,Glutathione_metabolism
53	sohB	0.715916	-2.04637	Both		0.000113982	0.00120424	b1272	DJ41_RS14820	A1S_2444	Brite_Hierarchies,Protein_families:_metabolism,Peptidases
54	fdhD	1.11418	-2.04299	Both		8.25003e-05	2.44735e-05	b3895	DJ41_RS14005	A1S_2639	Unclassified:_metabolism,Energy_metabolism
55	nuoK	-4.23322	-2.03342	Both		0.000288001	9.43405211107157e-7	b2279	DJ41_RS06470	A1S_0761	Metabolism,Energy_metabolism,Oxidative_phosphorylation
56	paaH	-1.36232	-2.03306	Both		0.00062991	0.00163498	b1395	DJ41_RS22350	A1S_1343	Metabolism,Amino_acid_metabolism,Carbohydrate_metabolism,Butanoate_metabolism,Phenylalanine_metabolism,Xenobiotics_biodegradation_and_metabolism,Benzoate_degradation
58	fiu	-3.61932	-2.02506	Both		8.82926e-05	0.00234593	b0805	DJ41_RS07510	A1S_0474	Brite_Hierarchies,Protein_families:_signaling_and_cellular_processes,Transporters
59	nuoI	-4.02993	-2.0227	Both		0.000161268	4.64844545835796e-7	b2281	DJ41_RS06480	A1S_0759	Metabolism,Energy_metabolism,Oxidative_phosphorylation
61	rplP	-1.9174	-2.01429	Both		0.000542444	1.26262e-05	b3313	DJ41_RS12085	A1S_3074	Genetic_Information_Processing,Brite_Hierarchies,Protein_families:_genetic_information_processing,Translation,Ribosome
64	atpC	-3.43615	-1.99968	Both		0.000738185	3.3041673457572e-7	b3731	DJ41_RS09035	A1S_0156	Metabolism,Brite_Hierarchies,Protein_families:_metabolism,Energy_metabolism,Oxidative_phosphorylation,Photosynthesis_proteins
66	bfd	-1.77282	-1.991	Both		0.000367425	0.000133546	b3337	DJ41_RS11575	A1S_3174	Unclassified:_signaling_and_cellular_processes,Others
67	rplX	1.41046	-1.98214	Both	rplX	0.00117099	0.000130946	b3309	DJ41_RS12105	A1S_3070	Genetic_Information_Processing,Brite_Hierarchies,Protein_families:_genetic_information_processing,Translation,Ribosome
68	rstA	0.971669	-1.97852	Both		0.000190195	0.000952448	b1608	DJ41_RS06535	A1S_0748	Brite_Hierarchies,Protein_families:_signaling_and_cellular_processes,Environmental_Information_Processing,Signal_transduction,Two-component_system
71	clpB	2.67486	-1.96314	Both		6.80876e-05	2.71954e-06	b2592	DJ41_RS21215	A1S_1186	Brite_Hierarchies,Protein_families:_genetic_information_processing,Chaperones_and_folding_catalysts
72	rpmD	-0.853869	-1.9461	Both	rpmD	0.00286281	0.00119803	b3302	DJ41_RS12140	A1S_3063	Genetic_Information_Processing,Brite_Hierarchies,Protein_families:_genetic_information_processing,Translation,Ribosome
73	gabD	-2.05299	-1.9458	Both	gabD	0.00015517	1.86101e-05	b2661	DJ41_RS11075	A1S_3280	Metabolism,Amino_acid_metabolism,Metabolism_of_cofactors_and_vitamins,Carbohydrate_metabolism,Alanine,_aspartate_and_glutamate_metabolism,Butanoate_metabolism,Nicotinate_and_nicotinamide_metabolism,Lysine_degradation,Tyrosine_metabolism
74	gltS	0.912326	-1.92616	Both		0.000294986	0.000509308	b3653	DJ41_RS16155	A1S_2221	Brite_Hierarchies,Protein_families:_signaling_and_cellular_processes,Transporters
75	dnaK	3.86509	-1.90347	Both	dnaK	0.000289147	3.20143664128933e-7	b0014	DJ41_RS09985	A1S_2960	Genetic_Information_Processing,Folding,_sorting_and_degradation,Brite_Hierarchies,Protein_families:_genetic_information_processing,Protein_families:_signaling_and_cellular_processes,RNA_degradation,Messenger_RNA_biogenesis,Chaperones_and_folding_catalysts,Mitochondrial_biogenesis,Exosome
76	rplE	1.09205	-1.90329	Both		0.000615025	0.00052199	b3308	DJ41_RS12110	A1S_3069	Genetic_Information_Processing,Brite_Hierarchies,Protein_families:_genetic_information_processing,Translation,Ribosome
77	purA	1.29493	-1.88615	Both		0.000129188	0.000306312	b4177	DJ41_RS21175	A1S_1179	Metabolism,Amino_acid_metabolism,Nucleotide_metabolism,Alanine,_aspartate_and_glutamate_metabolism,Purine_metabolism
78	fepA	-6.03071	-1.88246	Both		6.29993e-05	5.98051286416228e-7	b0584	DJ41_RS05540	A1S_0980	Brite_Hierarchies,Protein_families:_signaling_and_cellular_processes,Transporters,Environmental_Information_Processing,Signal_transduction,Two-component_system
79	acs	0.79385	-1.85334	Both		0.000170383	0.0486293	b4069	DJ41_RS10300	A1S_3309	Metabolism,Carbohydrate_metabolism,Brite_Hierarchies,Protein_families:_metabolism,Energy_metabolism,Pyruvate_metabolism,Glycolysis_/_Gluconeogenesis,Glyoxylate_and_dicarboxylate_metabolism,Propanoate_metabolism,Lipid_biosynthesis_proteins,Methane_metabolism
80	atpD	-3.39444	-1.84073	Both		0.000201954	7.56452860975325e-7	b3732	DJ41_RS09040	A1S_0155	Metabolism,Brite_Hierarchies,Protein_families:_metabolism,Energy_metabolism,Oxidative_phosphorylation,Photosynthesis_proteins
81	nuoJ	-4.50234	-1.82991	Both		0.000162723	3.47147133816391e-7	b2280	DJ41_RS06475	A1S_0760	Metabolism,Energy_metabolism,Oxidative_phosphorylation
82	prpC	1.43806	-1.81957	Both		0.000709135	0.000711118	b0333	DJ41_RS09430		Metabolism,Carbohydrate_metabolism,Propanoate_metabolism
84	nuoM	-5.93782	-1.78581	Both		0.000288182	1.53225779149114e-7	b2277	DJ41_RS06460	A1S_0763	Metabolism,Energy_metabolism,Oxidative_phosphorylation
85	yqgE	0.431992	-1.78416	Both		0.000332485	0.00445932	b2948	DJ41_RS08320	A1S_0320	Brite_Hierarchies,Protein_families:_genetic_information_processing,Transcription_factors
86	nuoN	-5.87916	-1.78403	Both		0.000425236	1.53225779149114e-7	b2276	DJ41_RS06455	A1S_0764	Metabolism,Energy_metabolism,Oxidative_phosphorylation
87	putA	-1.25162	-1.76958	Both	putA	4.63033e-05	0.00232789	b1014	DJ41_RS19705	A1S_1528	Metabolism,Amino_acid_metabolism,Brite_Hierarchies,Protein_families:_genetic_information_processing,Transcription_factors,Alanine,_aspartate_and_glutamate_metabolism,Arginine_and_proline_metabolism
88	rpsC	-1.91148	-1.75576	Both		0.00112671	2.28989e-05	b3314	DJ41_RS12080	A1S_3075	Genetic_Information_Processing,Brite_Hierarchies,Protein_families:_genetic_information_processing,Translation,Ribosome
89	infC	0.499666	-1.75351	Both		0.000332485	0.00702338	b1718	DJ41_RS0103925	A1S_0593	Brite_Hierarchies,Protein_families:_genetic_information_processing,Mitochondrial_biogenesis,Translation_factors
90	lldP	1.05002	-1.74552	Both		0.000102463	0.0266932	b3603	DJ41_RS09465	A1S_0067	Brite_Hierarchies,Protein_families:_signaling_and_cellular_processes,Transporters
91	ysgA	-1.12385	-1.74533	Both		0.000561813	0.000198133	b3830	DJ41_RS10880	A1S_3430	Metabolism,Xenobiotics_biodegradation_and_metabolism,Fluorobenzoate_degradation,Chlorocyclohexane_and_chlorobenzene_degradation,Toluene_degradation
92	aceA	2.37123	-1.74363	Both		5.40126e-05	0.000174394	b4015	DJ41_RS05670	A1S_1008	Metabolism,Carbohydrate_metabolism,Glyoxylate_and_dicarboxylate_metabolism
93	ompR	2.01595	-1.73546	Both		0.000155875	1.15049e-06	b3405	DJ41_RS11325	A1S_3229	Brite_Hierarchies,Protein_families:_signaling_and_cellular_processes,Environmental_Information_Processing,Cellular_Processes,Cellular_community_-_prokaryotes,Biofilm_formation_-_Escherichia_coli,Signal_transduction,Two-component_system
95	envZ	1.27567	-1.7237	Both		8.52172e-05	9.79202e-06	b3404	DJ41_RS11320	A1S_3230	Brite_Hierarchies,Protein_families:_signaling_and_cellular_processes,Protein_families:_metabolism,Environmental_Information_Processing,Cellular_Processes,Cellular_community_-_prokaryotes,Biofilm_formation_-_Escherichia_coli,Signal_transduction,Two-component_system,Protein_kinases
96	cueR	1.06263	-1.72259	Both		0.00025569	9.98205e-05	b0487	DJ41_RS21385	A1S_1218	Brite_Hierarchies,Protein_families:_genetic_information_processing,Protein_families:_signaling_and_cellular_processes,Transcription_factors,Antimicrobial_resistance_genes
97	nuoL	-5.07634	-1.71375	Both		0.000170383	1.53225779149114e-7	b2278	DJ41_RS06465	A1S_0762	Metabolism,Energy_metabolism,Oxidative_phosphorylation
98	yegP	-0.99241	-1.7061	Both		0.0202613	0.000842473	b2080	DJ41_RS12610	A1S_2820	Poorly_characterized,Function_unknown
99	hinT	1.39944	-1.70482	Both		0.000195035	1.20467e-05	b1103	DJ41_RS19050	A1S_1678	Brite_Hierarchies,Protein_families:_signaling_and_cellular_processes,Exosome
100	rpsN	0.588901	-1.69196	Both		0.000450033	0.00765846	b3307	DJ41_RS12115	A1S_3068	Genetic_Information_Processing,Brite_Hierarchies,Protein_families:_genetic_information_processing,Translation,Ribosome
101	rpsS	-1.92236	-1.68542	Both		0.000794659	3.5754e-05	b3316	DJ41_RS12070		Genetic_Information_Processing,Brite_Hierarchies,Protein_families:_genetic_information_processing,Translation,Ribosome
102	galM	-1.55737	-1.67692	Both		0.000253558	6.11887e-06	b0756	DJ41_RS05460	A1S_0965	Metabolism,Carbohydrate_metabolism,Glycolysis_/_Gluconeogenesis,Galactose_metabolism
103	minE	-1.00642	-1.67098	Both		0.00033341	0.000423837	b1174	DJ41_RS04880	A1S_0879	Brite_Hierarchies,Protein_families:_genetic_information_processing,Protein_families:_signaling_and_cellular_processes,Chromosome_and_associated_proteins,Cytoskeleton_proteins
104	paaG	-1.78217	-1.66799	Both		0.00289551	0.00132037	b1394	DJ41_RS22345	A1S_1342	Metabolism,Amino_acid_metabolism,Phenylalanine_metabolism
105	fhuE	-3.5645	-1.65989	Both		0.000232693	7.81080908284275e-7	b1102	DJ41_RS16965		Brite_Hierarchies,Protein_families:_signaling_and_cellular_processes,Transporters
106	glnK	2.37774	-1.6447	Both		0.000289147	0.00598692	b0450	DJ41_RS08805	A1S_0218	Unclassified:_genetic_information_processing,Transcription
108	groL	4.12748	-1.62952	Both	groEL	0.00727971	2.69867230023832e-7	b4143	DJ41_RS13885	A1S_2664	Genetic_Information_Processing,Folding,_sorting_and_degradation,Brite_Hierarchies,Protein_families:_genetic_information_processing,Protein_families:_signaling_and_cellular_processes,RNA_degradation,Messenger_RNA_biogenesis,Chaperones_and_folding_catalysts,Mitochondrial_biogenesis,Exosome
109	btuE	1.92988	-1.61919	Both		0.000214747	5.25788e-06	b1710	DJ41_RS09025	A1S_0159	Metabolism,Metabolism_of_other_amino_acids,Glutathione_metabolism,Lipid_metabolism,Arachidonic_acid_metabolism
110	dld	-0.266807	-1.61319	Both		0.000483333	0.0292725	b2133	DJ41_RS09450	A1S_0070	Metabolism,Carbohydrate_metabolism,Pyruvate_metabolism
111	topA	0.94873	-1.61082	Both		0.000147911	0.000123256	b1274	DJ41_RS07740	A1S_0439	Brite_Hierarchies,Protein_families:_genetic_information_processing,DNA_repair_and_recombination_proteins,DNA_replication_proteins
112	mltF	2.29655	-1.60085	Both		0.00084177	1.40465e-06	b2558	DJ41_RS13935	A1S_2654	Brite_Hierarchies,Protein_families:_metabolism,Peptidoglycan_biosynthesis_and_degradation_proteins
113	amtB	1.29346	-1.5958	Both		0.000250018	0.00699781	b0451	DJ41_RS08800	A1S_0219	Brite_Hierarchies,Protein_families:_signaling_and_cellular_processes,Transporters
115	rplN	1.57064	-1.57098	Both		0.000233458	3.65955e-05	b3310	DJ41_RS12100	A1S_3071	Genetic_Information_Processing,Brite_Hierarchies,Protein_families:_genetic_information_processing,Translation,Ribosome
116	rpmA	0.958172	-1.56752	Both	rpmA	0.00183296	0.000137954	b3185	DJ41_RS13550	A1S_2730	Genetic_Information_Processing,Brite_Hierarchies,Protein_families:_genetic_information_processing,Translation,Ribosome
119	icd	1.34914	-1.55717	Both		0.00021553	0.000140051	b1136	DJ41_RS14650	A1S_2475	Metabolism,Carbohydrate_metabolism,Metabolism_of_other_amino_acids,Citrate_cycle_(TCA_cycle),Glutathione_metabolism
121	pntB	-1.86767	-1.52921	Both		0.000367309	1.43333e-06	b1602	DJ41_RS07170	A1S_0568	Metabolism,Metabolism_of_cofactors_and_vitamins,Nicotinate_and_nicotinamide_metabolism
122	cheW	-1.64912	-1.52862	Both		0.00240271	8.35975e-05	b1887	DJ41_RS12575	A1S_2813	Brite_Hierarchies,Protein_families:_signaling_and_cellular_processes,Environmental_Information_Processing,Cellular_Processes,Bacterial_motility_proteins,Cell_motility,Signal_transduction,Two-component_system,Bacterial_chemotaxis
123	dsbA	2.36558	-1.52792	Both		0.00177235	9.12702848131976e-7	b3860	DJ41_RS09870	A1S_0037	Brite_Hierarchies,Protein_families:_genetic_information_processing,Chaperones_and_folding_catalysts,Human_Diseases,Drug_resistance:_Antimicrobial,Cationic_antimicrobial_peptide_(CAMP)_resistance
124	gntK	-1.53356	-1.51573	Both		0.000141419	0.000228726	b3437	DJ41_RS07450	A1S_0486	Metabolism,Carbohydrate_metabolism,Pentose_phosphate_pathway
125	uvrY	-1.42822	-1.51324	Both	sirA	0.000297954	1.65229e-05	b1914	DJ41_RS08725	A1S_0236	Brite_Hierarchies,Protein_families:_signaling_and_cellular_processes,Environmental_Information_Processing,Cellular_Processes,Cellular_community_-_prokaryotes,Biofilm_formation_-_Escherichia_coli,Signal_transduction,Two-component_system,Steve: Sigma 24
126	rplU	1.06244	-1.51124	Both	rplU	0.0048772	3.79718e-05	b3186	DJ41_RS13545	A1S_2731	Genetic_Information_Processing,Brite_Hierarchies,Protein_families:_genetic_information_processing,Translation,Ribosome
127	rutF	3.11158	-1.50699	Both		0.00167545	0.000512876	b1007	DJ41_RS06605	A1S_0738	Metabolism,Nucleotide_metabolism,Pyrimidine_metabolism
128	tdcB	-4.88894	-1.50693	Both		0.000466762	0.00188551	b3117	DJ41_RS14975	A1S_2394	Metabolism,Amino_acid_metabolism,Glycine,_serine_and_threonine_metabolism,Valine,_leucine_and_isoleucine_biosynthesis
129	accA	-1.3428	-1.50682	Both		0.000166746	5.6648e-05	b0185	DJ41_RS06980	A1S_0608	Metabolism,Carbohydrate_metabolism,Pyruvate_metabolism,Propanoate_metabolism,Lipid_metabolism,Fatty_acid_biosynthesis
130	rutD	3.78327	-1.49415	Both		0.00120644	0.000251056	b1009	DJ41_RS05405	A1S_0954	Metabolism,Nucleotide_metabolism,Pyrimidine_metabolism
132	yjgR	0.503857	-1.48924	Both		0.000202458	0.00531976	b4263	DJ41_RS12030	A1S_3084	Poorly_characterized,Function_unknown
133	pepN	-0.583201	-1.4879	Both		0.000221924	0.00545376	b0932	DJ41_RS16870	A1S_2092	Metabolism,Brite_Hierarchies,Protein_families:_metabolism,Peptidases,Metabolism_of_other_amino_acids,Glutathione_metabolism
134	accD	1.21372	-1.47366	Both		0.000466762	1.81922e-05	b2316	DJ41_RS12845	A1S_2869	Metabolism,Carbohydrate_metabolism,Pyruvate_metabolism,Propanoate_metabolism,Lipid_metabolism,Fatty_acid_biosynthesis
135	rplV	-1.92908	-1.465	Both		0.000486546	5.02607e-05	b3315	DJ41_RS12075	A1S_3076	Genetic_Information_Processing,Brite_Hierarchies,Protein_families:_genetic_information_processing,Translation,Ribosome
136	atpG	-3.20205	-1.44706	Both		0.000413298	1.0301e-06	b3733	DJ41_RS09045	A1S_0154	Metabolism,Brite_Hierarchies,Protein_families:_metabolism,Energy_metabolism,Oxidative_phosphorylation,Photosynthesis_proteins
137	accC	0.887259	-1.42831	Both		0.000361052	0.00246216	b3256	DJ41_RS17155	A1S_2011	Metabolism,Carbohydrate_metabolism,Pyruvate_metabolism,Propanoate_metabolism,Lipid_metabolism,Fatty_acid_biosynthesis
138	nuoH	-3.68687	-1.42405	Both		0.000504237	2.34047317500693e-7	b2282	DJ41_RS06485	A1S_0758	Metabolism,Energy_metabolism,Oxidative_phosphorylation
139	rlpA	-0.391522	-1.40921	Both		0.0110746	0.0187831	b0633	DJ41_RS15345	A1S_2317	Unclassified:_signaling_and_cellular_processes,Structural_proteins
140	gabD	-2.05299	-1.39263	Both	gabD	0.000655636	1.86101e-05	b2661	DJ41_RS04765		Metabolism,Amino_acid_metabolism,Metabolism_of_cofactors_and_vitamins,Carbohydrate_metabolism,Alanine,_aspartate_and_glutamate_metabolism,Butanoate_metabolism,Nicotinate_and_nicotinamide_metabolism,Lysine_degradation,Tyrosine_metabolism
141	rpoE	1.9946	-1.38364	Both		0.000298817	1.07669e-05	b2573	DJ41_RS14220	A1S_2598	Brite_Hierarchies,Protein_families:_genetic_information_processing,Transcription_machinery,Steve: Sigma 24,Steve: CpxR
144	sbcC	1.49695	-1.37342	Both		0.000138841	7.01937e-06	b0397	DJ41_RS04980	A1S_0899	Brite_Hierarchies,Protein_families:_genetic_information_processing,DNA_repair_and_recombination_proteins
145	tusD	2.4621	-1.37246	Both		0.000992273	7.81080908284275e-7	b3345	DJ41_RS17260	A1S_1988	Genetic_Information_Processing,Folding,_sorting_and_degradation,Sulfur_relay_system,Brite_Hierarchies,Protein_families:_genetic_information_processing,Transfer_RNA_biogenesis
146	aqpZ	-2.15892	-1.37217	Both		0.00189256	4.84556e-05	b0875	DJ41_RS11225	A1S_3248	Brite_Hierarchies,Protein_families:_signaling_and_cellular_processes,Transporters
147	clpA	-0.337257	-1.36871	Both	clpA	0.000157788	0.0290667	b0882	DJ41_RS17705	A1S_1910	Brite_Hierarchies,Protein_families:_genetic_information_processing,Chaperones_and_folding_catalysts
148	rpsO	1.10388	-1.35695	Both		0.00394003	0.000225932	b3165	DJ41_RS08130	A1S_0360	Genetic_Information_Processing,Brite_Hierarchies,Protein_families:_genetic_information_processing,Translation,Ribosome
149	pnp	-0.484783	-1.34998	Both		0.000650553	0.00836828	b3164	DJ41_RS08125	A1S_0361	Metabolism,Genetic_Information_Processing,Folding,_sorting_and_degradation,Brite_Hierarchies,Protein_families:_genetic_information_processing,RNA_degradation,Messenger_RNA_biogenesis,Transfer_RNA_biogenesis,Nucleotide_metabolism,Pyrimidine_metabolism,Purine_metabolism
150	kgtP	2.9853	-1.34787	Both		0.000130473	2.22457e-05	b2587	DJ41_RS13840	A1S_2671	Brite_Hierarchies,Protein_families:_signaling_and_cellular_processes,Transporters
152	rplB	-1.57582	-1.32952	Both		0.00276198	0.000185465	b3317	DJ41_RS12065	A1S_3077	Genetic_Information_Processing,Brite_Hierarchies,Protein_families:_genetic_information_processing,Translation,Ribosome
153	groS	4.38928	-1.3186	Both		0.00741422	1.75500790438971e-7	b4142	DJ41_RS13880	A1S_2665	Brite_Hierarchies,Protein_families:_genetic_information_processing,Chaperones_and_folding_catalysts,Mitochondrial_biogenesis
154	minD	-0.81528	-1.3159	Both		0.00030096	0.000387288	b1175	DJ41_RS04885	A1S_0880	Brite_Hierarchies,Protein_families:_genetic_information_processing,Protein_families:_signaling_and_cellular_processes,Chromosome_and_associated_proteins,Cytoskeleton_proteins
155	lnt	0.530743	-1.30381	Both		9.68796e-05	0.00142873	b0657	DJ41_RS08065	A1S_0373	Unclassified:_metabolism,Enzymes_with_EC_numbers
156	accB	1.33529	-1.30346	Both		0.000737019	5.37628e-05	b3255	DJ41_RS17160	A1S_2010	Metabolism,Carbohydrate_metabolism,Pyruvate_metabolism,Propanoate_metabolism,Lipid_metabolism,Fatty_acid_biosynthesis
157	ampC	-2.2217	-1.30339	Both		0.00141999	0.000866848	b4150	DJ41_RS15105	A1S_2367	Environmental_Information_Processing,Human_Diseases,Drug_resistance:_Antimicrobial,beta-Lactam_resistance,Signal_transduction,Two-component_system
158	atoA	3.39863	-1.29607	Both		0.000515869	2.35598e-05	b2222	DJ41_RS18790	A1S_1731	Metabolism,Amino_acid_metabolism,Carbohydrate_metabolism,Environmental_Information_Processing,Butanoate_metabolism,Propanoate_metabolism,Signal_transduction,Two-component_system,Lysine_degradation,Xenobiotics_biodegradation_and_metabolism,Aminobenzoate_degradation
161	pntA	-1.61503	-1.27416	Both		0.00204961	4.97544e-06	b1603	DJ41_RS07180	A1S_0566	Metabolism,Metabolism_of_cofactors_and_vitamins,Nicotinate_and_nicotinamide_metabolism
162	cmoA	0.438269	-1.26143	Both		0.00519237	0.00532128	b1870	DJ41_RS22710	A1S_1379	Brite_Hierarchies,Protein_families:_genetic_information_processing,Transfer_RNA_biogenesis
163	speG	-0.659202	-1.25628	Both		0.00130388	0.000441843	b1584	DJ41_RS16230	A1S_2209	Metabolism,Amino_acid_metabolism,Arginine_and_proline_metabolism
164	sucD	-3.00729	-1.25546	Both		0.000416644	1.3892e-05	b0729	DJ41_RS13685	A1S_2719	Metabolism,Carbohydrate_metabolism,C5-Branched_dibasic_acid_metabolism,Citrate_cycle_(TCA_cycle),Propanoate_metabolism
165	cysU	-2.99256	-1.25111	Both		0.0141587	1.60837e-06	b2424	DJ41_RS14370	A1S_2534	Metabolism,Brite_Hierarchies,Protein_families:_signaling_and_cellular_processes,Transporters,Energy_metabolism,Environmental_Information_Processing,Membrane_transport,ABC_transporters,Sulfur_metabolism
166	putP	-1.1303	-1.24438	Both		0.000566588	0.000892493	b1015	DJ41_RS19695	A1S_1530	Brite_Hierarchies,Protein_families:_signaling_and_cellular_processes,Transporters
167	hemF	0.984585	-1.24238	Both		0.00667772	5.5575e-05	b2436	DJ41_RS11905	A1S_3108	Metabolism,Metabolism_of_cofactors_and_vitamins,Porphyrin_and_chlorophyll_metabolism
168	pgl	-1.75049	-1.24129	Both		0.000589712	1.9143e-06	b0767	DJ41_RS17100	A1S_2052	Metabolism,Carbohydrate_metabolism,Pentose_phosphate_pathway
169	rplQ	-1.78833	-1.23016	Both		0.000517486	2.6359e-05	b3294	DJ41_RS12180	A1S_3055	Genetic_Information_Processing,Brite_Hierarchies,Protein_families:_genetic_information_processing,Translation,Ribosome
170	nlpE	0.76843	-1.22984	Both		0.0103583	0.000864288	b0192	DJ41_RS05675	A1S_1009	Human_Diseases,Drug_resistance:_Antimicrobial,Cationic_antimicrobial_peptide_(CAMP)_resistance
172	ycbZ	0.815068	-1.22555	Both		0.000589712	0.00018251	b0955	DJ41_RS14890		Brite_Hierarchies,Protein_families:_metabolism,Peptidases
173	fabB	1.15708	-1.22361	Both		0.000516534	0.000181298	b2323	DJ41_RS04805		Metabolism,Metabolism_of_cofactors_and_vitamins,Brite_Hierarchies,Protein_families:_metabolism,Lipid_metabolism,Fatty_acid_biosynthesis,Biotin_metabolism,Lipid_biosynthesis_proteins
174	nuoG	-2.46538	-1.22111	Both		0.00111012	1.76316e-06	b2283	DJ41_RS06490	A1S_0757	Metabolism,Energy_metabolism,Oxidative_phosphorylation
175	rpsR	-0.697824	-1.20919	Both	rpsR	0.00281938	0.0121356	b4202	DJ41_RS16480	A1S_2172	Genetic_Information_Processing,Brite_Hierarchies,Protein_families:_genetic_information_processing,Translation,Ribosome
177	ybhF	-0.665412	-1.2065	Both		0.000460107	0.00401759	b0794	DJ41_RS19085	A1S_1671	Brite_Hierarchies,Protein_families:_signaling_and_cellular_processes,Transporters
178	trpA	-6.28632	-1.19905	Both		0.00213188	1.53225779149114e-7	b1260	DJ41_RS12850	A1S_2870	Metabolism,Amino_acid_metabolism,Glycine,_serine_and_threonine_metabolism,Phenylalanine,_tyrosine_and_tryptophan_biosynthesis
179	metE	-3.86032	-1.19783	Both		0.000807729	8.27290388521977e-7	b3829	DJ41_RS06610	A1S_0737	Metabolism,Amino_acid_metabolism,Cysteine_and_methionine_metabolism,Metabolism_of_other_amino_acids,Selenocompound_metabolism
182	cysW	-3.23247	-1.18881	Both	cysW	0.00568342	2.18359e-05	b2423	DJ41_RS14365	A1S_2535	Metabolism,Brite_Hierarchies,Protein_families:_signaling_and_cellular_processes,Transporters,Energy_metabolism,Environmental_Information_Processing,Membrane_transport,ABC_transporters,Sulfur_metabolism
183	rpoA	-1.3561	-1.18539	Both		0.00120681	0.000240106	b3295	DJ41_RS12175	A1S_3056	Transcription,Metabolism,Genetic_Information_Processing,Brite_Hierarchies,Protein_families:_genetic_information_processing,Nucleotide_metabolism,Pyrimidine_metabolism,Purine_metabolism,Transcription_machinery,DNA_repair_and_recombination_proteins,RNA_polymerase
184	ynfA	0.849223	-1.17971	Both		0.000320083	0.00117908	b1582	DJ41_RS17710	A1S_1909	Brite_Hierarchies,Protein_families:_signaling_and_cellular_processes,Transporters
185	ppsR	0.650742	-1.17389	Both		0.000710515	0.00686211	b1703	DJ41_RS16525	A1S_2163	Unclassified:_metabolism,Enzymes_with_EC_numbers
186	pepD	-0.636072	-1.1488	Both		0.000829601	0.000713127	b0237	DJ41_RS15900	A1S_2274	Metabolism,Brite_Hierarchies,Protein_families:_metabolism,Peptidases,Metabolism_of_other_amino_acids,Glutathione_metabolism
188	dsdA	-1.65155	-1.14343	Both		0.000597583	2.06503e-05	b2366	DJ41_RS05505	A1S_0973	Metabolism,Amino_acid_metabolism,Glycine,_serine_and_threonine_metabolism
189	htpX	2.03544	-1.12437	Both		0.00124515	9.89243e-06	b1829	DJ41_RS13915	A1S_2658	Brite_Hierarchies,Protein_families:_metabolism,Peptidases
190	rpsM	-0.682275	-1.12381	Both		0.0130124	0.00223748	b3298	DJ41_RS12160	A1S_3059	Genetic_Information_Processing,Brite_Hierarchies,Protein_families:_genetic_information_processing,Translation,Ribosome
191	atoD	2.64663	-1.121	Both		0.0165835	1.16476e-05	b2221	DJ41_RS18000	A1S_1846	Metabolism,Amino_acid_metabolism,Carbohydrate_metabolism,Environmental_Information_Processing,Butanoate_metabolism,Propanoate_metabolism,Signal_transduction,Two-component_system,Lysine_degradation,Xenobiotics_biodegradation_and_metabolism,Aminobenzoate_degradation
193	mhpT	-2.49692	-1.10427	Both		0.00489997	2.71074e-05	b0353	DJ41_RS20720	A1S_1112	Brite_Hierarchies,Protein_families:_signaling_and_cellular_processes,Transporters
194	yhfA	0.368474	-1.10032	Both		0.000441658	0.00786437	b3356	DJ41_RS21200	A1S_1183	Unclassified:_genetic_information_processing,Protein_processing
195	rlmA	1.62656	-1.09224	Both		0.00184707	1.10763e-05	b1822	DJ41_RS11480	A1S_3198	Brite_Hierarchies,Protein_families:_genetic_information_processing,Ribosome_biogenesis
196	yfeX	1.77179	-1.08949	Both		0.00143577	4.51143e-05	b2431	DJ41_RS09105	A1S_0141	Unclassified:_metabolism,Enzymes_with_EC_numbers
197	pqiC	-1.17274	-1.08657	Both		0.00657971	5.74639e-05	b0952	DJ41_RS16260	A1S_2203	Poorly_characterized,Function_unknown
198	ybdL	0.735783	-1.08035	Both		0.000634197	0.00477083	b0600	DJ41_RS10605	A1S_3370	Brite_Hierarchies,Protein_families:_metabolism,Amino_acid_related_enzymes
199	rplI	-0.637225	-1.07686	Both	rplI	0.0040744	0.0347451	b4203	DJ41_RS16475	A1S_2173	Genetic_Information_Processing,Brite_Hierarchies,Protein_families:_genetic_information_processing,Translation,Ribosome
200	glnE	-2.08744	-1.07294	Both		0.0114855	1.4776e-05	b3053	DJ41_RS13040	A1S_2905	Unclassified:_metabolism,Enzymes_with_EC_numbers
201	rseP	0.619858	-1.07284	Both		0.000253558	0.00496263	b0176	DJ41_RS17360	A1S_1970	Brite_Hierarchies,Protein_families:_metabolism,Peptidases,Cellular_Processes,Cellular_community_-_prokaryotes,Quorum_sensing,Steve: Sigma 24
202	blc	-1.04286	-1.07113	Both		0.00131875	0.000142136	b4149	DJ41_RS14520	A1S_2503	Brite_Hierarchies,Protein_families:_signaling_and_cellular_processes,Exosome
205	ppc	-2.94184	-1.06331	Both		0.00137519	3.47147133816391e-7	b3956	DJ41_RS10980	A1S_3449	Metabolism,Carbohydrate_metabolism,Energy_metabolism,Pyruvate_metabolism,Methane_metabolism
206	bamA	-1.10992	-1.06302	Both		0.00463179	9.7649e-05	b0177	DJ41_RS17365	A1S_1969	Brite_Hierarchies,Protein_families:_genetic_information_processing,Protein_families:_signaling_and_cellular_processes,Mitochondrial_biogenesis,Transporters,Steve: Sigma 24
207	rpmI	-0.706865	-1.0571	Both		0.0103322	0.00663612	b1717	DJ41_RS07040		Genetic_Information_Processing,Brite_Hierarchies,Protein_families:_genetic_information_processing,Translation,Ribosome
208	cysA	-3.75243	-1.05373	Both		0.00525898	0.000283075	b2422	DJ41_RS14360	A1S_2536	Metabolism,Brite_Hierarchies,Protein_families:_signaling_and_cellular_processes,Transporters,Energy_metabolism,Environmental_Information_Processing,Membrane_transport,ABC_transporters,Sulfur_metabolism
209	maeA	1.81517	-1.04846	Both		0.000709135	8.85419e-06	b1479	DJ41_RS09110	A1S_0140	Metabolism,Carbohydrate_metabolism,Environmental_Information_Processing,Pyruvate_metabolism,Signal_transduction,Two-component_system
211	ftsZ	-1.6146	-1.03244	Both		0.00175223	1.44908e-05	b0095	DJ41_RS10410	A1S_3331	Brite_Hierarchies,Protein_families:_genetic_information_processing,Protein_families:_signaling_and_cellular_processes,Prokaryotic_defense_system,Chromosome_and_associated_proteins,Cytoskeleton_proteins
212	add	5.55624	-1.03012	Both		0.000650553	3.31880572964018e-7	b1623	DJ41_RS06695	A1S_0718	Metabolism,Nucleotide_metabolism,Purine_metabolism
213	grpE	3.84132	-1.02918	Both		0.00323351	1.53225779149114e-7	b2614	DJ41_RS09980	A1S_2959	Brite_Hierarchies,Protein_families:_genetic_information_processing,Chaperones_and_folding_catalysts,Mitochondrial_biogenesis
214	speB	2.38817	-1.02836	Both		0.0111115	3.95282e-06	b2937	DJ41_RS10740	A1S_3402	Metabolism,Amino_acid_metabolism,Arginine_and_proline_metabolism
215	proY	-2.33249	-1.0281	Both	proY	0.00363019	3.20203e-06	b0402	DJ41_RS10750	A1S_3404	Brite_Hierarchies,Protein_families:_signaling_and_cellular_processes,Transporters
218	moaC	1.2662	-1.01618	Both		0.00187076	0.00248572	b0783	DJ41_RS17220	A1S_1996	Metabolism,Metabolism_of_cofactors_and_vitamins,Genetic_Information_Processing,Folding,_sorting_and_degradation,Folate_biosynthesis,Sulfur_relay_system
220	slyD	2.26264	-0.989451	Both		0.00211657	6.92706e-06	b3349	DJ41_RS14620	A1S_2481	Brite_Hierarchies,Protein_families:_genetic_information_processing,Chaperones_and_folding_catalysts
221	gltL	-0.640417	-0.980805	Both		0.00120258	0.00382012	b0652	DJ41_RS19955	A1S_1493	Brite_Hierarchies,Protein_families:_signaling_and_cellular_processes,Transporters,Environmental_Information_Processing,Membrane_transport,ABC_transporters,Signal_transduction,Two-component_system
222	rbfA	-2.3602	-0.976511	Both		0.0187302	2.34816e-06	b3167	DJ41_RS08235	A1S_0338	Brite_Hierarchies,Protein_families:_genetic_information_processing,Ribosome_biogenesis
224	tamB	-1.68423	-0.975157	Both		0.00122047	1.60837e-06	b4221	DJ41_RS16680	A1S_2130	Brite_Hierarchies,Protein_families:_signaling_and_cellular_processes,Transporters
225	ihfB	1.94923	-0.974244	Both		0.00142495	1.95912e-06	b0912	DJ41_RS19475	A1S_1573	Brite_Hierarchies,Protein_families:_genetic_information_processing,DNA_repair_and_recombination_proteins,Chromosome_and_associated_proteins,DNA_replication_proteins
226	hslR	2.54511	-0.971964	Both		0.00800758	4.77345940671738e-7	b3400	DJ41_RS17405	A1S_1961	Brite_Hierarchies,Protein_families:_genetic_information_processing,Chaperones_and_folding_catalysts
227	ybdG	0.62295	-0.966802	Both		0.0139953	0.00289286	b0577	DJ41_RS16935	A1S_2079	Brite_Hierarchies,Protein_families:_signaling_and_cellular_processes,Transporters
228	pta	-0.637151	-0.9658	Both		0.00744342	0.00145938	b2297	DJ41_RS07475	A1S_0481	Metabolism,Carbohydrate_metabolism,Energy_metabolism,Pyruvate_metabolism,Metabolism_of_other_amino_acids,Propanoate_metabolism,Methane_metabolism,Taurine_and_hypotaurine_metabolism
229	proA	-2.22568	-0.963165	Both		0.000887445	1.45232e-06	b0243	DJ41_RS07440	A1S_0489	Metabolism,Amino_acid_metabolism,Biosynthesis_of_other_secondary_metabolites,Arginine_and_proline_metabolism,Carbapenem_biosynthesis
230	dedD	-0.293972	-0.95431	Both		0.0039387	0.0467316	b2314	DJ41_RS12835	A1S_2866	Poorly_characterized,General_function_prediction_only
232	rplW	-1.69475	-0.950048	Both		0.00380038	0.00018856	b3318	DJ41_RS12060	A1S_3078	Genetic_Information_Processing,Brite_Hierarchies,Protein_families:_genetic_information_processing,Translation,Ribosome
233	prc	-1.67822	-0.948084	Both		0.00118278	1.89655e-05	b1830	DJ41_RS07420	A1S_0493	Brite_Hierarchies,Protein_families:_metabolism,Peptidases
234	atpA	-2.26212	-0.940284	Both		0.00284665	1.15939e-05	b3734	DJ41_RS09050	A1S_0153	Metabolism,Brite_Hierarchies,Protein_families:_metabolism,Energy_metabolism,Oxidative_phosphorylation,Photosynthesis_proteins
235	ybhS	-2.38054	-0.935068	Both		0.00264568	5.73977e-06	b0793	DJ41_RS19080	A1S_1672	Brite_Hierarchies,Protein_families:_signaling_and_cellular_processes,Transporters
236	cyoA	1.44156	-0.924228	Both		0.00135562	0.00436289	b0432	DJ41_RS16510	A1S_2166	Metabolism,Energy_metabolism,Oxidative_phosphorylation
238	ybeX	1.58639	-0.90408	Both		0.000755505	2.65311e-06	b0658	DJ41_RS08060	A1S_0375	Brite_Hierarchies,Protein_families:_signaling_and_cellular_processes,Transporters
239	rpsA	0.993268	-0.901111	Both	rpsA	0.00242509	0.00146094	b0911	DJ41_RS19480	A1S_1572	Genetic_Information_Processing,Brite_Hierarchies,Protein_families:_genetic_information_processing,Translation,Ribosome
241	ydiU	2.12909	-0.893503	Both		0.00175357	2.6266e-05	b1706	DJ41_RS12910	A1S_2882	Poorly_characterized,Function_unknown
243	ansB	-1.4948	-0.891354	Both		0.00414326	0.00491879	b2957	DJ41_RS20100	A1S_1466	Metabolism,Amino_acid_metabolism,Alanine,_aspartate_and_glutamate_metabolism,Metabolism_of_other_amino_acids,Cyanoamino_acid_metabolism
245	tilS	0.671389	-0.883849	Both		0.00186994	0.000602676	b0188	DJ41_RS06975	A1S_0609	Brite_Hierarchies,Protein_families:_genetic_information_processing,Transfer_RNA_biogenesis
246	yciA	0.556327	-0.8805	Both		0.00402213	0.00649335	b1253	DJ41_RS13150	A1S_2947	Metabolism,Brite_Hierarchies,Protein_families:_metabolism,Lipid_metabolism,Lipid_biosynthesis_proteins,Biosynthesis_of_unsaturated_fatty_acids
247	glnD	1.89724	-0.873121	Both		0.000694528	1.57015e-06	b0167	DJ41_RS20060	A1S_1474	Environmental_Information_Processing,Signal_transduction,Two-component_system
248	sucC	-2.822	-0.870815	Both	sucC	0.00146396	2.42098e-05	b0728	DJ41_RS13680	A1S_2718	Metabolism,Carbohydrate_metabolism,C5-Branched_dibasic_acid_metabolism,Citrate_cycle_(TCA_cycle),Propanoate_metabolism
249	sbcD	1.64145	-0.867473	Both		0.00913993	3.40606e-06	b0398	DJ41_RS04985	A1S_0900	Brite_Hierarchies,Protein_families:_genetic_information_processing,DNA_repair_and_recombination_proteins
251	argH	-1.19028	-0.867097	Both		0.00221547	5.05724e-05	b3960	DJ41_RS08615	A1S_0259	Metabolism,Amino_acid_metabolism,Brite_Hierarchies,Protein_families:_signaling_and_cellular_processes,Exosome,Alanine,_aspartate_and_glutamate_metabolism,Arginine_biosynthesis
252	priA	1.58417	-0.858459	Both		0.00263475	4.78388e-06	b3935	DJ41_RS08090	A1S_0368	Genetic_Information_Processing,Brite_Hierarchies,Protein_families:_genetic_information_processing,Replication_and_repair,DNA_repair_and_recombination_proteins,Homologous_recombination
253	ypfJ	-1.25367	-0.857452	Both		0.0116355	0.000136945	b2475	DJ41_RS13700	A1S_2722	Poorly_characterized,Function_unknown
254	folC	0.736359	-0.848576	Both		0.00420489	0.000332441	b2315	DJ41_RS12840		Metabolism,Metabolism_of_cofactors_and_vitamins,Folate_biosynthesis
256	epmC	-1.5563	-0.842541	Both		0.0303769	2.75581e-05	b2326	DJ41_RS06200	A1S_0814	Brite_Hierarchies,Protein_families:_genetic_information_processing,Translation_factors
257	ptsP	-0.783181	-0.840877	Both		0.00463179	0.00018455	b2829	DJ41_RS07885	A1S_0413	Brite_Hierarchies,Protein_families:_signaling_and_cellular_processes,Transporters,Environmental_Information_Processing,Membrane_transport,Phosphotransferase_system_(PTS)
258	rpsD	-1.36955	-0.839261	Both		0.00565099	0.000188996	b3296	DJ41_RS12170	A1S_3057	Genetic_Information_Processing,Brite_Hierarchies,Protein_families:_genetic_information_processing,Translation,Ribosome
259	moeA	1.06985	-0.834319	Both		0.00309516	3.81366e-05	b0827	DJ41_RS17225	A1S_1995	Metabolism,Metabolism_of_cofactors_and_vitamins,Folate_biosynthesis
260	ftsH	-0.725408	-0.829663	Both		0.0019723	0.000660021	b3178	DJ41_RS13785	A1S_2681	Brite_Hierarchies,Protein_families:_genetic_information_processing,Chaperones_and_folding_catalysts,Protein_families:_metabolism,Peptidases
261	rpsK	-0.742222	-0.827198	Both		0.0321853	0.0040592	b3297	DJ41_RS12165	A1S_3058	Genetic_Information_Processing,Brite_Hierarchies,Protein_families:_genetic_information_processing,Translation,Ribosome
262	yjdN	-1.26742	-0.819639	Both		0.00806208	0.00165572	b4107	DJ41_RS12730	A1S_2843	Poorly_characterized,General_function_prediction_only
263	rpsF	0.909169	-0.819569	Both		0.00648124	0.00110911	b4200	DJ41_RS16485	A1S_2171	Genetic_Information_Processing,Brite_Hierarchies,Protein_families:_genetic_information_processing,Mitochondrial_biogenesis,Translation,Ribosome
264	ilvE	0.667921	-0.799238	Both		0.00138268	0.000364316	b3770	DJ41_RS13035	A1S_2904	Metabolism,Amino_acid_metabolism,Cysteine_and_methionine_metabolism,Metabolism_of_cofactors_and_vitamins,Brite_Hierarchies,Protein_families:_metabolism,Amino_acid_related_enzymes,Valine,_leucine_and_isoleucine_biosynthesis,Pantothenate_and_CoA_biosynthesis,Valine,_leucine_and_isoleucine_degradation
268	ubiB	0.762318	-0.774047	Both		0.0125051	0.000188996	b3835	DJ41_RS08180	A1S_0348	Unclassified:_metabolism,Cofactor_metabolism
270	gabD	-2.05299	-0.766132	Both		0.0227517	1.86101e-05	b2661	DJ41_RS05420	A1S_0957	Metabolism,Amino_acid_metabolism,Metabolism_of_cofactors_and_vitamins,Carbohydrate_metabolism,Alanine,_aspartate_and_glutamate_metabolism,Butanoate_metabolism,Nicotinate_and_nicotinamide_metabolism,Lysine_degradation,Tyrosine_metabolism
271	rplY	-1.30868	-0.762197	Both		0.034083	2.86999e-05	b2185	DJ41_RS06130	A1S_0828	Genetic_Information_Processing,Brite_Hierarchies,Protein_families:_genetic_information_processing,Translation,Ribosome
274	tolB	-0.720755	-0.756216	Both	tolB	0.00247159	0.00212985	b0740	DJ41_RS14245	A1S_2594	Brite_Hierarchies,Protein_families:_signaling_and_cellular_processes,Transporters
275	yghU	1.66314	-0.744377	Both		0.00615923	2.22978e-06	b2989	DJ41_RS20365		Unclassified:_metabolism,Enzymes_with_EC_numbers
276	fhuA	-2.47133	-0.743742	Both		0.0017223	1.58858e-05	b0150	DJ41_RS04525	A1S_1063	Brite_Hierarchies,Protein_families:_signaling_and_cellular_processes,Transporters
277	iadA	-1.25126	-0.742244	Both		0.0188125	7.18786e-05	b4328	DJ41_RS20170	A1S_1451	Brite_Hierarchies,Protein_families:_metabolism,Peptidases
278	uvrB	2.14741	-0.73199	Both		0.0149723	2.23476e-06	b0779	DJ41_RS14515	A1S_2504	Genetic_Information_Processing,Brite_Hierarchies,Protein_families:_genetic_information_processing,Replication_and_repair,DNA_repair_and_recombination_proteins,Nucleotide_excision_repair
279	ppk	0.52898	-0.730974	Both		0.0098809	0.0011438	b2501	DJ41_RS18650		Metabolism,Genetic_Information_Processing,Folding,_sorting_and_degradation,Brite_Hierarchies,Protein_families:_genetic_information_processing,RNA_degradation,Messenger_RNA_biogenesis,Energy_metabolism,Oxidative_phosphorylation
280	ves	5.29663	-0.7268	Both		0.0127654	1.53225779149114e-7	b1742	DJ41_RS10765	A1S_3408	Poorly_characterized,Function_unknown
281	grxC	0.529673	-0.725645	Both		0.0059866	0.00139409	b3610	DJ41_RS07345	A1S_0529	Brite_Hierarchies,Protein_families:_genetic_information_processing,Chaperones_and_folding_catalysts
284	aroA	-1.79794	-0.721362	Both		0.0035068	3.25916e-05	b0908	DJ41_RS15890	A1S_2276	Metabolism,Amino_acid_metabolism,Phenylalanine,_tyrosine_and_tryptophan_biosynthesis
285	rpoC	-3.29168	-0.720199	Both		0.0116073	1.0301e-06	b3988	DJ41_RS08475	A1S_0288	Transcription,Metabolism,Genetic_Information_Processing,Brite_Hierarchies,Protein_families:_genetic_information_processing,Nucleotide_metabolism,Pyrimidine_metabolism,Purine_metabolism,Transcription_machinery,DNA_repair_and_recombination_proteins,RNA_polymerase
286	garD	-1.6729	-0.719906	Both		0.0253825	0.00017612	b3128	DJ41_RS20650	A1S_1098	Metabolism,Carbohydrate_metabolism,Ascorbate_and_aldarate_metabolism
288	mrcA	-1.21035	-0.71768	Both		0.0058962	5.4561e-05	b3396	DJ41_RS11485		Metabolism,Brite_Hierarchies,Protein_families:_metabolism,Human_Diseases,Glycan_biosynthesis_and_metabolism,Drug_resistance:_Antimicrobial,Peptidoglycan_biosynthesis,beta-Lactam_resistance,Peptidoglycan_biosynthesis_and_degradation_proteins,Glycosyltransferases
291	atpF	-1.62321	-0.707623	Both		0.0299448	1.05723e-05	b3736	DJ41_RS09060	A1S_0151	Metabolism,Brite_Hierarchies,Protein_families:_metabolism,Energy_metabolism,Oxidative_phosphorylation,Photosynthesis_proteins
292	rplC	-1.08954	-0.697325	Both		0.0261273	0.000945276	b3320	DJ41_RS12050	A1S_3080	Genetic_Information_Processing,Brite_Hierarchies,Protein_families:_genetic_information_processing,Translation,Ribosome
293	sdhA	1.36403	-0.696917	Both		0.00637281	0.0160869	b0723	DJ41_RS13655	A1S_2713	Metabolism,Carbohydrate_metabolism,Energy_metabolism,Butanoate_metabolism,Citrate_cycle_(TCA_cycle),Oxidative_phosphorylation
294	dsbC	-1.25992	-0.69391	Both		0.00309238	2.35598e-05	b2893	DJ41_RS08705	A1S_0240	Brite_Hierarchies,Protein_families:_genetic_information_processing,Protein_families:_signaling_and_cellular_processes,Chaperones_and_folding_catalysts,Secretion_system,Steve: Sigma 24,Steve: CpxR
295	paaY	0.594609	-0.690497	Both		0.0148961	0.00316533	b1400	DJ41_RS22370	A1S_1348	Poorly_characterized,General_function_prediction_only
297	ybaN	-1.07612	-0.683383	Both		0.0174874	0.000252654	b0468	DJ41_RS12540	A1S_2807	Poorly_characterized,Function_unknown
298	frmA	3.35464	-0.682949	Both		0.0146712	6.53244669511679e-7	b0356	DJ41_RS18580		Metabolism,Amino_acid_metabolism,Carbohydrate_metabolism,Energy_metabolism,Glycolysis_/_Gluconeogenesis,Lipid_metabolism,Fatty_acid_degradation,Xenobiotics_biodegradation_and_metabolism,Methane_metabolism,Tyrosine_metabolism,Chloroalkane_and_chloroalkene_degradation,Naphthalene_degradation
299	bcr	-1.43293	-0.681119	Both		0.00678083	2.29845e-05	b2182	DJ41_RS13225	A1S_2795	Brite_Hierarchies,Protein_families:_signaling_and_cellular_processes,Transporters
300	nuoF	-1.33104	-0.675445	Both		0.0221303	4.9973e-05	b2284	DJ41_RS06495	A1S_0756	Metabolism,Energy_metabolism,Oxidative_phosphorylation
301	tamA	-0.772102	-0.674913	Both		0.0109589	0.000313701	b4220	DJ41_RS16675	A1S_2132	Brite_Hierarchies,Protein_families:_signaling_and_cellular_processes,Transporters
302	birA	0.397892	-0.673715	Both		0.00749285	0.0174661	b3973	DJ41_RS06295	A1S_0794	Metabolism,Metabolism_of_cofactors_and_vitamins,Brite_Hierarchies,Protein_families:_genetic_information_processing,Transcription_factors,Biotin_metabolism
303	nudC	0.831036	-0.670708	Both		0.00695737	0.000552596	b3996	DJ41_RS04480	A1S_1052	Metabolism,Metabolism_of_cofactors_and_vitamins,Nicotinate_and_nicotinamide_metabolism
304	pgaC	-3.96172	-0.668802	Both		0.00648124	1.83489e-05	b1022	DJ41_RS16540	A1S_2160	Brite_Hierarchies,Protein_families:_signaling_and_cellular_processes,Transporters,Protein_families:_metabolism,Cellular_Processes,Cellular_community_-_prokaryotes,Biofilm_formation_-_Escherichia_coli,Glycosyltransferases
305	lpxA	1.0157	-0.664382	Both		0.0152122	0.00011265	b0181	DJ41_RS17385	A1S_1965	Metabolism,Brite_Hierarchies,Protein_families:_metabolism,Human_Diseases,Glycan_biosynthesis_and_metabolism,Drug_resistance:_Antimicrobial,Lipopolysaccharide_biosynthesis,Lipopolysaccharide_biosynthesis_proteins,Cationic_antimicrobial_peptide_(CAMP)_resistance
306	fabZ	0.870846	-0.661917	Both		0.0253847	0.000250522	b0180	DJ41_RS17380	A1S_1966	Metabolism,Metabolism_of_cofactors_and_vitamins,Brite_Hierarchies,Protein_families:_metabolism,Lipid_metabolism,Fatty_acid_biosynthesis,Biotin_metabolism,Lipid_biosynthesis_proteins
309	atoD	2.64663	-0.643159	Both		0.0236116	1.16476e-05	b2221	DJ41_RS18785	A1S_1732	Metabolism,Amino_acid_metabolism,Carbohydrate_metabolism,Environmental_Information_Processing,Butanoate_metabolism,Propanoate_metabolism,Signal_transduction,Two-component_system,Lysine_degradation,Xenobiotics_biodegradation_and_metabolism,Aminobenzoate_degradation
310	prpB	-1.20307	-0.643136	Both	prpB	0.0273414	0.0360441	b0331	DJ41_RS09435	A1S_0073	Metabolism,Carbohydrate_metabolism,Propanoate_metabolism
312	aroF	0.652831	-0.6338	Both		0.00758989	0.0012171	b2601	DJ41_RS19130	A1S_1664	Metabolism,Amino_acid_metabolism,Cellular_Processes,Cellular_community_-_prokaryotes,Quorum_sensing,Phenylalanine,_tyrosine_and_tryptophan_biosynthesis
313	rssA	-1.82346	-0.632324	Both		0.0299719	3.41717e-06	b1234	DJ41_RS13245	A1S_2792	Poorly_characterized,General_function_prediction_only
315	slt	0.478249	-0.624543	Both		0.0138439	0.0108373	b4392	DJ41_RS12335	A1S_3027	Brite_Hierarchies,Protein_families:_metabolism,Peptidoglycan_biosynthesis_and_degradation_proteins,Steve: CpxR
316	mraY	-2.42973	-0.619931	Both		0.00353355	1.62713e-06	b0087	DJ41_RS11470		Metabolism,Brite_Hierarchies,Protein_families:_metabolism,Human_Diseases,Glycan_biosynthesis_and_metabolism,Drug_resistance:_Antimicrobial,Peptidoglycan_biosynthesis,Peptidoglycan_biosynthesis_and_degradation_proteins,Vancomycin_resistance
317	fiu	-3.61932	-0.60851	Both		0.00724262	0.00234593	b0805	DJ41_RS17645	A1S_1921	Brite_Hierarchies,Protein_families:_signaling_and_cellular_processes,Transporters
319	pncA	0.592034	-0.605745	Both		0.0131902	0.000859116	b1768	DJ41_RS10830	A1S_3422	Metabolism,Metabolism_of_cofactors_and_vitamins,Nicotinate_and_nicotinamide_metabolism
320	sucB	-2.08141	-0.601864	Both		0.0140439	0.000174076	b0727	DJ41_RS13670	A1S_2716	Metabolism,Amino_acid_metabolism,Carbohydrate_metabolism,Citrate_cycle_(TCA_cycle),Lysine_degradation
321	fklB	2.72954	-0.594441	Both		0.0254292	1.03486e-06	b4207	DJ41_RS09570	A1S_0047	Brite_Hierarchies,Protein_families:_genetic_information_processing,Chaperones_and_folding_catalysts
325	rplK	0.959427	-0.582562	Both		0.0260521	0.000707401	b3983	DJ41_RS08500	A1S_0283	Genetic_Information_Processing,Brite_Hierarchies,Protein_families:_genetic_information_processing,Translation,Ribosome
326	xseA	1.67161	-0.576231	Both		0.0264395	3.53594e-06	b2509	DJ41_RS21420	A1S_1222	Genetic_Information_Processing,Brite_Hierarchies,Protein_families:_genetic_information_processing,Replication_and_repair,DNA_repair_and_recombination_proteins,Mismatch_repair
327	sdhB	1.02684	-0.576162	Both	sdhB	0.0212866	0.0487473	b0724	DJ41_RS13660	A1S_2714	Metabolism,Carbohydrate_metabolism,Energy_metabolism,Butanoate_metabolism,Citrate_cycle_(TCA_cycle),Oxidative_phosphorylation
329	pstA	-0.472172	-0.572753	Both		0.0139953	0.0407477	b3726	DJ41_RS14810	A1S_2446	Brite_Hierarchies,Protein_families:_signaling_and_cellular_processes,Transporters,Environmental_Information_Processing,Membrane_transport,ABC_transporters
330	glmU	0.388186	-0.572263	Both	glmU	0.0119793	0.0087087	b3730	DJ41_RS10715		Metabolism,Carbohydrate_metabolism,Amino_sugar_and_nucleotide_sugar_metabolism
331	ybeZ	1.32247	-0.564588	Both		0.0139953	5.97506e-05	b0660	DJ41_RS12325	A1S_3030	Unclassified:_signaling_and_cellular_processes,Signaling_proteins
332	ybbJ	0.996133	-0.562714	Both		0.00636656	4.22743e-05	b0488	DJ41_RS13415	A1S_2757	Unclassified:_signaling_and_cellular_processes,Structural_proteins
333	pldA	-0.480712	-0.560506	Both		0.00443229	0.00395426	b3821	DJ41_RS17655	A1S_1919	Metabolism,Lipid_metabolism,Glycerophospholipid_metabolism,Arachidonic_acid_metabolism,alpha-Linolenic_acid_metabolism,Ether_lipid_metabolism,Linoleic_acid_metabolism
335	gudD	-0.806732	-0.556933	Both	gudD	0.0368936	0.00253465	b2787	DJ41_RS20660	A1S_1100	Metabolism,Carbohydrate_metabolism,Ascorbate_and_aldarate_metabolism
337	fhuA	-2.47133	-0.55411	Both		0.012266	1.58858e-05	b0150	DJ41_RS10370	A1S_3324	Brite_Hierarchies,Protein_families:_signaling_and_cellular_processes,Transporters
339	pqiB	-0.86098	-0.547135	Both		0.0324522	0.000109704	b0951	DJ41_RS16255	A1S_2204	Poorly_characterized,General_function_prediction_only
343	ydgI	0.364017	-0.531795	Both		0.0276782	0.0241993	b1605	DJ41_RS05255	A1S_0921	Brite_Hierarchies,Protein_families:_signaling_and_cellular_processes,Transporters
344	proP	-2.29362	-0.530486	Both		0.0498537	9.12702848131976e-7	b4111	DJ41_RS16215	A1S_2212	Brite_Hierarchies,Protein_families:_signaling_and_cellular_processes,Transporters
346	zipA	-0.835106	-0.530072	Both		0.0408245	0.000161245	b2412	DJ41_RS06275	A1S_0798	Brite_Hierarchies,Protein_families:_genetic_information_processing,Chromosome_and_associated_proteins
349	nudF	-0.56629	-0.525569	Both		0.00831578	0.0337049	b3034	DJ41_RS08655	A1S_0250	Metabolism,Nucleotide_metabolism,Purine_metabolism
350	secD	0.403065	-0.52406	Both	secD	0.0180764	0.0208887	b0408	DJ41_RS13085	A1S_2914	Genetic_Information_Processing,Folding,_sorting_and_degradation,Brite_Hierarchies,Protein_families:_signaling_and_cellular_processes,Protein_export,Environmental_Information_Processing,Membrane_transport,Bacterial_secretion_system,Secretion_system
351	mdtK	1.45024	-0.523895	Both		0.0259597	0.000146565	b1663	DJ41_RS07970	A1S_0395	Brite_Hierarchies,Protein_families:_signaling_and_cellular_processes,Transporters
352	ligA	0.402969	-0.522727	Both	ligA	0.0200277	0.0258695	b2411	DJ41_RS06270	A1S_0799	Genetic_Information_Processing,Brite_Hierarchies,Protein_families:_genetic_information_processing,Replication_and_repair,DNA_repair_and_recombination_proteins,DNA_replication,DNA_replication_proteins,Mismatch_repair,Base_excision_repair,Nucleotide_excision_repair
354	maeB	-0.524736	-0.519387	Both		0.0247266	0.0234368	b2463	DJ41_RS15235	A1S_2338	Metabolism,Carbohydrate_metabolism,Pyruvate_metabolism
355	cysE	0.937449	-0.518048	Both		0.0308831	0.000224512	b3607	DJ41_RS20115	A1S_1463	Metabolism,Amino_acid_metabolism,Cysteine_and_methionine_metabolism,Energy_metabolism,Sulfur_metabolism
356	glmS	-0.308399	-0.514273	Both		0.00806208	0.0205311	b3729	DJ41_RS10720		Metabolism,Amino_acid_metabolism,Carbohydrate_metabolism,Brite_Hierarchies,Protein_families:_metabolism,Peptidases,Alanine,_aspartate_and_glutamate_metabolism,Amino_sugar_and_nucleotide_sugar_metabolism
358	elaA	-0.683079	-0.505372	Both		0.0292741	0.00430081	b2267	DJ41_RS12790	A1S_2857	Poorly_characterized,General_function_prediction_only
361	yajC	1.21186	-0.493609	Both		0.038533	3.18606e-05	b0407	DJ41_RS13080	A1S_2913	Genetic_Information_Processing,Folding,_sorting_and_degradation,Brite_Hierarchies,Protein_families:_signaling_and_cellular_processes,Protein_export,Environmental_Information_Processing,Membrane_transport,Bacterial_secretion_system,Secretion_system,Cellular_Processes,Cellular_community_-_prokaryotes,Quorum_sensing
364	hslO	2.12533	-0.48784	Both		0.0085073	1.63415e-06	b3401	DJ41_RS08100	A1S_0366	Brite_Hierarchies,Protein_families:_genetic_information_processing,Chaperones_and_folding_catalysts
366	rpsB	-0.781454	-0.486319	Both		0.0283922	0.000790202	b0169	DJ41_RS15310		Genetic_Information_Processing,Brite_Hierarchies,Protein_families:_genetic_information_processing,Translation,Ribosome
367	pepP	1.69649	-0.48502	Both		0.0260905	5.92424e-06	b2908	DJ41_RS04420	A1S_1039	Brite_Hierarchies,Protein_families:_metabolism,Peptidases
370	waaA	2.13252	-0.481284	Both		0.0434877	6.15889674745144e-7	b3633	DJ41_RS10315	A1S_3313	Metabolism,Brite_Hierarchies,Protein_families:_metabolism,Glycan_biosynthesis_and_metabolism,Lipopolysaccharide_biosynthesis,Lipopolysaccharide_biosynthesis_proteins,Glycosyltransferases
373	mltB	1.10389	-0.473338	Both		0.0176249	0.000117306	b2701	DJ41_RS15350	A1S_2316	Brite_Hierarchies,Protein_families:_metabolism,Peptidoglycan_biosynthesis_and_degradation_proteins
374	kdpE	0.56506	-0.472684	Both		0.0278126	0.00439575	b0694	DJ41_RS16650	A1S_2137	Brite_Hierarchies,Protein_families:_signaling_and_cellular_processes,Environmental_Information_Processing,Cellular_Processes,Cellular_community_-_prokaryotes,Quorum_sensing,Signal_transduction,Two-component_system
375	ppiA	2.26069	-0.471877	Both		0.0272254	4.56919e-06	b3363	DJ41_RS09950	A1S_2955	Brite_Hierarchies,Protein_families:_genetic_information_processing,Protein_families:_signaling_and_cellular_processes,Chaperones_and_folding_catalysts,Exosome,Human_Diseases,Drug_resistance:_Antimicrobial,Cationic_antimicrobial_peptide_(CAMP)_resistance,Steve: CpxR
377	leuC	-1.05021	-0.467352	Both		0.0320489	0.00700326	b0072	DJ41_RS07855	A1S_0417	Metabolism,Amino_acid_metabolism,Carbohydrate_metabolism,C5-Branched_dibasic_acid_metabolism,Valine,_leucine_and_isoleucine_biosynthesis
380	glpD	1.74147	-0.452553	Both		0.0227835	3.63151e-05	b3426	DJ41_RS13850	A1S_2669	Metabolism,Lipid_metabolism,Glycerophospholipid_metabolism
391	rpoH	3.68375	-0.423082	Both		0.0400818	4.77345940671738e-7	b3461	DJ41_RS15940	A1S_2262	Brite_Hierarchies,Protein_families:_genetic_information_processing,Transcription_machinery,Steve: Sigma 24,Steve: CpxR
392	yjjG	2.89329	-0.420924	Both		0.041379	3.67277803534577e-7	b4374	DJ41_RS09860	A1S_0035	Metabolism,Metabolism_of_cofactors_and_vitamins,Nucleotide_metabolism,Pyrimidine_metabolism,Purine_metabolism,Nicotinate_and_nicotinamide_metabolism
395	cobC	-0.939527	-0.416166	Both		0.0452292	0.000885687	b0638	DJ41_RS19145	A1S_1661	Metabolism,Metabolism_of_cofactors_and_vitamins,Porphyrin_and_chlorophyll_metabolism
396	nuoE	-0.71514	-0.415937	Both		0.0421458	0.02335	b2285	DJ41_RS06500	A1S_0755	Metabolism,Energy_metabolism,Oxidative_phosphorylation
397	kdpC	1.29792	-0.415653	Both		0.0248734	0.00156632	b0696	DJ41_RS16640	A1S_2139	Environmental_Information_Processing,Signal_transduction,Two-component_system
400	pth	2.04985	-0.410673	Both		0.0347579	2.76428e-06	b1204	DJ41_RS06135		Brite_Hierarchies,Protein_families:_genetic_information_processing,Translation_factors
403	dsbB	0.532588	-0.406804	Both		0.0187016	0.0126108	b1185	DJ41_RS10580	A1S_3365	Brite_Hierarchies,Protein_families:_genetic_information_processing,Chaperones_and_folding_catalysts
406	kdpD	1.28026	-0.401698	Both		0.023313	6.48804e-05	b0695	DJ41_RS16645	A1S_2138	Brite_Hierarchies,Protein_families:_signaling_and_cellular_processes,Protein_families:_metabolism,Environmental_Information_Processing,Signal_transduction,Two-component_system,Protein_kinases
407	xerD	-0.530793	-0.401207	Both		0.0355838	0.0123836	b2894	DJ41_RS08700	A1S_0241	Brite_Hierarchies,Protein_families:_genetic_information_processing,Chromosome_and_associated_proteins
411	thrS	-0.521568	-0.396153	Both		0.0486316	0.00571125	b1719	DJ41_RS07060	A1S_0592	Genetic_Information_Processing,Brite_Hierarchies,Protein_families:_genetic_information_processing,Translation,Protein_families:_metabolism,Aminoacyl-tRNA_biosynthesis,Amino_acid_related_enzymes,Transfer_RNA_biogenesis
422	glpG	1.28495	-0.374167	Both		0.0439124	2.66694e-05	b3424	DJ41_RS05575	A1S_0988	Poorly_characterized,General_function_prediction_only
436	clpX	0.944359	-0.32868	Both	clpX	0.0455094	0.000326919	b0438	DJ41_RS07495	A1S_0477	Brite_Hierarchies,Protein_families:_genetic_information_processing,Chaperones_and_folding_catalysts,Steve: Sigma 24
747	metR	1.23591	0.351682	Both		0.0423348	0.000241575	b3828	DJ41_RS16720	A1S_2122	Brite_Hierarchies,Protein_families:_genetic_information_processing,Transcription_factors
759	clpP	2.01223	0.375644	Both		0.0273483	1.17441e-06	b0437	DJ41_RS07500	A1S_0476	Brite_Hierarchies,Protein_families:_metabolism,Peptidases
762	phoU	-0.487093	0.380735	Both		0.0271644	0.00409019	b3724	DJ41_RS08625	A1S_0256	Unclassified:_signaling_and_cellular_processes,Others
764	sdhC	1.43123	0.384499	Both		0.0436734	0.0105441	b0721	DJ41_RS13645	A1S_2711	Metabolism,Carbohydrate_metabolism,Energy_metabolism,Butanoate_metabolism,Citrate_cycle_(TCA_cycle),Oxidative_phosphorylation
765	rlmJ	1.41446	0.384652	Both		0.0311123	1.46228e-05	b3499	DJ41_RS12365	A1S_3021	Brite_Hierarchies,Protein_families:_genetic_information_processing,Ribosome_biogenesis
768	ispH	-1.88765	0.398532	Both	ispH	0.0261424	1.43775e-06	b0029	DJ41_RS11600	A1S_3169	Metabolism,Metabolism_of_terpenoids_and_polyketides,Terpenoid_backbone_biosynthesis
770	entF	-5.69331	0.399529	Both		0.0462264	2.50802927699236e-7	b0586	DJ41_RS13950	A1S_2651	Metabolism,Brite_Hierarchies,Protein_families:_metabolism,Metabolism_of_terpenoids_and_polyketides,Biosynthesis_of_siderophore_group_nonribosomal_peptides,Polyketide_biosynthesis_proteins
773	tsaA	0.698733	0.403246	Both		0.0401158	0.00934441	b0195	DJ41_RS15805	A1S_2292	Brite_Hierarchies,Protein_families:_genetic_information_processing,Transfer_RNA_biogenesis
774	map	-0.264849	0.405224	Both		0.0486316	0.0319121	b0168	DJ41_RS17540	A1S_1940	Brite_Hierarchies,Protein_families:_metabolism,Peptidases
775	tig	1.40006	0.405892	Both		0.0370697	4.99941e-05	b0436	DJ41_RS07505	A1S_0475	Unclassified:_genetic_information_processing,Protein_processing
779	rsuA	-0.878228	0.408054	Both		0.0264395	0.000134834	b2183	DJ41_RS16735	A1S_2120	Brite_Hierarchies,Protein_families:_genetic_information_processing,Ribosome_biogenesis
785	cobU	-1.07958	0.413795	Both		0.0434322	0.00356157	b1993	DJ41_RS19155	A1S_1659	Metabolism,Metabolism_of_cofactors_and_vitamins,Porphyrin_and_chlorophyll_metabolism
788	yjgA	2.6532	0.41676	Both		0.0367115	3.14888600784288e-7	b4234	DJ41_RS07070	A1S_0590	Brite_Hierarchies,Protein_families:_genetic_information_processing,Ribosome_biogenesis
789	ppdD	-1.22826	0.420004	Both		0.0423348	0.00169586	b0108	DJ41_RS11630	A1S_3166	Brite_Hierarchies,Protein_families:_signaling_and_cellular_processes,Secretion_system
795	znuA	-1.00602	0.434045	Both		0.0415667	0.00254421	b1857	DJ41_RS09080	A1S_0146	Brite_Hierarchies,Protein_families:_signaling_and_cellular_processes,Transporters,Environmental_Information_Processing,Membrane_transport,ABC_transporters
797	cysG	-3.60311	0.435646	Both		0.0492397	1.28604e-05	b3368	DJ41_RS13570		Metabolism,Metabolism_of_cofactors_and_vitamins,Porphyrin_and_chlorophyll_metabolism
800	ftsI	-1.78827	0.444325	Both		0.0320772	6.88002e-06	b0084	DJ41_RS11455	A1S_3204	Metabolism,Brite_Hierarchies,Protein_families:_genetic_information_processing,Protein_families:_metabolism,Chromosome_and_associated_proteins,Human_Diseases,Glycan_biosynthesis_and_metabolism,Drug_resistance:_Antimicrobial,Peptidoglycan_biosynthesis,beta-Lactam_resistance,Peptidoglycan_biosynthesis_and_degradation_proteins
804	ushA	-0.813136	0.447136	Both		0.0329517	0.00117254	b0480	DJ41_RS18655		Metabolism,Metabolism_of_cofactors_and_vitamins,Nucleotide_metabolism,Pyrimidine_metabolism,Purine_metabolism,Nicotinate_and_nicotinamide_metabolism
805	dnaQ	1.67644	0.450708	Both		0.0121022	2.65311e-06	b0215	DJ41_RS04490	A1S_1054	Metabolism,Genetic_Information_Processing,Brite_Hierarchies,Protein_families:_genetic_information_processing,Replication_and_repair,Nucleotide_metabolism,Pyrimidine_metabolism,Purine_metabolism,DNA_repair_and_recombination_proteins,DNA_replication,DNA_replication_proteins,Mismatch_repair,Homologous_recombination
806	gpmM	1.79465	0.45741	Both		0.0110342	0.000181907	b3612	DJ41_RS08745	A1S_0230	Metabolism,Amino_acid_metabolism,Glycine,_serine_and_threonine_metabolism,Carbohydrate_metabolism,Energy_metabolism,Glycolysis_/_Gluconeogenesis,Methane_metabolism
811	tmk	0.883651	0.472304	Both		0.0470057	7.25228e-05	b1098	DJ41_RS14395	A1S_2528	Metabolism,Nucleotide_metabolism,Pyrimidine_metabolism
812	glmM	-1.39123	0.47299	Both	glmM	0.0138665	9.93743e-06	b3176	DJ41_RS10350	A1S_3320	Metabolism,Carbohydrate_metabolism,Amino_sugar_and_nucleotide_sugar_metabolism
813	queC	1.65134	0.473649	Both		0.0330694	8.00208e-06	b0444	DJ41_RS14335	A1S_2542	Metabolism,Metabolism_of_cofactors_and_vitamins,Folate_biosynthesis,Brite_Hierarchies,Protein_families:_genetic_information_processing,Transfer_RNA_biogenesis
814	psd	0.795747	0.477299	Both		0.00825729	0.000117616	b4160	DJ41_RS10640	A1S_3378	Metabolism,Lipid_metabolism,Glycerophospholipid_metabolism,Steve: Sigma 24,Steve: CpxR
815	yhjX	1.19334	0.482703	Both		0.0191694	0.0124782	b3547	DJ41_RS15290	A1S_2327	Brite_Hierarchies,Protein_families:_signaling_and_cellular_processes,Transporters
816	cynT	1.15278	0.482907	Both		0.0367115	0.000682354	b0339	DJ41_RS05555	A1S_0984	Metabolism,Energy_metabolism,Nitrogen_metabolism
817	gcvA	1.44197	0.491075	Both		0.0327956	4.49463e-05	b2808	DJ41_RS20315	A1S_1420	Brite_Hierarchies,Protein_families:_genetic_information_processing,Transcription_factors,Cellular_Processes,Cellular_community_-_prokaryotes,Biofilm_formation_-_Escherichia_coli
818	pdxJ	-1.27921	0.494405	Both		0.00985616	1.34404e-05	b2564	DJ41_RS14455	A1S_2516	Metabolism,Metabolism_of_cofactors_and_vitamins,Vitamin_B6_metabolism
819	ftsW	-3.30935	0.49529	Both		0.0148961	3.09954595400256e-7	b0089	DJ41_RS08675	A1S_0246	Brite_Hierarchies,Protein_families:_genetic_information_processing,Protein_families:_signaling_and_cellular_processes,Transporters,Chromosome_and_associated_proteins
820	gloA	0.483247	0.495892	Both		0.00878998	0.00177644	b1651	DJ41_RS14900	A1S_2426	Metabolism,Carbohydrate_metabolism,Pyruvate_metabolism
821	nrdR	1.35509	0.496567	Both		0.0296368	6.74048e-06	b0413	DJ41_RS08795	A1S_0220	Brite_Hierarchies,Protein_families:_genetic_information_processing,Transcription_factors
822	gloB	-1.71721	0.497545	Both		0.0272237	1.47999e-05	b0212	DJ41_RS16385	A1S_2194	Metabolism,Carbohydrate_metabolism,Pyruvate_metabolism
823	nadB	-4.88684	0.497758	Both		0.0109589	1.77511062379146e-7	b2574	DJ41_RS14405	A1S_2526	Metabolism,Amino_acid_metabolism,Metabolism_of_cofactors_and_vitamins,Alanine,_aspartate_and_glutamate_metabolism,Nicotinate_and_nicotinamide_metabolism
824	cysH	-3.33424	0.500157	Both		0.0145841	8.70902e-05	b2762	DJ41_RS13330	A1S_2775	Metabolism,Energy_metabolism,Sulfur_metabolism
828	betT	2.67372	0.508656	Both		0.0243282	0.000128199	b0314	DJ41_RS05290		Brite_Hierarchies,Protein_families:_signaling_and_cellular_processes,Transporters
829	ppiC	1.71667	0.510924	Both		0.0127654	3.64184e-05	b3775	DJ41_RS12670	A1S_2832	Brite_Hierarchies,Protein_families:_genetic_information_processing,Chaperones_and_folding_catalysts
830	hrpA	-0.310298	0.511298	Both		0.0411698	0.0153291	b1413	DJ41_RS21325	A1S_1206	Unclassified:_metabolism,Enzymes_with_EC_numbers
838	proS	0.791027	0.53029	Both		0.00486769	0.000997333	b0194	DJ41_RS12605	A1S_2819	Genetic_Information_Processing,Brite_Hierarchies,Protein_families:_genetic_information_processing,Translation,Protein_families:_metabolism,Aminoacyl-tRNA_biosynthesis,Amino_acid_related_enzymes,Transfer_RNA_biogenesis
841	exbD	-2.23621	0.534491	Both		0.0267846	5.4561e-05	b3005	DJ41_RS14255	A1S_2592	Brite_Hierarchies,Protein_families:_signaling_and_cellular_processes,Transporters
845	plsB	1.95498	0.546774	Both		0.00906018	9.12702848131976e-7	b4041	DJ41_RS11995	A1S_3091	Metabolism,Brite_Hierarchies,Protein_families:_metabolism,Lipid_metabolism,Glycerophospholipid_metabolism,Lipid_biosynthesis_proteins,Glycerolipid_metabolism,Steve: Sigma 24
846	cobB	-0.929641	0.550119	Both		0.0263839	0.000445826	b1120	DJ41_RS19690	A1S_1531	Unclassified:_metabolism,Enzymes_with_EC_numbers
848	glnL	2.1578	0.551225	Both		0.0245531	1.2988e-06	b3869	DJ41_RS17325	A1S_1977	Brite_Hierarchies,Protein_families:_signaling_and_cellular_processes,Protein_families:_metabolism,Environmental_Information_Processing,Signal_transduction,Two-component_system,Protein_kinases
849	rutR	1.57189	0.551239	Both		0.00588523	5.36487e-05	b1013	DJ41_RS09810	A1S_0025	Brite_Hierarchies,Protein_families:_genetic_information_processing,Transcription_factors,Steve: Sigma 24
850	yejB	-1.55651	0.552119	Both		0.0126696	8.18742e-05	b2178	DJ41_RS04505	A1S_1057	Brite_Hierarchies,Protein_families:_signaling_and_cellular_processes,Transporters,Environmental_Information_Processing,Membrane_transport,ABC_transporters
851	thiM	1.39383	0.552482	Both		0.00483886	4.32459e-05	b2104	DJ41_RS16855	A1S_2095	Metabolism,Metabolism_of_cofactors_and_vitamins,Thiamine_metabolism
853	metK	1.23577	0.559852	Both		0.0114584	0.000421043	b2942	DJ41_RS19750	A1S_1519	Metabolism,Amino_acid_metabolism,Cysteine_and_methionine_metabolism
855	ssuD	0.678879	0.56415	Both		0.0465501	0.0330416	b0935	DJ41_RS09825	A1S_0028	Metabolism,Energy_metabolism,Sulfur_metabolism
856	mepM	-1.62318	0.566632	Both		0.0253847	3.44454e-05	b1856	DJ41_RS10395	A1S_3329	Brite_Hierarchies,Protein_families:_metabolism,Peptidases,Peptidoglycan_biosynthesis_and_degradation_proteins
857	ppiB	1.04856	0.567569	Both		0.0105137	0.00013703	b0525	DJ41_RS16795	A1S_2109	Brite_Hierarchies,Protein_families:_genetic_information_processing,Chaperones_and_folding_catalysts
860	lptA	0.924301	0.570066	Both		0.0154015	0.000115276	b3200	DJ41_RS21800	A1S_1239	Brite_Hierarchies,Protein_families:_signaling_and_cellular_processes,Transporters,Steve: Sigma 24
862	ribD	1.02738	0.57061	Both		0.00494167	5.8918e-05	b0414	DJ41_RS08790	A1S_0221	Metabolism,Metabolism_of_cofactors_and_vitamins,Riboflavin_metabolism,Cellular_Processes,Cellular_community_-_prokaryotes,Quorum_sensing
864	fadD	3.00573	0.571596	Both		0.00511271	1.0301e-06	b1805	DJ41_RS08855		Metabolism,Brite_Hierarchies,Protein_families:_signaling_and_cellular_processes,Exosome,Protein_families:_metabolism,Cellular_Processes,Cellular_community_-_prokaryotes,Quorum_sensing,Lipid_metabolism,Fatty_acid_biosynthesis,Lipid_biosynthesis_proteins,Fatty_acid_degradation
865	ribE	2.11901	0.574348	Both	ribH	0.00678499	1.50046e-06	b0415	DJ41_RS10695	A1S_3389	Metabolism,Metabolism_of_cofactors_and_vitamins,Riboflavin_metabolism
867	rssA	-1.82346	0.582059	Both		0.0072636	3.41717e-06	b1234	DJ41_RS13420	A1S_2756	Poorly_characterized,General_function_prediction_only
868	kdpA	3.06241	0.582929	Both		0.0048772	9.79309e-05	b0698	DJ41_RS16630		Environmental_Information_Processing,Signal_transduction,Two-component_system
871	pheA	-0.991188	0.59224	Both		0.0261273	0.000148728	b2599	DJ41_RS15885	A1S_2277	Metabolism,Amino_acid_metabolism,Phenylalanine,_tyrosine_and_tryptophan_biosynthesis
872	fbp	1.90346	0.603349	Both		0.00507273	3.41712e-06	b4232	DJ41_RS14230	A1S_2596	Metabolism,Carbohydrate_metabolism,Pentose_phosphate_pathway,Brite_Hierarchies,Protein_families:_signaling_and_cellular_processes,Exosome,Energy_metabolism,Glycolysis_/_Gluconeogenesis,Methane_metabolism,Fructose_and_mannose_metabolism
873	nudJ	1.987	0.604495	Both		0.0367115	2.59645e-06	b1134	DJ41_RS14850	A1S_2437	Unclassified:_metabolism,Enzymes_with_EC_numbers
875	fkpB	-1.252	0.608692	Both		0.0105508	0.000137717	b0028	DJ41_RS09780	A1S_0018	Brite_Hierarchies,Protein_families:_genetic_information_processing,Chaperones_and_folding_catalysts
876	azoR	2.14069	0.611958	Both		0.0409679	2.65311e-06	b1412	DJ41_RS22510	A1S_1354	Unclassified:_metabolism,Enzymes_with_EC_numbers
878	lpxK	0.695172	0.625224	Both		0.00985616	0.00138805	b0915	DJ41_RS19560	A1S_1556	Metabolism,Brite_Hierarchies,Protein_families:_metabolism,Glycan_biosynthesis_and_metabolism,Lipopolysaccharide_biosynthesis,Lipopolysaccharide_biosynthesis_proteins
881	rodZ	-0.420621	0.632742	Both		0.00519668	0.00746738	b2516	DJ41_RS07385	A1S_0501	Unclassified:_signaling_and_cellular_processes,Structural_proteins
882	thiD	1.21561	0.633984	Both		0.00476586	0.000201301	b2103	DJ41_RS06165	A1S_0821	Metabolism,Metabolism_of_cofactors_and_vitamins,Thiamine_metabolism
883	greA	2.28292	0.634307	Both	greA	0.00552547	2.89736e-06	b3181	DJ41_RS13750	A1S_2688	Brite_Hierarchies,Protein_families:_genetic_information_processing,Transcription_machinery,Steve: Sigma 24
884	nuoA	0.611915	0.63458	Both		0.00924496	0.00170525	b2288	DJ41_RS06515	A1S_0752	Metabolism,Energy_metabolism,Oxidative_phosphorylation
886	tatB	0.871506	0.650139	Both		0.0402432	0.000154622	b3838	DJ41_RS07555	A1S_0465	Genetic_Information_Processing,Folding,_sorting_and_degradation,Brite_Hierarchies,Protein_families:_signaling_and_cellular_processes,Protein_export,Environmental_Information_Processing,Membrane_transport,Bacterial_secretion_system,Secretion_system
887	recN	3.43	0.651319	Both		0.0124849	1.02404e-06	b2616	DJ41_RS08315	A1S_0321	Brite_Hierarchies,Protein_families:_genetic_information_processing,DNA_repair_and_recombination_proteins
890	cpsG	-2.33149	0.655599	Both		0.00664276	6.00531e-05	b2048	DJ41_RS09470	A1S_0066	Metabolism,Carbohydrate_metabolism,Amino_sugar_and_nucleotide_sugar_metabolism,Fructose_and_mannose_metabolism
892	nadK	0.714711	0.657634	Both	ppnK	0.00926745	0.000851863	b2615	DJ41_RS15855	A1S_2283	Metabolism,Metabolism_of_cofactors_and_vitamins,Nicotinate_and_nicotinamide_metabolism
895	yejA	-0.603962	0.669022	Both		0.00378844	0.00246216	b2177	DJ41_RS04500	A1S_1056	Brite_Hierarchies,Protein_families:_signaling_and_cellular_processes,Transporters,Environmental_Information_Processing,Membrane_transport,ABC_transporters
896	nrdA	-3.42784	0.669201	Both		0.0152375	5.09752e-06	b2234	DJ41_RS06540	A1S_0747	Metabolism,Brite_Hierarchies,Protein_families:_genetic_information_processing,Nucleotide_metabolism,Pyrimidine_metabolism,Purine_metabolism,DNA_repair_and_recombination_proteins
897	yceG	0.816617	0.671329	Both		0.00326939	0.000286917	b1097	DJ41_RS14390	A1S_2529	Poorly_characterized,General_function_prediction_only
898	dinB	3.79349	0.673168	Both		0.01148	3.09954595400256e-7	b0231	DJ41_RS08900	A1S_0186	Brite_Hierarchies,Protein_families:_genetic_information_processing,DNA_repair_and_recombination_proteins
899	fadH	-1.33611	0.673684	Both	fadH	0.0439778	0.000266853	b3081	DJ41_RS04555	A1S_1070	Unclassified:_metabolism,Enzymes_with_EC_numbers
903	purH	-1.66538	0.685144	Both	purH	0.0054744	0.00240375	b4006	DJ41_RS16410		Metabolism,Metabolism_of_cofactors_and_vitamins,Brite_Hierarchies,Protein_families:_signaling_and_cellular_processes,Exosome,Nucleotide_metabolism,One_carbon_pool_by_folate,Purine_metabolism
904	ybaL	1.64791	0.685216	Both		0.0048772	3.23538e-06	b0478	DJ41_RS07700	A1S_0446	Unclassified:_signaling_and_cellular_processes,Transport
905	tesB	1.21083	0.688027	Both		0.0118106	4.15005e-05	b0452	DJ41_RS12000	A1S_3090	Metabolism,Brite_Hierarchies,Protein_families:_metabolism,Lipid_metabolism,Lipid_biosynthesis_proteins,Biosynthesis_of_unsaturated_fatty_acids
907	vsr	1.71403	0.689061	Both		0.00467353	6.49915e-06	b1960	DJ41_RS18385		Brite_Hierarchies,Protein_families:_genetic_information_processing,DNA_repair_and_recombination_proteins
908	fabD	-1.03355	0.694619	Both		0.0105591	0.000154653	b1092	DJ41_RS06185	A1S_0817	Metabolism,Biosynthesis_of_other_secondary_metabolites,Brite_Hierarchies,Protein_families:_metabolism,Lipid_metabolism,Fatty_acid_biosynthesis,Lipid_biosynthesis_proteins,Prodigiosin_biosynthesis
909	lspA	-0.564501	0.699115	Both		0.0199819	0.00829377	b0027	DJ41_RS09785	A1S_0019	Genetic_Information_Processing,Folding,_sorting_and_degradation,Brite_Hierarchies,Protein_families:_metabolism,Protein_export,Peptidases
910	murC	-4.17628	0.702697	Both	murC	0.00421668	1.53225779149114e-7	b0091	DJ41_RS10430	A1S_3335	Metabolism,Brite_Hierarchies,Protein_families:_metabolism,Glycan_biosynthesis_and_metabolism,Peptidoglycan_biosynthesis,Peptidoglycan_biosynthesis_and_degradation_proteins,Metabolism_of_other_amino_acids,D-Glutamine_and_D-glutamate_metabolism
911	ubiE	1.39349	0.703924	Both		0.00390836	3.57233e-06	b3833	DJ41_RS08170	A1S_0350	Metabolism,Metabolism_of_cofactors_and_vitamins,Ubiquinone_and_other_terpenoid-quinone_biosynthesis
913	tolQ	-0.591684	0.707116	Both		0.0123969	0.00231296	b0737	DJ41_RS14260	A1S_2591	Brite_Hierarchies,Protein_families:_signaling_and_cellular_processes,Transporters
915	brnQ	1.62719	0.70768	Both		0.0262267	8.40697e-05	b0401	DJ41_RS17535	A1S_1941	Unclassified:_signaling_and_cellular_processes,Transport
919	hisA	-3.91824	0.7219	Both		0.00617661	5.14315243603331e-7	b2024	DJ41_RS11270	A1S_3238	Metabolism,Amino_acid_metabolism,Histidine_metabolism
920	rarD	1.22673	0.722731	Both		0.0375013	0.000293921	b3819	DJ41_RS14525	A1S_2502	Brite_Hierarchies,Protein_families:_signaling_and_cellular_processes,Transporters
921	rimP	-0.927271	0.724059	Both		0.0157477	0.000258569	b3170	DJ41_RS08250	A1S_0334	Brite_Hierarchies,Protein_families:_genetic_information_processing,Ribosome_biogenesis
922	obgE	0.799505	0.727518	Both		0.0400801	0.000279147	b3183	DJ41_RS14545	A1S_2498	Brite_Hierarchies,Protein_families:_genetic_information_processing,Ribosome_biogenesis
923	aspS	0.630855	0.72922	Both		0.00363019	0.000594432	b1866	DJ41_RS12980	A1S_2894	Genetic_Information_Processing,Brite_Hierarchies,Protein_families:_genetic_information_processing,Mitochondrial_biogenesis,Translation,Protein_families:_metabolism,Aminoacyl-tRNA_biosynthesis,Amino_acid_related_enzymes,Transfer_RNA_biogenesis
925	trmL	2.74433	0.732325	Both		0.0134856	3.47147133816391e-7	b3606	DJ41_RS13575	A1S_2698	Brite_Hierarchies,Protein_families:_genetic_information_processing,Transfer_RNA_biogenesis
926	pgaC	-3.96172	0.733407	Both		0.00518138	1.83489e-05	b1022	DJ41_RS05335	A1S_0939	Brite_Hierarchies,Protein_families:_signaling_and_cellular_processes,Transporters,Protein_families:_metabolism,Cellular_Processes,Cellular_community_-_prokaryotes,Biofilm_formation_-_Escherichia_coli,Glycosyltransferases
927	gabD	-2.05299	0.737536	Both		0.00464539	1.86101e-05	b2661	DJ41_RS14780	A1S_2452	Metabolism,Amino_acid_metabolism,Metabolism_of_cofactors_and_vitamins,Carbohydrate_metabolism,Alanine,_aspartate_and_glutamate_metabolism,Butanoate_metabolism,Nicotinate_and_nicotinamide_metabolism,Lysine_degradation,Tyrosine_metabolism
928	tgt	0.552579	0.738174	Both	tgt	0.00544878	0.00378528	b0406	DJ41_RS13075	A1S_2912	Brite_Hierarchies,Protein_families:_genetic_information_processing,Transfer_RNA_biogenesis
929	mreC	-0.768768	0.744056	Both		0.00865087	0.000247548	b3250	DJ41_RS13300	A1S_2780	Brite_Hierarchies,Protein_families:_genetic_information_processing,Chromosome_and_associated_proteins
931	rpmG	0.662792	0.751545	Both	rpmG	0.00800027	0.00167685	b3636	DJ41_RS07695	A1S_0447	Genetic_Information_Processing,Brite_Hierarchies,Protein_families:_genetic_information_processing,Translation,Ribosome
932	glyS	0.865958	0.757234	Both		0.00187076	0.0001615	b3559	DJ41_RS11850	A1S_3119	Genetic_Information_Processing,Brite_Hierarchies,Protein_families:_genetic_information_processing,Translation,Protein_families:_metabolism,Aminoacyl-tRNA_biosynthesis,Amino_acid_related_enzymes,Transfer_RNA_biogenesis
933	atoE	1.9708	0.757702	Both		0.0175722	8.04184e-05	b2223	DJ41_RS18795	A1S_1730	Environmental_Information_Processing,Signal_transduction,Two-component_system
934	ruvC	-1.56927	0.759298	Both		0.00871366	8.47318e-06	b1863	DJ41_RS19785	A1S_1514	Genetic_Information_Processing,Brite_Hierarchies,Protein_families:_genetic_information_processing,Replication_and_repair,DNA_repair_and_recombination_proteins,Homologous_recombination
935	anmK	0.332896	0.760176	Both		0.00333065	0.0276574	b1640	DJ41_RS10180	A1S_0013	Unclassified:_metabolism,Enzymes_with_EC_numbers
936	rtcB	1.65728	0.764006	Both		0.00278289	3.12546e-05	b3421	DJ41_RS12705	A1S_2839	Brite_Hierarchies,Protein_families:_genetic_information_processing,Transfer_RNA_biogenesis
937	recC	1.13519	0.764087	Both		0.00276268	9.81053e-06	b2822	DJ41_RS08150	A1S_0354	Genetic_Information_Processing,Brite_Hierarchies,Protein_families:_genetic_information_processing,Replication_and_repair,DNA_repair_and_recombination_proteins,Homologous_recombination
938	mtgA	1.73027	0.766842	Both		0.00605007	2.28996e-05	b3208	DJ41_RS05580	A1S_0989	Metabolism,Brite_Hierarchies,Protein_families:_metabolism,Glycan_biosynthesis_and_metabolism,Peptidoglycan_biosynthesis,Peptidoglycan_biosynthesis_and_degradation_proteins,Glycosyltransferases
939	mnmA	2.3006	0.77349	Both	mnmA	0.00487525	4.60864900463475e-7	b1133	DJ41_RS14845	A1S_2439	Genetic_Information_Processing,Folding,_sorting_and_degradation,Sulfur_relay_system,Brite_Hierarchies,Protein_families:_genetic_information_processing,Transfer_RNA_biogenesis
940	xthA	1.99011	0.77794	Both		0.00480581	4.49096e-06	b1749	DJ41_RS10460	A1S_3341	Genetic_Information_Processing,Brite_Hierarchies,Protein_families:_genetic_information_processing,Replication_and_repair,DNA_repair_and_recombination_proteins,Base_excision_repair
941	serS	-0.701672	0.778368	Both		0.00189008	0.0020921	b0893	DJ41_RS13565		Genetic_Information_Processing,Brite_Hierarchies,Protein_families:_genetic_information_processing,Translation,Protein_families:_metabolism,Aminoacyl-tRNA_biosynthesis,Amino_acid_related_enzymes,Transfer_RNA_biogenesis
942	recB	0.394569	0.785859	Both		0.00276442	0.00642952	b2820	DJ41_RS08145	A1S_0357	Genetic_Information_Processing,Brite_Hierarchies,Protein_families:_genetic_information_processing,Replication_and_repair,DNA_repair_and_recombination_proteins,Homologous_recombination
943	waaG	-1.97367	0.787068	Both		0.00249606	9.54997e-05	b3631	DJ41_RS07415		Metabolism,Brite_Hierarchies,Protein_families:_metabolism,Glycan_biosynthesis_and_metabolism,Lipopolysaccharide_biosynthesis,Lipopolysaccharide_biosynthesis_proteins,Glycosyltransferases
946	eno	-0.909032	0.807947	Both	eno	0.0154472	0.00237039	b2779	DJ41_RS17770	A1S_1898	Metabolism,Carbohydrate_metabolism,Genetic_Information_Processing,Folding,_sorting_and_degradation,Brite_Hierarchies,Protein_families:_genetic_information_processing,Protein_families:_signaling_and_cellular_processes,RNA_degradation,Messenger_RNA_biogenesis,Exosome,Energy_metabolism,Glycolysis_/_Gluconeogenesis,Methane_metabolism
947	dnaE	-1.09139	0.812469	Both		0.00124144	6.12438e-05	b0184	DJ41_RS20105	A1S_1465	Metabolism,Genetic_Information_Processing,Brite_Hierarchies,Protein_families:_genetic_information_processing,Replication_and_repair,Nucleotide_metabolism,Pyrimidine_metabolism,Purine_metabolism,DNA_repair_and_recombination_proteins,DNA_replication,DNA_replication_proteins,Mismatch_repair,Homologous_recombination
948	radA	0.647531	0.817399	Both		0.00880576	0.00110363	b4389	DJ41_RS14030	A1S_2634	Brite_Hierarchies,Protein_families:_genetic_information_processing,DNA_repair_and_recombination_proteins
950	leuS	1.47666	0.82783	Both		0.00112671	1.00646e-05	b0642	DJ41_RS07290		Genetic_Information_Processing,Brite_Hierarchies,Protein_families:_genetic_information_processing,Mitochondrial_biogenesis,Translation,Protein_families:_metabolism,Aminoacyl-tRNA_biosynthesis,Amino_acid_related_enzymes,Transfer_RNA_biogenesis
952	lysA	-1.17387	0.827857	Both		0.00086119	3.35675e-05	b2838	DJ41_RS14045	A1S_2632	Metabolism,Amino_acid_metabolism,Lysine_biosynthesis
953	ndh	0.594836	0.829055	Both		0.0110529	0.0257767	b1109	DJ41_RS14625	A1S_2480	Metabolism,Energy_metabolism,Oxidative_phosphorylation
954	yggS	0.809099	0.829397	Both		0.00270767	0.00222377	b2951	DJ41_RS04975	A1S_0898	Amino_acid_metabolism,Unclassified:_metabolism
955	folB	1.57558	0.830017	Both		0.00085979	1.58887e-05	b3058	DJ41_RS16620	A1S_2144	Metabolism,Metabolism_of_cofactors_and_vitamins,Folate_biosynthesis
956	surA	-0.52172	0.830468	Both		0.0071401	0.00310512	b0053	DJ41_RS19610	A1S_1545	Brite_Hierarchies,Protein_families:_genetic_information_processing,Chaperones_and_folding_catalysts,Steve: Sigma 24
958	rlmH	2.56324	0.831539	Both		0.00467353	8.65125946530873e-7	b0636	DJ41_RS05775	A1S_1029	Brite_Hierarchies,Protein_families:_genetic_information_processing,Ribosome_biogenesis
959	ynfM	1.1762	0.832077	Both		0.00328466	9.17744e-05	b1596	DJ41_RS11115	A1S_3272	Brite_Hierarchies,Protein_families:_signaling_and_cellular_processes,Transporters
960	purC	-2.03109	0.834553	Both		0.029809	6.41912e-05	b2476	DJ41_RS10845	A1S_3425	Metabolism,Nucleotide_metabolism,Purine_metabolism
962	ydfG	0.415495	0.838465	Both		0.00913839	0.00676134	b1539	DJ41_RS14465	A1S_2514	Metabolism,Amino_acid_metabolism,Glycine,_serine_and_threonine_metabolism,Nucleotide_metabolism,Pyrimidine_metabolism
963	phoB	2.2769	0.839336	Both		0.00353659	1.68668e-06	b0399	DJ41_RS10625		Brite_Hierarchies,Protein_families:_signaling_and_cellular_processes,Environmental_Information_Processing,Signal_transduction,Two-component_system
964	rpoB	-1.39266	0.84156	Both	rpoB	0.00210555	5.3055e-05	b3987	DJ41_RS08480	A1S_0287	Transcription,Metabolism,Genetic_Information_Processing,Brite_Hierarchies,Protein_families:_genetic_information_processing,Nucleotide_metabolism,Pyrimidine_metabolism,Purine_metabolism,Transcription_machinery,DNA_repair_and_recombination_proteins,RNA_polymerase
966	lpxB	0.642792	0.84209	Both		0.00355805	0.00135758	b0182	DJ41_RS19100	A1S_1668	Metabolism,Brite_Hierarchies,Protein_families:_metabolism,Glycan_biosynthesis_and_metabolism,Lipopolysaccharide_biosynthesis,Lipopolysaccharide_biosynthesis_proteins,Glycosyltransferases
968	gph	-1.19092	0.846086	Both		0.00344612	1.96622e-05	b3385	DJ41_RS08550	A1S_0273	Metabolism,Carbohydrate_metabolism,Glyoxylate_and_dicarboxylate_metabolism
970	dedA	-1.9767	0.8492	Both		0.00228224	3.6753e-05	b2317	DJ41_RS09170	A1S_0127	Poorly_characterized,General_function_prediction_only
971	rsmH	-0.62425	0.852272	Both		0.0100851	0.000498357	b0082	DJ41_RS11445	A1S_3206	Brite_Hierarchies,Protein_families:_genetic_information_processing,Ribosome_biogenesis
972	glyQ	1.46483	0.853223	Both		0.0127501	4.1644e-06	b3560	DJ41_RS11855	A1S_3118	Genetic_Information_Processing,Brite_Hierarchies,Protein_families:_genetic_information_processing,Translation,Protein_families:_metabolism,Aminoacyl-tRNA_biosynthesis,Amino_acid_related_enzymes,Transfer_RNA_biogenesis
975	pabC	0.812086	0.858663	Both		0.00586009	0.000227152	b1096	DJ41_RS14385	A1S_2530	Metabolism,Metabolism_of_cofactors_and_vitamins,Folate_biosynthesis
976	ttcA	1.66793	0.863775	Both		0.00124572	6.64214e-06	b1344	DJ41_RS13925	A1S_2656	Brite_Hierarchies,Protein_families:_genetic_information_processing,Transfer_RNA_biogenesis
978	rlmL	0.603004	0.867667	Both		0.000737767	0.00499045	b0948	DJ41_RS21230		Brite_Hierarchies,Protein_families:_genetic_information_processing,Ribosome_biogenesis
979	tsaD	2.39068	0.870234	Both		0.0010129	8.60869632356374e-7	b3064	DJ41_RS16035	A1S_2244	Brite_Hierarchies,Protein_families:_genetic_information_processing,Transfer_RNA_biogenesis
980	ycgN	0.879304	0.870415	Both		0.00369965	0.0013034	b1181	DJ41_RS10870	A1S_3429	Poorly_characterized,Function_unknown
981	uvrC	-1.38577	0.872469	Both	uvrC	0.00136458	2.95389e-05	b1913	DJ41_RS08370	A1S_0310	Genetic_Information_Processing,Brite_Hierarchies,Protein_families:_genetic_information_processing,Replication_and_repair,DNA_repair_and_recombination_proteins,Nucleotide_excision_repair
982	ydhP	1.1133	0.87339	Both		0.0134808	3.10164e-05	b1657	DJ41_RS10935	A1S_3440	Brite_Hierarchies,Protein_families:_signaling_and_cellular_processes,Transporters
986	yliI	1.36268	0.888543	Both		0.00363019	2.80844e-05	b0837	DJ41_RS10865	A1S_3428	Unclassified:_metabolism,Enzymes_with_EC_numbers
988	murI	1.58772	0.892013	Both		0.00741422	1.70863e-05	b3967	DJ41_RS10725	A1S_3398	Metabolism,Brite_Hierarchies,Protein_families:_metabolism,Peptidoglycan_biosynthesis_and_degradation_proteins,Metabolism_of_other_amino_acids,D-Glutamine_and_D-glutamate_metabolism
991	yihY	-0.791979	0.897035	Both		0.0499022	0.00295905	b3886	DJ41_RS12290	A1S_3037	Poorly_characterized,General_function_prediction_only
993	cysQ	-0.456911	0.901498	Both		0.0132565	0.00442729	b4214	DJ41_RS19370	A1S_1615	Metabolism,Brite_Hierarchies,Protein_families:_genetic_information_processing,Transfer_RNA_biogenesis,Energy_metabolism,Sulfur_metabolism
994	rsmC	2.77494	0.901785	Both		0.00843529	3.20143664128933e-7	b4371	DJ41_RS12695	A1S_2837	Brite_Hierarchies,Protein_families:_genetic_information_processing,Ribosome_biogenesis
996	mutL	-0.422561	0.907417	Both		0.0014115	0.0116189	b4170	DJ41_RS16760		Genetic_Information_Processing,Brite_Hierarchies,Protein_families:_genetic_information_processing,Replication_and_repair,DNA_repair_and_recombination_proteins,Mismatch_repair
997	ilvA	-0.869702	0.913149	Both		0.00150748	0.00020059	b3772	DJ41_RS17670	A1S_1916	Metabolism,Amino_acid_metabolism,Glycine,_serine_and_threonine_metabolism,Valine,_leucine_and_isoleucine_biosynthesis
998	nadA	-3.99082	0.913801	Both		0.00292191	1.79395866797634e-7	b0750	DJ41_RS06720	A1S_0713	Metabolism,Metabolism_of_cofactors_and_vitamins,Nicotinate_and_nicotinamide_metabolism
999	lysP	0.749126	0.915898	Both		0.00749148	0.00110453	b2156	DJ41_RS12700	A1S_2838	Brite_Hierarchies,Protein_families:_signaling_and_cellular_processes,Transporters
1000	ychJ	-1.45209	0.920377	Both		0.00204058	6.34572e-05	b1233	DJ41_RS08875	A1S_0191	Poorly_characterized,General_function_prediction_only
1001	epmB	0.575769	0.926352	Both		0.00401623	0.000995633	b4146	DJ41_RS14925	A1S_2420	Brite_Hierarchies,Protein_families:_genetic_information_processing,Translation_factors
1003	btuF	1.59274	0.929151	Both		0.00648124	4.06747e-06	b0158	DJ41_RS18300	A1S_1787	Brite_Hierarchies,Protein_families:_signaling_and_cellular_processes,Transporters,Environmental_Information_Processing,Membrane_transport,ABC_transporters
1005	metN	1.09733	0.930961	Both		0.0109589	0.00125035	b0199	DJ41_RS20005	A1S_1483	Brite_Hierarchies,Protein_families:_signaling_and_cellular_processes,Transporters,Environmental_Information_Processing,Membrane_transport,ABC_transporters
1006	ygfZ	0.711197	0.932235	Both		0.000659124	0.000277319	b2898	DJ41_RS12630	A1S_2824	Brite_Hierarchies,Protein_families:_genetic_information_processing,Transfer_RNA_biogenesis
1007	rpmE	0.732909	0.933531	Both	rpmE	0.0167932	0.00108154	b3936	DJ41_RS14910	A1S_2423	Genetic_Information_Processing,Brite_Hierarchies,Protein_families:_genetic_information_processing,Translation,Ribosome
1008	ghrB	1.58607	0.937118	Both		0.0045468	1.95912e-06	b3553	DJ41_RS16015	A1S_2248	Metabolism,Amino_acid_metabolism,Glycine,_serine_and_threonine_metabolism,Carbohydrate_metabolism,Pentose_phosphate_pathway,Pyruvate_metabolism,Glyoxylate_and_dicarboxylate_metabolism
1009	qseC	-0.936157	0.937545	Both		0.00930638	0.00041102	b3026	DJ41_RS13450	A1S_2750	Brite_Hierarchies,Protein_families:_signaling_and_cellular_processes,Protein_families:_metabolism,Environmental_Information_Processing,Cellular_Processes,Cellular_community_-_prokaryotes,Quorum_sensing,Signal_transduction,Two-component_system,Protein_kinases
1010	erpA	2.3528	0.941322	Both		0.0184591	1.7154e-06	b0156	DJ41_RS10170	A1S_0011	Poorly_characterized,General_function_prediction_only
1011	smpB	1.98997	0.942842	Both	smpB	0.0107869	2.42471e-06	b2620	DJ41_RS04715	A1S_0844	Unclassified:_genetic_information_processing,Protein_processing
1012	pabA	0.834776	0.947136	Both		0.000683248	0.000557377	b3360	DJ41_RS15155	A1S_2355	Metabolism,Metabolism_of_cofactors_and_vitamins,Folate_biosynthesis
1015	hflD	1.71796	0.951911	Both		0.00188033	2.42067e-05	b1132	DJ41_RS14840	A1S_2440	Poorly_characterized,General_function_prediction_only
1016	yhbY	1.34801	0.953737	Both		0.00484506	1.58858e-05	b3180	DJ41_RS13775	A1S_2683	Brite_Hierarchies,Protein_families:_genetic_information_processing,Ribosome_biogenesis
1017	ftsB	-1.27166	0.954125	Both		0.00412066	8.69391e-05	b2748	DJ41_RS17780	A1S_1896	Brite_Hierarchies,Protein_families:_genetic_information_processing,Chromosome_and_associated_proteins
1018	pgaB	-3.24892	0.954579	Both		0.000569923	1.87287e-05	b1023	DJ41_RS05330	A1S_0938	Cellular_Processes,Cellular_community_-_prokaryotes,Biofilm_formation_-_Escherichia_coli
1019	ileS	0.441121	0.957913	Both	ileS	0.000726249	0.00836828	b0026	DJ41_RS09790	A1S_0020	Genetic_Information_Processing,Brite_Hierarchies,Protein_families:_genetic_information_processing,Translation,Protein_families:_metabolism,Aminoacyl-tRNA_biosynthesis,Amino_acid_related_enzymes,Transfer_RNA_biogenesis
1020	mreD	-1.49087	0.960202	Both		0.000746813	4.12904e-05	b3249	DJ41_RS13305	A1S_2779	Brite_Hierarchies,Protein_families:_genetic_information_processing,Chromosome_and_associated_proteins
1021	rpmH	2.48922	0.960488	Both	rpmH	0.00551093	3.41837e-05	b3703	DJ41_RS10115	A1S_2984	Genetic_Information_Processing,Brite_Hierarchies,Protein_families:_genetic_information_processing,Translation,Ribosome
1022	hsdS	-3.00757	0.962459	Both		0.00179863	1.88971e-06	b4348	DJ41_RS20490		Brite_Hierarchies,Protein_families:_signaling_and_cellular_processes,Prokaryotic_defense_system
1023	yihA	0.947918	0.965062	Both		0.000953452	0.000192305	b3865	DJ41_RS12015	A1S_3087	Brite_Hierarchies,Protein_families:_genetic_information_processing,Chromosome_and_associated_proteins
1024	iscS	2.31582	0.969138	Both		0.0189191	1.09908e-05	b2530	DJ41_RS19290		Metabolism,Metabolism_of_cofactors_and_vitamins,Genetic_Information_Processing,Folding,_sorting_and_degradation,Sulfur_relay_system,Brite_Hierarchies,Protein_families:_genetic_information_processing,Protein_families:_signaling_and_cellular_processes,Mitochondrial_biogenesis,Prokaryotic_defense_system,Transfer_RNA_biogenesis,Thiamine_metabolism
1025	rhtA	1.42491	0.974615	Both		0.000514762	3.87097e-05	b0813	DJ41_RS11685	A1S_3154	Brite_Hierarchies,Protein_families:_signaling_and_cellular_processes,Transporters
1026	yhdE	-1.88153	0.982933	Both		0.000395304	7.34233e-06	b3248	DJ41_RS13310	A1S_2778	Unclassified:_signaling_and_cellular_processes,Cell_growth
1027	rsmD	-0.589281	0.985164	Both		0.00108368	0.00111389	b3465	DJ41_RS05725	A1S_1019	Brite_Hierarchies,Protein_families:_genetic_information_processing,Ribosome_biogenesis
1029	ugd	-1.93602	0.988929	Both		0.000936666	5.14878e-06	b2028	DJ41_RS09485		Metabolism,Carbohydrate_metabolism,Pentose_and_glucuronate_interconversions,Ascorbate_and_aldarate_metabolism,Amino_sugar_and_nucleotide_sugar_metabolism
1030	ispU	-1.62471	0.989015	Both		0.000714944	2.64525e-06	b0174	DJ41_RS17345	A1S_1973	Metabolism,Brite_Hierarchies,Protein_families:_metabolism,Metabolism_of_terpenoids_and_polyketides,Terpenoid_backbone_biosynthesis,Prenyltransferases
1031	ispE	-0.687494	0.989641	Both		0.0247981	0.000223397	b1208	DJ41_RS0103860	A1S_0834	Metabolism,Metabolism_of_terpenoids_and_polyketides,Terpenoid_backbone_biosynthesis
1032	mdaB	3.39958	0.99199	Both		0.00151675	5.33315271167151e-7	b3028	DJ41_RS11715	A1S_3148	Poorly_characterized,General_function_prediction_only
1033	mutM	3.24549	0.993506	Both		0.00256177	3.20143664128933e-7	b3635	DJ41_RS12665	A1S_2831	Genetic_Information_Processing,Brite_Hierarchies,Protein_families:_genetic_information_processing,Replication_and_repair,DNA_repair_and_recombination_proteins,Base_excision_repair
1034	wcaH	-2.29351	0.993528	Both		0.0286023	5.84695e-05	b2051	DJ41_RS18340	A1S_1779	Unclassified:_metabolism,Enzymes_with_EC_numbers
1037	dedD	-0.293972	0.997098	Both		0.00635744	0.0467316	b2314	DJ41_RS05590	A1S_0991	Poorly_characterized,General_function_prediction_only
1039	rsgA	0.599108	1.00457	Both		0.0061226	0.00180868	b4161	DJ41_RS07335	A1S_0531	Metabolism,Metabolism_of_cofactors_and_vitamins,Brite_Hierarchies,Protein_families:_genetic_information_processing,Ribosome_biogenesis,Thiamine_metabolism
1040	kdsC	-1.16857	1.00986	Both		0.00374892	4.43618e-05	b3198	DJ41_RS21790	A1S_1237	Metabolism,Brite_Hierarchies,Protein_families:_metabolism,Glycan_biosynthesis_and_metabolism,Lipopolysaccharide_biosynthesis,Lipopolysaccharide_biosynthesis_proteins
1041	lipB	1.59007	1.01175	Both		0.000392046	8.30596e-05	b0630	DJ41_RS13605	A1S_2704	Metabolism,Metabolism_of_cofactors_and_vitamins,Lipoic_acid_metabolism
1042	fabH	-0.324136	1.01368	Both		0.00159115	0.039588	b1091	DJ41_RS21330	A1S_1208	Metabolism,Brite_Hierarchies,Protein_families:_metabolism,Lipid_metabolism,Fatty_acid_biosynthesis,Lipid_biosynthesis_proteins
1043	dgcZ	2.30901	1.01739	Both		0.0129114	5.1855e-06	b1535	DJ41_RS18975	A1S_1695	Unclassified:_metabolism,Enzymes_with_EC_numbers,Steve: CpxR
1044	modA	0.971091	1.02141	Both	modA	0.023992	9.27458e-05	b0763	DJ41_RS18685		Brite_Hierarchies,Protein_families:_signaling_and_cellular_processes,Transporters,Environmental_Information_Processing,Membrane_transport,ABC_transporters
1045	pyrG	0.90031	1.02387	Both	pyrG	0.00177235	0.000805839	b2780	DJ41_RS17760	A1S_1900	Metabolism,Nucleotide_metabolism,Pyrimidine_metabolism
1046	cusB	-0.775878	1.03094	Both		0.00266669	0.0498398	b0574	DJ41_RS12595	A1S_2817	Brite_Hierarchies,Protein_families:_signaling_and_cellular_processes,Transporters,Environmental_Information_Processing,Signal_transduction,Two-component_system
1047	purN	-1.28143	1.03122	Both		0.000919817	0.00228836	b2500	DJ41_RS14180	A1S_2606	Metabolism,Metabolism_of_cofactors_and_vitamins,Nucleotide_metabolism,One_carbon_pool_by_folate,Purine_metabolism
1048	ilvH	-2.82935	1.03145	Both		0.0101633	3.96851e-06	b0078	DJ41_RS07275	A1S_0544	Metabolism,Amino_acid_metabolism,Metabolism_of_cofactors_and_vitamins,Carbohydrate_metabolism,C5-Branched_dibasic_acid_metabolism,Valine,_leucine_and_isoleucine_biosynthesis,Butanoate_metabolism,Pantothenate_and_CoA_biosynthesis
1049	purF	-2.7592	1.03316	Both		0.000450033	6.12451e-05	b2312	DJ41_RS16000	A1S_2251	Metabolism,Amino_acid_metabolism,Brite_Hierarchies,Protein_families:_metabolism,Peptidases,Nucleotide_metabolism,Alanine,_aspartate_and_glutamate_metabolism,Purine_metabolism
1050	ilvC	0.868947	1.03598	Both		0.000976038	0.00027117	b3774	DJ41_RS07270	A1S_0545	Metabolism,Amino_acid_metabolism,Metabolism_of_cofactors_and_vitamins,Valine,_leucine_and_isoleucine_biosynthesis,Pantothenate_and_CoA_biosynthesis
1052	queA	2.24293	1.0379	Both		0.0017223	9.14044396008889e-7	b0405	DJ41_RS13055	A1S_2910	Brite_Hierarchies,Protein_families:_genetic_information_processing,Transfer_RNA_biogenesis
1053	bioH	0.698122	1.04351	Both		0.0459734	0.0015644	b3412	DJ41_RS06245	A1S_0805	Metabolism,Metabolism_of_cofactors_and_vitamins,Biotin_metabolism
1057	acpT	0.68242	1.05817	Both		0.00440189	0.000589332	b3475	DJ41_RS09210	A1S_0119	Metabolism,Metabolism_of_cofactors_and_vitamins,Pantothenate_and_CoA_biosynthesis
1058	ispD	-2.4505	1.06136	Both		0.000794659	7.57226013223209e-7	b2747	DJ41_RS17785	A1S_1895	Metabolism,Metabolism_of_terpenoids_and_polyketides,Terpenoid_backbone_biosynthesis
1059	cysS	2.56567	1.06332	Both		0.00025569	7.56014512440452e-7	b0526	DJ41_RS21780	A1S_1235	Genetic_Information_Processing,Brite_Hierarchies,Protein_families:_genetic_information_processing,Translation,Protein_families:_metabolism,Aminoacyl-tRNA_biosynthesis,Amino_acid_related_enzymes,Transfer_RNA_biogenesis
1060	dnaG	0.867487	1.06484	Both		0.000327012	6.03293e-05	b3066	DJ41_RS04690	A1S_0838	Genetic_Information_Processing,Brite_Hierarchies,Protein_families:_genetic_information_processing,Replication_and_repair,DNA_replication,DNA_replication_proteins
1061	entS	-3.63003	1.06662	Both		0.00116232	1.36565e-06	b0591	DJ41_RS07045	A1S_0596	Brite_Hierarchies,Protein_families:_signaling_and_cellular_processes,Transporters
1062	mreB	0.437832	1.0678	Both		0.000367595	0.00528674	b3251	DJ41_RS13295	A1S_2781	Brite_Hierarchies,Protein_families:_genetic_information_processing,Protein_families:_signaling_and_cellular_processes,Prokaryotic_defense_system,Chromosome_and_associated_proteins,Cytoskeleton_proteins
1063	fpr	1.50185	1.06818	Both		0.00112671	6.64214e-06	b3924	DJ41_RS06435	A1S_0769	Unclassified:_metabolism,Enzymes_with_EC_numbers
1064	rlmN	3.02008	1.07097	Both		0.0006408	6.16051883311189e-7	b2517	DJ41_RS07395	A1S_0499	Brite_Hierarchies,Protein_families:_genetic_information_processing,Ribosome_biogenesis
1065	ybeD	4.42545	1.07522	Both		0.00415085	3.57031235167649e-7	b0631	DJ41_RS13610	A1S_2705	Poorly_characterized,Function_unknown
1067	rimM	1.39277	1.08525	Both		0.0073385	8.94316e-05	b2608	DJ41_RS11645	A1S_3163	Brite_Hierarchies,Protein_families:_genetic_information_processing,Ribosome_biogenesis
1068	argC	-1.89959	1.08687	Both		0.000384559	5.58555e-05	b3958	DJ41_RS17690	A1S_1913	Metabolism,Amino_acid_metabolism,Arginine_biosynthesis
1069	slyX	1.26301	1.08999	Both		0.00238564	9.58056e-05	b3348	DJ41_RS07760	A1S_0434	Poorly_characterized,General_function_prediction_only
1070	ispA	0.419754	1.09008	Both		0.000907961	0.00550886	b0421	DJ41_RS13400	A1S_2760	Metabolism,Brite_Hierarchies,Protein_families:_metabolism,Metabolism_of_terpenoids_and_polyketides,Terpenoid_backbone_biosynthesis,Prenyltransferases
1072	sdhE	1.8067	1.09369	Both		0.00108679	3.28617e-06	b2897	DJ41_RS12195	A1S_3052	Brite_Hierarchies,Protein_families:_signaling_and_cellular_processes,Prokaryotic_defense_system
1073	rutD	3.78327	1.09394	Both		0.00420489	0.000251056	b1009	DJ41_RS17810	A1S_1889	Metabolism,Nucleotide_metabolism,Pyrimidine_metabolism
1074	trpB	-6.48677	1.09426	Both		0.00130388	1.53225779149114e-7	b1261	DJ41_RS12875	A1S_2875	Metabolism,Amino_acid_metabolism,Glycine,_serine_and_threonine_metabolism,Phenylalanine,_tyrosine_and_tryptophan_biosynthesis
1077	queE	0.887228	1.10657	Both		0.0030443	0.000473843	b2777	DJ41_RS14340		Metabolism,Metabolism_of_cofactors_and_vitamins,Folate_biosynthesis,Brite_Hierarchies,Protein_families:_genetic_information_processing,Transfer_RNA_biogenesis
1078	sdiA	-1.27885	1.10925	Both		0.0013225	4.95296e-05	b1916	DJ41_RS09250	A1S_0111	Brite_Hierarchies,Protein_families:_genetic_information_processing,Transcription_factors,Environmental_Information_Processing,Cellular_Processes,Cellular_community_-_prokaryotes,Quorum_sensing,Biofilm_formation_-_Escherichia_coli,Signal_transduction,Two-component_system
1079	yjgM	-1.53134	1.11322	Both		0.0133639	1.37452e-05	b4256	DJ41_RS16740	A1S_2119	Unclassified:_metabolism,Enzymes_with_EC_numbers
1080	mutY	0.371815	1.11328	Both		0.00116197	0.0129465	b2961	DJ41_RS10890	A1S_3432	Genetic_Information_Processing,Brite_Hierarchies,Protein_families:_genetic_information_processing,Replication_and_repair,DNA_repair_and_recombination_proteins,Base_excision_repair,Steve: Sigma 24
1081	ansA	0.829517	1.11631	Both		0.00065638	0.000204881	b1767	DJ41_RS07810	A1S_0424	Metabolism,Amino_acid_metabolism,Alanine,_aspartate_and_glutamate_metabolism,Metabolism_of_other_amino_acids,Cyanoamino_acid_metabolism
1082	hisC	-2.8879	1.11873	Both		0.000354629	1.10298e-06	b2021	DJ41_RS06845	A1S_0688	Metabolism,Amino_acid_metabolism,Biosynthesis_of_other_secondary_metabolites,Brite_Hierarchies,Protein_families:_metabolism,Amino_acid_related_enzymes,Phenylalanine_metabolism,Tyrosine_metabolism,Phenylalanine,_tyrosine_and_tryptophan_biosynthesis,Novobiocin_biosynthesis,Histidine_metabolism
1083	fhuA	-2.47133	1.12062	Both		0.00151027	1.58858e-05	b0150	DJ41_RS09340	A1S_0092	Brite_Hierarchies,Protein_families:_signaling_and_cellular_processes,Transporters
1084	sspA	0.712429	1.12295	Both		0.00593926	0.00116572	b3229	DJ41_RS12445	A1S_3002	Brite_Hierarchies,Protein_families:_genetic_information_processing,Protein_families:_signaling_and_cellular_processes,Transporters,Transcription_machinery
1086	glpQ	-2.52463	1.1285	Both		0.00366478	2.04154e-06	b2239	DJ41_RS13900	A1S_2661	Metabolism,Lipid_metabolism,Glycerophospholipid_metabolism
1088	miaB	2.65772	1.13299	Both		0.00161591	4.75197415745349e-7	b0661	DJ41_RS12330		Brite_Hierarchies,Protein_families:_genetic_information_processing,Transfer_RNA_biogenesis
1089	prmB	1.53795	1.13481	Both		0.000804955	1.4816e-05	b2330	DJ41_RS18985	A1S_1693	Brite_Hierarchies,Protein_families:_genetic_information_processing,Ribosome_biogenesis
1090	argG	-1.19474	1.13839	Both		0.000698114	4.66027e-05	b3172	DJ41_RS04550		Metabolism,Amino_acid_metabolism,Brite_Hierarchies,Protein_families:_signaling_and_cellular_processes,Exosome,Alanine,_aspartate_and_glutamate_metabolism,Arginine_biosynthesis
1091	folP	0.60781	1.1397	Both	folP	0.00213929	0.000955179	b3177	DJ41_RS13790	A1S_2680	Metabolism,Metabolism_of_cofactors_and_vitamins,Folate_biosynthesis
1092	hisB	-2.86485	1.1488	Both		0.00213226	5.47675467731593e-7	b2022	DJ41_RS11290	A1S_3234	Metabolism,Amino_acid_metabolism,Histidine_metabolism
1094	hisI	-3.92473	1.15252	Both		0.000288182	3.45543784570266e-7	b2026	DJ41_RS08190	A1S_0346	Metabolism,Amino_acid_metabolism,Histidine_metabolism
1095	plsC	0.443106	1.15635	Both		0.000284735	0.00777842	b3018	DJ41_RS12495	A1S_2990	Metabolism,Brite_Hierarchies,Protein_families:_metabolism,Lipid_metabolism,Glycerophospholipid_metabolism,Lipid_biosynthesis_proteins,Glycerolipid_metabolism
1097	tusE	1.87573	1.17331	Both		0.035474	2.80727e-05	b0969	DJ41_RS17245	A1S_1991	Genetic_Information_Processing,Folding,_sorting_and_degradation,Sulfur_relay_system,Brite_Hierarchies,Protein_families:_genetic_information_processing,Transfer_RNA_biogenesis
1099	purM	-2.13416	1.18452	Both		0.000628535	0.000645814	b2499	DJ41_RS14185	A1S_2605	Metabolism,Nucleotide_metabolism,Purine_metabolism
1100	gmk	1.63565	1.18662	Both		0.000367595	4.32151e-06	b3648	DJ41_RS11595	A1S_3170	Metabolism,Nucleotide_metabolism,Purine_metabolism
1101	tsaE	-0.893495	1.19407	Both		0.000367595	0.000542442	b4168	DJ41_RS16755	A1S_2116	Brite_Hierarchies,Protein_families:_genetic_information_processing,Transfer_RNA_biogenesis
1102	ydjN	-0.900616	1.19595	Both		0.000152051	0.0117014	b1729	DJ41_RS14675	A1S_2472	Poorly_characterized,Function_unknown
1103	ssb	2.96018	1.1975	Both		0.001621	3.6981400127526e-7	b4059	DJ41_RS10190	A1S_3287	Genetic_Information_Processing,Brite_Hierarchies,Protein_families:_genetic_information_processing,Mitochondrial_biogenesis,Replication_and_repair,DNA_repair_and_recombination_proteins,DNA_replication,DNA_replication_proteins,Mismatch_repair,Homologous_recombination
1104	dgcZ	2.30901	1.19812	Both		0.00324	5.1855e-06	b1535	DJ41_RS04545	A1S_1067	Unclassified:_metabolism,Enzymes_with_EC_numbers,Steve: CpxR
1105	ybiX	-3.67574	1.20192	Both		0.000480157	0.000260702	b0804	DJ41_RS07515	A1S_0473	Unclassified:_metabolism,Enzymes_with_EC_numbers
1107	hisH	-3.20313	1.22383	Both		0.00212787	7.64088308842547e-7	b2023	DJ41_RS11285	A1S_3235	Metabolism,Amino_acid_metabolism,Histidine_metabolism
1108	yneE	0.543106	1.22614	Both		0.000288182	0.0206966	b1520	DJ41_RS18925	A1S_1706	Brite_Hierarchies,Protein_families:_signaling_and_cellular_processes,Transporters
1109	mscS	1.8739	1.22832	Both		0.000444657	2.89736e-06	b2924	DJ41_RS10305	A1S_3311	Brite_Hierarchies,Protein_families:_signaling_and_cellular_processes,Transporters
1110	yidC	0.642437	1.23506	Both		0.000885157	0.0024796	b3705	DJ41_RS10100		Genetic_Information_Processing,Folding,_sorting_and_degradation,Brite_Hierarchies,Protein_families:_genetic_information_processing,Protein_families:_signaling_and_cellular_processes,Mitochondrial_biogenesis,Protein_export,Environmental_Information_Processing,Membrane_transport,Bacterial_secretion_system,Secretion_system,Cellular_Processes,Cellular_community_-_prokaryotes,Quorum_sensing
1111	murG	-3.40408	1.23821	Both	murG	0.000618365	2.29632421897027e-7	b0090	DJ41_RS10435	A1S_3336	Metabolism,Brite_Hierarchies,Protein_families:_metabolism,Human_Diseases,Glycan_biosynthesis_and_metabolism,Drug_resistance:_Antimicrobial,Peptidoglycan_biosynthesis,Peptidoglycan_biosynthesis_and_degradation_proteins,Vancomycin_resistance
1112	dusC	1.68672	1.24618	Both		0.00198689	3.09054e-05	b2140	DJ41_RS06315	A1S_0789	Brite_Hierarchies,Protein_families:_genetic_information_processing,Transfer_RNA_biogenesis
1114	prfB	1.52487	1.24973	Both		0.000178635	7.73259e-06	b2891	DJ41_RS10330	A1S_3316	Brite_Hierarchies,Protein_families:_genetic_information_processing,Translation_factors
1115	macB	-1.12604	1.27033	Both		0.00159801	0.000122293	b0879	DJ41_RS07310	A1S_0536	Brite_Hierarchies,Protein_families:_signaling_and_cellular_processes,Transporters,Environmental_Information_Processing,Membrane_transport,ABC_transporters
1116	rlmB	-0.978032	1.28214	Both		0.00161591	0.000690884	b4180	DJ41_RS08300	A1S_0324	Brite_Hierarchies,Protein_families:_genetic_information_processing,Ribosome_biogenesis
1117	rlmD	0.959348	1.28288	Both		0.000152051	0.00178989	b2785	DJ41_RS07125		Brite_Hierarchies,Protein_families:_genetic_information_processing,Ribosome_biogenesis
1118	hisF	-3.81781	1.28585	Both		0.00190516	3.09954595400256e-7	b2025	DJ41_RS11240	A1S_3245	Metabolism,Amino_acid_metabolism,Histidine_metabolism
1119	ychF	2.33214	1.29431	Both	ychF	0.000288182	6.30259430981153e-7	b1203	DJ41_RS20015	A1S_1481	Brite_Hierarchies,Protein_families:_genetic_information_processing,Ribosome_biogenesis
1120	prmA	0.565745	1.29656	Both	prmA	0.000194055	0.00661687	b3259	DJ41_RS16425	A1S_2184	Brite_Hierarchies,Protein_families:_genetic_information_processing,Ribosome_biogenesis
1125	thiE	1.07963	1.31227	Both		0.000272682	0.000745531	b3993	DJ41_RS14710	A1S_2465	Metabolism,Metabolism_of_cofactors_and_vitamins,Thiamine_metabolism
1126	ispB	0.370078	1.3135	Both		0.00025569	0.00523415	b3187	DJ41_RS13540	A1S_2732	Metabolism,Brite_Hierarchies,Protein_families:_metabolism,Metabolism_of_terpenoids_and_polyketides,Terpenoid_backbone_biosynthesis,Prenyltransferases
1127	yrfG	2.10232	1.31719	Both		0.0131037	2.63436e-06	b3399	DJ41_RS17410	A1S_1960	Metabolism,Metabolism_of_cofactors_and_vitamins,Nucleotide_metabolism,Pyrimidine_metabolism,Purine_metabolism,Nicotinate_and_nicotinamide_metabolism
1128	rpoZ	2.89303	1.31849	Both		0.000166746	2.7599e-06	b3649	DJ41_RS11590	A1S_3171	Transcription,Metabolism,Genetic_Information_Processing,Brite_Hierarchies,Protein_families:_genetic_information_processing,Nucleotide_metabolism,Pyrimidine_metabolism,Purine_metabolism,Transcription_machinery,DNA_repair_and_recombination_proteins,RNA_polymerase
1129	rpsP	1.96445	1.3244	Both		0.00189018	1.09908e-05	b2609	DJ41_RS11640	A1S_3164	Genetic_Information_Processing,Brite_Hierarchies,Protein_families:_genetic_information_processing,Mitochondrial_biogenesis,Translation,Ribosome
1130	glsA	-2.94327	1.32804	Both		0.00126626	7.11251e-05	b0485	DJ41_RS05445	A1S_0962	Metabolism,Amino_acid_metabolism,Alanine,_aspartate_and_glutamate_metabolism,Metabolism_of_other_amino_acids,D-Glutamine_and_D-glutamate_metabolism,Arginine_biosynthesis
1133	wecC	-1.61054	1.3314	Both		0.000589712	1.26262e-05	b3787	DJ41_RS09545	A1S_0052	Metabolism,Carbohydrate_metabolism,Amino_sugar_and_nucleotide_sugar_metabolism
1134	serA	-0.941371	1.33311	Both		0.000332485	0.000733899	b2913	DJ41_RS11695	A1S_3152	Metabolism,Amino_acid_metabolism,Glycine,_serine_and_threonine_metabolism,Brite_Hierarchies,Protein_families:_signaling_and_cellular_processes,Exosome,Energy_metabolism,Methane_metabolism
1137	argS	1.79138	1.34267	Both	argS	8.99219e-05	2.54012e-06	b1876	DJ41_RS09115		Genetic_Information_Processing,Brite_Hierarchies,Protein_families:_genetic_information_processing,Mitochondrial_biogenesis,Translation,Protein_families:_metabolism,Aminoacyl-tRNA_biosynthesis,Amino_acid_related_enzymes,Transfer_RNA_biogenesis
1138	yhiD	-7.00087	1.3469	Both		0.000420308	9.43405211107157e-7	b3508	DJ41_RS17015	A1S_2069	Brite_Hierarchies,Protein_families:_signaling_and_cellular_processes,Transporters
1139	panD	0.507921	1.34741	Both		0.000332485	0.00796792	b0131	DJ41_RS06140	A1S_0825	Metabolism,Metabolism_of_cofactors_and_vitamins,Pantothenate_and_CoA_biosynthesis,Metabolism_of_other_amino_acids,beta-Alanine_metabolism
1140	prmC	-0.868257	1.35262	Both		0.00045836	0.00130192	b1212	DJ41_RS16585	A1S_2153	Brite_Hierarchies,Protein_families:_genetic_information_processing,Translation_factors
1142	dnaB	1.84625	1.35824	Both		0.000104949	1.2988e-06	b4052	DJ41_RS16470		Genetic_Information_Processing,Brite_Hierarchies,Protein_families:_genetic_information_processing,Replication_and_repair,DNA_replication,DNA_replication_proteins
1144	epmA	2.02558	1.36857	Both		0.000367595	3.3416e-06	b4155	DJ41_RS14020	A1S_2636	Brite_Hierarchies,Protein_families:_genetic_information_processing,Translation_factors
1145	secE	-0.590179	1.37005	Both		0.000669925	0.00157529	b3981	DJ41_RS08510	A1S_0281	Genetic_Information_Processing,Folding,_sorting_and_degradation,Brite_Hierarchies,Protein_families:_signaling_and_cellular_processes,Protein_export,Environmental_Information_Processing,Membrane_transport,Bacterial_secretion_system,Secretion_system,Cellular_Processes,Cellular_community_-_prokaryotes,Quorum_sensing
1146	exoX	0.402827	1.37138	Both		0.000515869	0.01484	b1844	DJ41_RS15720	A1S_2309	Genetic_Information_Processing,Brite_Hierarchies,Protein_families:_genetic_information_processing,Replication_and_repair,DNA_repair_and_recombination_proteins,Mismatch_repair
1147	leuO	-2.68161	1.3723	Both		0.000618406	2.29258e-05	b0076	DJ41_RS17880	A1S_1874	Brite_Hierarchies,Protein_families:_genetic_information_processing,Transcription_factors
1148	nadC	0.579212	1.37782	Both		0.00102198	0.00339033	b0109	DJ41_RS09585	A1S_0044	Metabolism,Metabolism_of_cofactors_and_vitamins,Nicotinate_and_nicotinamide_metabolism
1149	pgk	-1.24282	1.38171	Both		0.00015517	0.00120992	b2926	DJ41_RS19625	A1S_1543	Metabolism,Carbohydrate_metabolism,Brite_Hierarchies,Protein_families:_signaling_and_cellular_processes,Exosome,Glycolysis_/_Gluconeogenesis
1150	gyrA	1.52504	1.38632	Both		0.0004607	4.6628e-06	b2231	DJ41_RS14085	A1S_2626	Brite_Hierarchies,Protein_families:_genetic_information_processing,DNA_repair_and_recombination_proteins,DNA_replication_proteins
1152	fau	-0.98029	1.39248	Both		0.00151027	0.000113094	b2912	DJ41_RS05795	A1S_1034	Metabolism,Metabolism_of_cofactors_and_vitamins,One_carbon_pool_by_folate
1153	mprA	2.32405	1.3932	Both		0.000559901	3.11327e-06	b2684	DJ41_RS17915	A1S_1866	Brite_Hierarchies,Protein_families:_genetic_information_processing,Transcription_factors
1154	mtn	2.37165	1.39675	Both		0.00053672	3.53747158107021e-7	b0159	DJ41_RS09805	A1S_0024	Metabolism,Amino_acid_metabolism,Cysteine_and_methionine_metabolism
1155	hsdM	-1.64797	1.41158	Both		0.00201161	3.17857e-06	b4349	DJ41_RS20485		Brite_Hierarchies,Protein_families:_signaling_and_cellular_processes,Prokaryotic_defense_system
1156	lpxC	1.99406	1.4138	Both		0.00679658	1.95912e-06	b0096	DJ41_RS10405	A1S_3330	Metabolism,Brite_Hierarchies,Protein_families:_metabolism,Glycan_biosynthesis_and_metabolism,Lipopolysaccharide_biosynthesis,Lipopolysaccharide_biosynthesis_proteins
1157	murD	-2.50056	1.41483	Both	murD	0.000166948	9.80221767651184e-7	b0088	DJ41_RS08680	A1S_0245	Metabolism,Brite_Hierarchies,Protein_families:_metabolism,Glycan_biosynthesis_and_metabolism,Peptidoglycan_biosynthesis,Peptidoglycan_biosynthesis_and_degradation_proteins,Metabolism_of_other_amino_acids,D-Glutamine_and_D-glutamate_metabolism
1158	sthA	4.46143	1.41808	Both		0.000306396	4.57112874593604e-7	b3962	DJ41_RS15280	A1S_2328	Metabolism,Metabolism_of_cofactors_and_vitamins,Nicotinate_and_nicotinamide_metabolism
1159	nfsB	0.843576	1.42408	Both		0.0014778	0.00308617	b0578	DJ41_RS16780	A1S_2111	Metabolism,Xenobiotics_biodegradation_and_metabolism,Nitrotoluene_degradation
1160	gltX	1.81938	1.4252	Both		0.000126322	8.90446e-06	b2400	DJ41_RS11430	A1S_3210	Metabolism,Metabolism_of_cofactors_and_vitamins,Genetic_Information_Processing,Brite_Hierarchies,Protein_families:_genetic_information_processing,Protein_families:_signaling_and_cellular_processes,Prokaryotic_defense_system,Translation,Protein_families:_metabolism,Aminoacyl-tRNA_biosynthesis,Amino_acid_related_enzymes,Transfer_RNA_biogenesis,Porphyrin_and_chlorophyll_metabolism
1161	rhtA	1.42491	1.42633	Both		0.000518266	3.87097e-05	b0813	DJ41_RS11690	A1S_3153	Brite_Hierarchies,Protein_families:_signaling_and_cellular_processes,Transporters
1162	hisD	-2.38495	1.42779	Both		0.000178635	1.55495e-06	b2020	DJ41_RS06850	A1S_0687	Metabolism,Amino_acid_metabolism,Histidine_metabolism
1165	metG	1.21064	1.44984	Both	metG	6.80876e-05	8.56505e-05	b2114	DJ41_RS06375	A1S_0778	Metabolism,Genetic_Information_Processing,Brite_Hierarchies,Protein_families:_genetic_information_processing,Translation,Protein_families:_metabolism,Aminoacyl-tRNA_biosynthesis,Amino_acid_related_enzymes,Transfer_RNA_biogenesis,Metabolism_of_other_amino_acids,Selenocompound_metabolism
1166	dusB	2.26068	1.44999	Both		0.000138841	1.21075e-06	b3260	DJ41_RS14565	A1S_2494	Brite_Hierarchies,Protein_families:_genetic_information_processing,Transfer_RNA_biogenesis
1167	macA	-2.13138	1.45534	Both		0.000544018	4.57875e-06	b0878	DJ41_RS07305		Brite_Hierarchies,Protein_families:_signaling_and_cellular_processes,Transporters
1168	fadM	0.480201	1.45657	Both		0.0152552	0.0356169	b0443	DJ41_RS17090	A1S_2054	Brite_Hierarchies,Protein_families:_metabolism,Lipid_biosynthesis_proteins,Steve: Sigma 24
1169	parE	-2.836	1.46179	Both		0.000298817	3.20078226199683e-7	b3030	DJ41_RS10550	A1S_3359	Brite_Hierarchies,Protein_families:_genetic_information_processing,Protein_families:_signaling_and_cellular_processes,Prokaryotic_defense_system,Chromosome_and_associated_proteins,DNA_replication_proteins
1170	dapD	-0.863685	1.46969	Both	dapD	0.000332485	0.000229836	b0166	DJ41_RS14345	A1S_2539	Metabolism,Amino_acid_metabolism,Lysine_biosynthesis
1171	der	-0.608374	1.47081	Both		0.000251596	0.00255761	b2511	DJ41_RS07360	A1S_0506	Brite_Hierarchies,Protein_families:_genetic_information_processing,Ribosome_biogenesis
1172	asd	-1.10089	1.48184	Both		0.000112155	0.000108136	b3433	DJ41_RS07795	A1S_0427	Metabolism,Amino_acid_metabolism,Biosynthesis_of_other_secondary_metabolites,Glycine,_serine_and_threonine_metabolism,Cysteine_and_methionine_metabolism,Lysine_biosynthesis,Monobactam_biosynthesis
1173	ruvB	1.91098	1.49126	Both	ruvB	0.000585811	2.12212e-06	b1860	DJ41_RS14275	A1S_2588	Genetic_Information_Processing,Brite_Hierarchies,Protein_families:_genetic_information_processing,Replication_and_repair,DNA_repair_and_recombination_proteins,Homologous_recombination
1175	mutS	1.48214	1.49762	Both		0.00025569	6.23095e-06	b2733	DJ41_RS21900		Genetic_Information_Processing,Brite_Hierarchies,Protein_families:_genetic_information_processing,Replication_and_repair,DNA_repair_and_recombination_proteins,Mismatch_repair
1176	pyrH	-0.547432	1.50845	Both		0.000144574	0.00550108	b0171	DJ41_RS17335	A1S_1975	Metabolism,Nucleotide_metabolism,Pyrimidine_metabolism
1177	ribF	0.471509	1.53071	Both		9.4982e-05	0.00159071	b0025	DJ41_RS09795		Metabolism,Metabolism_of_cofactors_and_vitamins,Riboflavin_metabolism
1178	hemA	1.38013	1.53306	Both		0.000115817	1.8485e-05	b1210	DJ41_RS04685	A1S_0837	Metabolism,Metabolism_of_cofactors_and_vitamins,Porphyrin_and_chlorophyll_metabolism
1179	folE	1.82516	1.5341	Both		0.000234158	4.32151e-06	b2153	DJ41_RS15110	A1S_2366	Metabolism,Metabolism_of_cofactors_and_vitamins,Folate_biosynthesis
1181	yadV	-2.53914	1.54732	Both		0.00414868	9.23754e-05	b0140	DJ41_RS19820	A1S_1509	Unclassified:_signaling_and_cellular_processes,Cell_motility
1182	nth	-1.41585	1.54893	Both		0.000152051	0.00102606	b1633	DJ41_RS05750	A1S_1024	Genetic_Information_Processing,Brite_Hierarchies,Protein_families:_genetic_information_processing,Replication_and_repair,DNA_repair_and_recombination_proteins,Base_excision_repair
1183	ppiD	-0.911753	1.54905	Both		0.000589712	0.00040331	b0441	DJ41_RS19265		Brite_Hierarchies,Protein_families:_genetic_information_processing,Chaperones_and_folding_catalysts,Steve: CpxR
1184	kdsD	0.268907	1.55197	Both		0.000395304	0.0357353	b3197	DJ41_RS21785	A1S_1236	Metabolism,Brite_Hierarchies,Protein_families:_metabolism,Glycan_biosynthesis_and_metabolism,Lipopolysaccharide_biosynthesis,Lipopolysaccharide_biosynthesis_proteins
1185	otsB	-1.26209	1.55533	Both		0.0299189	0.000368363	b1897	DJ41_RS06250	A1S_0804	Metabolism,Carbohydrate_metabolism,Starch_and_sucrose_metabolism
1186	tatC	0.620383	1.55571	Both		0.00195349	0.00221993	b3839	DJ41_RS07560	A1S_0464	Genetic_Information_Processing,Folding,_sorting_and_degradation,Brite_Hierarchies,Protein_families:_signaling_and_cellular_processes,Protein_export,Environmental_Information_Processing,Membrane_transport,Bacterial_secretion_system,Secretion_system
1187	atoD	2.64663	1.5564	Both		0.00243305	1.16476e-05	b2221	DJ41_RS17790	A1S_1894	Metabolism,Amino_acid_metabolism,Carbohydrate_metabolism,Environmental_Information_Processing,Butanoate_metabolism,Propanoate_metabolism,Signal_transduction,Two-component_system,Lysine_degradation,Xenobiotics_biodegradation_and_metabolism,Aminobenzoate_degradation
1188	rutG	1.45476	1.55929	Both		0.00029129	0.00647771	b1006	DJ41_RS10985		Brite_Hierarchies,Protein_families:_signaling_and_cellular_processes,Transporters
1190	yceA	2.24877	1.56008	Both		0.000367595	0.000385171	b1055	DJ41_RS13630	A1S_2708	Poorly_characterized,General_function_prediction_only
1192	cysI	-2.01476	1.56218	Both		7.26663e-05	0.00099035	b2763	DJ41_RS12745	A1S_2846	Metabolism,Energy_metabolism,Sulfur_metabolism
1193	pnuC	-4.43042	1.56333	Both		0.00015221	1.77511062379146e-7	b0751	DJ41_RS05350	A1S_0942	Brite_Hierarchies,Protein_families:_signaling_and_cellular_processes,Transporters
1194	nemA	1.91724	1.56986	Both		0.000125057	9.93216e-06	b1650	DJ41_RS10320	A1S_3314	Metabolism,Xenobiotics_biodegradation_and_metabolism,Nitrotoluene_degradation
1195	hcaT	1.63581	1.57166	Both		0.000444662	4.47226e-06	b2536	DJ41_RS17145	A1S_2013	Brite_Hierarchies,Protein_families:_signaling_and_cellular_processes,Transporters
1196	cobS	-1.47799	1.57363	Both		0.00355022	0.000416632	b1992	DJ41_RS19135	A1S_1663	Metabolism,Metabolism_of_cofactors_and_vitamins,Porphyrin_and_chlorophyll_metabolism
1197	hisG	-1.99186	1.58523	Both	hisG	0.000734031	2.25772e-05	b2019	DJ41_RS06855	A1S_0686	Metabolism,Amino_acid_metabolism,Histidine_metabolism
1199	dusA	2.92775	1.58954	Both		0.000669925	5.48172170645589e-7	b4049	DJ41_RS07200	A1S_0562	Brite_Hierarchies,Protein_families:_genetic_information_processing,Transfer_RNA_biogenesis
1200	epd	-0.711615	1.59434	Both		0.00030096	0.0169657	b2927	DJ41_RS21165	A1S_1177	Metabolism,Metabolism_of_cofactors_and_vitamins,Vitamin_B6_metabolism
1201	tusA	1.61216	1.60314	Both		0.000322564	2.12233e-05	b3470	DJ41_RS08055	A1S_0376	Genetic_Information_Processing,Folding,_sorting_and_degradation,Sulfur_relay_system,Brite_Hierarchies,Protein_families:_genetic_information_processing,Transfer_RNA_biogenesis
1203	ilvI	-2.30049	1.61301	Both		0.000168119	1.23651e-05	b0077	DJ41_RS07280	A1S_0543	Metabolism,Amino_acid_metabolism,Metabolism_of_cofactors_and_vitamins,Carbohydrate_metabolism,C5-Branched_dibasic_acid_metabolism,Valine,_leucine_and_isoleucine_biosynthesis,Butanoate_metabolism,Pantothenate_and_CoA_biosynthesis
1204	gyrB	1.53071	1.62568	Both	gyrB	6.29993e-05	2.29521e-05	b3699	DJ41_RS10135	A1S_0004	Brite_Hierarchies,Protein_families:_genetic_information_processing,DNA_repair_and_recombination_proteins,DNA_replication_proteins
1205	sstT	-1.58867	1.63174	Both		0.00155483	0.000132278	b3089	DJ41_RS19655	A1S_1538	Brite_Hierarchies,Protein_families:_signaling_and_cellular_processes,Transporters
1206	cvpA	-2.64181	1.63431	Both		0.000166948	3.9051e-05	b2313	DJ41_RS15995	A1S_2252	Poorly_characterized,General_function_prediction_only
1207	mrdA	0.868014	1.63652	Both		0.00019002	8.1034e-05	b0635	DJ41_RS05730	A1S_1020	Metabolism,Brite_Hierarchies,Protein_families:_metabolism,Human_Diseases,Glycan_biosynthesis_and_metabolism,Drug_resistance:_Antimicrobial,Peptidoglycan_biosynthesis,beta-Lactam_resistance,Peptidoglycan_biosynthesis_and_degradation_proteins
1208	tyrS	1.65069	1.63877	Both		0.00011458	3.67623e-06	b1637	DJ41_RS10185	A1S_0014	Genetic_Information_Processing,Brite_Hierarchies,Protein_families:_genetic_information_processing,Mitochondrial_biogenesis,Translation,Protein_families:_metabolism,Aminoacyl-tRNA_biosynthesis,Amino_acid_related_enzymes,Transfer_RNA_biogenesis
1209	mpl	1.14305	1.64107	Both		0.000318507	2.6829e-05	b4233	DJ41_RS10025	A1S_2966	Unclassified:_metabolism,Enzymes_with_EC_numbers
1210	leuE	-1.71946	1.64506	Both		0.0372471	0.000165447	b1798	DJ41_RS17030	A1S_2066	Brite_Hierarchies,Protein_families:_signaling_and_cellular_processes,Transporters
1212	sugE	-0.507795	1.64593	Both		0.000516534	0.0290842	b4148	DJ41_RS06735	A1S_0710	Brite_Hierarchies,Protein_families:_signaling_and_cellular_processes,Transporters
1213	lpxH	0.580578	1.64717	Both		0.00256177	0.00650647	b0524	DJ41_RS16790	A1S_2110	Metabolism,Brite_Hierarchies,Protein_families:_metabolism,Glycan_biosynthesis_and_metabolism,Lipopolysaccharide_biosynthesis,Lipopolysaccharide_biosynthesis_proteins
1214	hemE	0.813166	1.64898	Both		0.00027176	0.000220463	b3997	DJ41_RS15085	A1S_2370	Metabolism,Metabolism_of_cofactors_and_vitamins,Porphyrin_and_chlorophyll_metabolism
1215	trpD	-7.05183	1.65169	Both	trpD	0.00029331	1.53225779149114e-7	b1263	DJ41_RS15140	A1S_2359	Metabolism,Amino_acid_metabolism,Phenylalanine,_tyrosine_and_tryptophan_biosynthesis
1216	ftsY	0.704772	1.65366	Both		5.10945e-05	0.00277178	b3464	DJ41_RS17590	A1S_1930	Genetic_Information_Processing,Folding,_sorting_and_degradation,Brite_Hierarchies,Protein_families:_signaling_and_cellular_processes,Protein_export,Environmental_Information_Processing,Membrane_transport,Bacterial_secretion_system,Secretion_system,Cellular_Processes,Cellular_community_-_prokaryotes,Quorum_sensing
1217	murB	1.43476	1.65433	Both		0.00120644	4.03685e-06	b3972	DJ41_RS17110	A1S_2050	Metabolism,Carbohydrate_metabolism,Brite_Hierarchies,Protein_families:_metabolism,Glycan_biosynthesis_and_metabolism,Peptidoglycan_biosynthesis,Peptidoglycan_biosynthesis_and_degradation_proteins,Amino_sugar_and_nucleotide_sugar_metabolism
1218	queG	2.36906	1.66281	Both		0.00025569	6.87943038302167e-7	b4166	DJ41_RS19795	A1S_1512	Brite_Hierarchies,Protein_families:_genetic_information_processing,Transfer_RNA_biogenesis
1219	rsmJ	0.767074	1.66315	Both		9.68796e-05	0.00148125	b3497	DJ41_RS06785	A1S_0700	Brite_Hierarchies,Protein_families:_genetic_information_processing,Ribosome_biogenesis
1220	clsC	0.291748	1.66425	Both		0.00363019	0.0334564	b1046	DJ41_RS12500		Metabolism,Lipid_metabolism,Glycerophospholipid_metabolism
1221	yggT	0.815707	1.67886	Both		0.00420819	0.00010962	b2952	DJ41_RS06965	A1S_0611	Brite_Hierarchies,Protein_families:_signaling_and_cellular_processes,Secretion_system
1222	pyrF	0.896398	1.68001	Both		0.000152768	0.000434411	b1281	DJ41_RS19465	A1S_1575	Metabolism,Nucleotide_metabolism,Pyrimidine_metabolism
1223	thyA	-1.29985	1.69266	Both		0.000238152	0.000151251	b2827	DJ41_RS07640	A1S_0458	Metabolism,Metabolism_of_cofactors_and_vitamins,Nucleotide_metabolism,Pyrimidine_metabolism,One_carbon_pool_by_folate
1225	iscA	1.9198	1.70327	Both	iscA	0.0136541	2.6829e-05	b2528	DJ41_RS19300	A1S_1630	Brite_Hierarchies,Protein_families:_genetic_information_processing,Transfer_RNA_biogenesis
1226	mmuP	-0.706153	1.71449	Both		0.000152051	0.0102957	b0260	DJ41_RS11775	A1S_3135	Brite_Hierarchies,Protein_families:_signaling_and_cellular_processes,Transporters
1227	def	0.858476	1.72264	Both		0.000125057	8.35433e-05	b3287	DJ41_RS08985	A1S_0168	Unclassified:_metabolism,Enzymes_with_EC_numbers
1229	galU	0.880886	1.72808	Both		0.000480157	0.000581968	b1236	DJ41_RS09490	A1S_0062	Metabolism,Carbohydrate_metabolism,Pentose_and_glucuronate_interconversions,Amino_sugar_and_nucleotide_sugar_metabolism,Galactose_metabolism,Starch_and_sucrose_metabolism
1230	rluA	-1.33402	1.74695	Both		0.000111406	6.1158e-05	b0058	DJ41_RS09355	A1S_0089	Brite_Hierarchies,Protein_families:_genetic_information_processing,Transfer_RNA_biogenesis,Ribosome_biogenesis
1232	ruvA	2.45665	1.74975	Both		0.000161268	4.87434555479253e-7	b1861	DJ41_RS14280	A1S_2587	Genetic_Information_Processing,Brite_Hierarchies,Protein_families:_genetic_information_processing,Replication_and_repair,DNA_repair_and_recombination_proteins,Homologous_recombination
1233	mnmG	1.77541	1.74985	Both	gidA	0.000185933	1.8512e-06	b3741	DJ41_RS16435	A1S_2182	Brite_Hierarchies,Protein_families:_genetic_information_processing,Transfer_RNA_biogenesis,Chromosome_and_associated_proteins
1234	relB	3.12557	1.75267	Both		0.0417491	1.02404e-06	b1564	DJ41_RS16745	A1S_2118	Brite_Hierarchies,Protein_families:_genetic_information_processing,Protein_families:_signaling_and_cellular_processes,Prokaryotic_defense_system,Transcription_factors
1235	rnpA	1.98513	1.75417	Both		0.000395272	5.25788e-06	b3704	DJ41_RS10110	A1S_2983	Brite_Hierarchies,Protein_families:_genetic_information_processing,Transfer_RNA_biogenesis
1236	yadH	-1.04373	1.76248	Both		0.00109877	8.98837e-05	b0128	DJ41_RS15370	A1S_2312	Brite_Hierarchies,Protein_families:_signaling_and_cellular_processes,Transporters
1237	prfA	-0.52662	1.76464	Both	prfA	0.000288182	0.00486786	b1211	DJ41_RS16580	A1S_2154	Brite_Hierarchies,Protein_families:_genetic_information_processing,Translation_factors
1238	typA	1.79171	1.77027	Both		0.000204708	1.29927e-05	b3871	DJ41_RS12685	A1S_2835	Unclassified:_signaling_and_cellular_processes,Signaling_proteins
1240	trpC	-5.79984	1.79828	Both		4.85853e-05	1.53225779149114e-7	b1262	DJ41_RS15135	A1S_2360	Metabolism,Amino_acid_metabolism,Phenylalanine,_tyrosine_and_tryptophan_biosynthesis
1242	purL	-3.64983	1.82183	Both		0.000130473	1.61752e-05	b2557	DJ41_RS14290	A1S_2585	Metabolism,Nucleotide_metabolism,Purine_metabolism
1244	guaA	3.67224	1.83612	Both	guaA	0.000126322	8.55340875016079e-7	b2507	DJ41_RS09155	A1S_0130	Metabolism,Brite_Hierarchies,Protein_families:_metabolism,Peptidases,Nucleotide_metabolism,Purine_metabolism
1245	rsmG	1.47556	1.8399	Both		0.000211644	3.66431e-06	b3740	DJ41_RS19590	A1S_1550	Brite_Hierarchies,Protein_families:_genetic_information_processing,Ribosome_biogenesis,Chromosome_and_associated_proteins
1246	trpS	-0.36616	1.8769	Both		4.18482e-05	0.0219099	b3384	DJ41_RS13690	A1S_2720	Genetic_Information_Processing,Brite_Hierarchies,Protein_families:_genetic_information_processing,Translation,Protein_families:_metabolism,Aminoacyl-tRNA_biosynthesis,Amino_acid_related_enzymes,Transfer_RNA_biogenesis
1247	yadG	-0.990613	1.87774	Both		0.000367309	0.000262915	b0127	DJ41_RS15375	A1S_2311	Brite_Hierarchies,Protein_families:_signaling_and_cellular_processes,Transporters
1248	yidD	1.27421	1.8874	Both		0.000162507	1.5773e-05	b4557	DJ41_RS10105	A1S_2982	Poorly_characterized,Function_unknown
1249	corA	-1.63255	1.88751	Both		5.38833e-05	1.29342e-05	b3816	DJ41_RS11960	A1S_3098	Brite_Hierarchies,Protein_families:_signaling_and_cellular_processes,Transporters
1250	orn	1.83082	1.88878	Both		0.00107171	1.40465e-06	b4162	DJ41_RS07330	A1S_0532	Brite_Hierarchies,Protein_families:_genetic_information_processing,Messenger_RNA_biogenesis,Ribosome_biogenesis
1251	map	-0.264849	1.89286	Both		8.82926e-05	0.0319121	b0168	DJ41_RS15305	A1S_2324	Brite_Hierarchies,Protein_families:_metabolism,Peptidases
1252	yaaA	1.46933	1.90008	Both		0.0227128	1.58858e-05	b0006	DJ41_RS15915	A1S_2267	Poorly_characterized,Function_unknown
1253	psiE	1.45916	1.91221	Both		0.0307251	0.000677572	b4030	DJ41_RS12950	A1S_2888	Poorly_characterized,General_function_prediction_only
1254	trmA	2.4621	1.93322	Both		0.000130473	1.69449e-06	b3965	DJ41_RS19715	A1S_1527	Brite_Hierarchies,Protein_families:_genetic_information_processing,Transfer_RNA_biogenesis
1255	mnmE	0.798384	1.94177	Both	trmE	6.73616e-05	0.000151288	b3706	DJ41_RS10095	A1S_2979	Brite_Hierarchies,Protein_families:_genetic_information_processing,Transfer_RNA_biogenesis
1256	folA	2.37321	1.94202	Both		3.58735e-05	6.53244669511679e-7	b0048	DJ41_RS07645	A1S_0457	Metabolism,Metabolism_of_cofactors_and_vitamins,Folate_biosynthesis,One_carbon_pool_by_folate
1257	tsaB	2.09668	1.96905	Both		6.80876e-05	1.03486e-06	b1807	DJ41_RS06790	A1S_0699	Brite_Hierarchies,Protein_families:_genetic_information_processing,Transfer_RNA_biogenesis
1258	mmuP	-0.706153	1.97474	Both		4.21511e-05	0.0102957	b0260	DJ41_RS11415	A1S_3211	Brite_Hierarchies,Protein_families:_signaling_and_cellular_processes,Transporters
1259	yaiL	1.30541	1.98307	Both		0.0173043	5.87248e-05	b0354	DJ41_RS19665	A1S_1536	Poorly_characterized,Function_unknown
1260	marR	4.41896	1.98388	Both		0.0108769	2.74545662577314e-7	b1530	DJ41_RS22865		Brite_Hierarchies,Protein_families:_genetic_information_processing,Transcription_factors
1261	rclR	-1.80538	1.99048	Both		0.0442135	0.00123173	b0305	DJ41_RS22410		Brite_Hierarchies,Protein_families:_genetic_information_processing,Transcription_factors
1262	rimO	2.52968	2.04117	Both	rimO	3.03782e-05	8.60869632356374e-7	b0835	DJ41_RS17330	A1S_1976	Brite_Hierarchies,Protein_families:_genetic_information_processing,Ribosome_biogenesis
1263	serC	-1.02212	2.04602	Both		0.000274327	0.000727879	b0907	DJ41_RS14130	A1S_2617	Metabolism,Amino_acid_metabolism,Glycine,_serine_and_threonine_metabolism,Metabolism_of_cofactors_and_vitamins,Vitamin_B6_metabolism,Brite_Hierarchies,Protein_families:_metabolism,Amino_acid_related_enzymes,Energy_metabolism,Methane_metabolism
1264	mgtA	-1.78811	2.05042	Both		0.000233458	0.000585234	b4242	DJ41_RS17010	A1S_2070	Unclassified:_metabolism,Enzymes_with_EC_numbers
1265	bacA	1.30656	2.05234	Both		0.000125057	2.6434e-05	b3057	DJ41_RS13365	A1S_2768	Metabolism,Brite_Hierarchies,Protein_families:_metabolism,Glycan_biosynthesis_and_metabolism,Peptidoglycan_biosynthesis,Peptidoglycan_biosynthesis_and_degradation_proteins,Steve: Sigma 24,Steve: CpxR
1267	fur	1.44075	2.07424	Both		0.0004938	1.40565e-05	b0683	DJ41_RS04960	A1S_0895	Brite_Hierarchies,Protein_families:_genetic_information_processing,Transcription_factors
1268	cysM	-2.91953	2.08365	Both		8.58967e-05	6.87943038302167e-7	b2421	DJ41_RS07135	A1S_0575	Metabolism,Amino_acid_metabolism,Cysteine_and_methionine_metabolism
1269	rho	-1.84972	2.09512	Both	rho	3.58735e-05	2.23726e-06	b3783	DJ41_RS06995		Genetic_Information_Processing,Folding,_sorting_and_degradation,Brite_Hierarchies,Protein_families:_genetic_information_processing,RNA_degradation,Messenger_RNA_biogenesis,Transcription_machinery
1270	dnaN	-0.987885	2.09984	Both		9.7372e-05	0.000168499	b3701	DJ41_RS10125	A1S_0002	Metabolism,Genetic_Information_Processing,Brite_Hierarchies,Protein_families:_genetic_information_processing,Replication_and_repair,Nucleotide_metabolism,Pyrimidine_metabolism,Purine_metabolism,DNA_repair_and_recombination_proteins,DNA_replication,DNA_replication_proteins,Mismatch_repair,Homologous_recombination
1271	yejK	0.471406	2.10998	Both		0.0185826	0.007602	b2186	DJ41_RS05110		Brite_Hierarchies,Protein_families:_genetic_information_processing,Chromosome_and_associated_proteins
1272	proC	1.59998	2.11943	Both		0.000104263	5.73977e-06	b0386	DJ41_RS21465	A1S_1229	Metabolism,Amino_acid_metabolism,Arginine_and_proline_metabolism
1273	parC	1.21731	2.12511	Both		6.23653e-05	3.18496e-05	b3019	DJ41_RS08860		Brite_Hierarchies,Protein_families:_genetic_information_processing,Protein_families:_signaling_and_cellular_processes,Prokaryotic_defense_system,Chromosome_and_associated_proteins,DNA_replication_proteins
1275	rclR	-1.80538	2.12867	Both		0.0019227	0.00123173	b0305	DJ41_RS19260	A1S_1640	Brite_Hierarchies,Protein_families:_genetic_information_processing,Transcription_factors
1276	arnT	-0.932872	2.13359	Both		0.000778545	0.0013751	b2257	DJ41_RS14090	A1S_2625	Brite_Hierarchies,Protein_families:_metabolism,Human_Diseases,Drug_resistance:_Antimicrobial,Lipopolysaccharide_biosynthesis_proteins,Glycosyltransferases,Cationic_antimicrobial_peptide_(CAMP)_resistance
1277	yfcA	-1.38813	2.14155	Both		4.85853e-05	1.47999e-05	b2327	DJ41_RS11675		Poorly_characterized,Function_unknown
1279	rimI	2.5926	2.18709	Both		0.0115983	1.68831e-06	b4373	DJ41_RS04845	A1S_0872	Brite_Hierarchies,Protein_families:_genetic_information_processing,Ribosome_biogenesis
1280	prfC	1.12416	2.19861	Both	prfC	3.43413e-05	0.000169416	b4375	DJ41_RS07245	A1S_0554	Brite_Hierarchies,Protein_families:_genetic_information_processing,Translation_factors
1281	umuC	0.541023	2.20553	Both		0.000102463	0.00663612	b1184	DJ41_RS17170	A1S_2008	Brite_Hierarchies,Protein_families:_genetic_information_processing,DNA_repair_and_recombination_proteins
1282	dkgB	4.07406	2.31746	Both	dkgB	4.37603e-05	4.99893062325084e-7	b0207	DJ41_RS10930	A1S_3439	Unclassified:_metabolism,Enzymes_with_EC_numbers
1283	dnaA	-0.69624	2.33246	Both		2.48913e-05	0.000910634	b3702	DJ41_RS10120	A1S_0001	Brite_Hierarchies,Protein_families:_genetic_information_processing,Environmental_Information_Processing,Chromosome_and_associated_proteins,Signal_transduction,Two-component_system,DNA_replication_proteins
1285	rhtC	-1.7248	2.35354	Both		8.98504e-05	6.61867e-05	b3823	DJ41_RS04870	A1S_0877	Brite_Hierarchies,Protein_families:_signaling_and_cellular_processes,Transporters
1286	truB	-2.87575	2.36269	Both		2.54417e-05	8.97788076352306e-7	b3166	DJ41_RS11670	A1S_3158	Brite_Hierarchies,Protein_families:_genetic_information_processing,Transfer_RNA_biogenesis
1287	ygcB	-1.47266	2.36831	Both		0.000190401	0.000138084	b2761	DJ41_RS05145		Brite_Hierarchies,Protein_families:_signaling_and_cellular_processes,Prokaryotic_defense_system
1288	dksA	1.92921	2.37589	Both		0.000288182	2.18284e-06	b0145	DJ41_RS08665	A1S_0248	Brite_Hierarchies,Protein_families:_genetic_information_processing,Transcription_factors,Ribosome_biogenesis,Transcription_machinery,Cellular_Processes,Cellular_community_-_prokaryotes,Biofilm_formation_-_Escherichia_coli
1289	guaB	5.54812	2.38017	Both		0.000126322	2.74545662577314e-7	b2508	DJ41_RS10355	A1S_3321	Metabolism,Brite_Hierarchies,Protein_families:_signaling_and_cellular_processes,Exosome,Nucleotide_metabolism,Purine_metabolism
1291	metN	1.09733	2.38838	Both		3.03256e-05	0.00125035	b0199	DJ41_RS16395	A1S_2192	Brite_Hierarchies,Protein_families:_signaling_and_cellular_processes,Transporters,Environmental_Information_Processing,Membrane_transport,ABC_transporters
1292	hipB	0.773323	2.39593	Both		0.00364392	0.0130895	b1508	DJ41_RS22890	A1S_3468	Brite_Hierarchies,Protein_families:_genetic_information_processing,Protein_families:_signaling_and_cellular_processes,Prokaryotic_defense_system,Transcription_factors
1294	waaB	-2.92395	2.40377	Both		0.0147876	3.9081e-06	b3628	DJ41_RS09505	A1S_0059	Metabolism,Brite_Hierarchies,Protein_families:_metabolism,Glycan_biosynthesis_and_metabolism,Lipopolysaccharide_biosynthesis,Lipopolysaccharide_biosynthesis_proteins,Glycosyltransferases
1295	fis	1.45203	2.42405	Both		1.92503e-05	1.46868e-05	b3261	DJ41_RS16415	A1S_2186	Brite_Hierarchies,Protein_families:_genetic_information_processing,Transcription_factors,DNA_repair_and_recombination_proteins,Chromosome_and_associated_proteins
1296	pyrD	2.65188	2.43795	Both		3.58735e-05	4.79387e-06	b0945	DJ41_RS15990	A1S_2253	Metabolism,Nucleotide_metabolism,Pyrimidine_metabolism
1297	kptA	1.49943	2.44177	Both		0.011706	3.58221e-05	b4331	DJ41_RS18490		Brite_Hierarchies,Protein_families:_genetic_information_processing,Transfer_RNA_biogenesis
1298	ribB	2.88335	2.44753	Both		1.92503e-05	5.61151471684504e-7	b3041	DJ41_RS06155	A1S_0823	Metabolism,Metabolism_of_cofactors_and_vitamins,Riboflavin_metabolism
1299	eamB	-1.68993	2.45037	Both		0.00137116	0.000451128	b2578	DJ41_RS11215	A1S_3251	Brite_Hierarchies,Protein_families:_signaling_and_cellular_processes,Transporters
1300	rpe	-0.568724	2.5026	Both		0.000233076	0.00209061	b3386	DJ41_RS06765	A1S_0705	Metabolism,Carbohydrate_metabolism,Pentose_phosphate_pathway,Pentose_and_glucuronate_interconversions
1301	yheS	-0.679936	2.54139	Both		3.06987e-05	0.00484293	b3352	DJ41_RS10150	A1S_0007	Brite_Hierarchies,Protein_families:_genetic_information_processing,Translation_factors
1302	dut	1.56091	2.5509	Both		3.39758e-05	1.29683e-05	b3640	DJ41_RS04915	A1S_0886	Metabolism,Brite_Hierarchies,Protein_families:_genetic_information_processing,Nucleotide_metabolism,Pyrimidine_metabolism,DNA_repair_and_recombination_proteins
1303	purE	-0.777971	2.64174	Both		4.80793e-05	0.0253709	b0523	DJ41_RS10015	A1S_2964	Metabolism,Nucleotide_metabolism,Purine_metabolism
1304	purU	-0.868769	2.64314	Both		1.50328e-05	6.9581e-05	b1232	DJ41_RS07675	A1S_0451	Metabolism,Metabolism_of_cofactors_and_vitamins,Carbohydrate_metabolism,One_carbon_pool_by_folate,Glyoxylate_and_dicarboxylate_metabolism
1306	rep	1.92075	2.68592	Both		1.50328e-05	1.43062e-06	b3778	DJ41_RS04910	A1S_0885	Brite_Hierarchies,Protein_families:_genetic_information_processing,DNA_repair_and_recombination_proteins
1307	dgt	0.597158	2.75565	Both		1.50328e-05	0.000826137	b0160	DJ41_RS14285	A1S_2586	Metabolism,Nucleotide_metabolism,Purine_metabolism
1308	gltP	0.507879	2.79068	Both		0.000361052	0.00339582	b4077	DJ41_RS07785	A1S_0429	Brite_Hierarchies,Protein_families:_signaling_and_cellular_processes,Transporters
1309	apt	0.368065	2.86097	Both		0.000367595	0.0127805	b0469	DJ41_RS12300	A1S_3035	Metabolism,Brite_Hierarchies,Protein_families:_signaling_and_cellular_processes,Exosome,Nucleotide_metabolism,Purine_metabolism
1310	queD	3.19071	2.89281	Both		0.00634735	3.3041673457572e-7	b2765	DJ41_RS19510	A1S_1566	Metabolism,Metabolism_of_cofactors_and_vitamins,Folate_biosynthesis,Brite_Hierarchies,Protein_families:_genetic_information_processing,Transfer_RNA_biogenesis
1311	purK	-1.48167	2.89646	Both		1.89339e-05	0.00164577	b0522	DJ41_RS10010	A1S_2963	Metabolism,Nucleotide_metabolism,Purine_metabolism
1312	yjjG	2.89329	2.97584	Both		0.020147	3.67277803534577e-7	b4374	DJ41_RS21960		Metabolism,Metabolism_of_cofactors_and_vitamins,Nucleotide_metabolism,Pyrimidine_metabolism,Purine_metabolism,Nicotinate_and_nicotinamide_metabolism
1313	yciB	0.510521	2.978	Both		0.00088112	0.00942277	b1254	DJ41_RS13115	A1S_2921	Unclassified:_signaling_and_cellular_processes,Cell_growth
1314	hscB	0.503247	3.00924	Both		0.00735776	0.0452594	b2527	DJ41_RS19305	A1S_1629	Brite_Hierarchies,Protein_families:_genetic_information_processing,Chaperones_and_folding_catalysts,Mitochondrial_biogenesis
1316	recX	4.52241	3.03543	Both		0.000104949	3.90722991606453e-7	b2698	DJ41_RS17395	A1S_1963	Brite_Hierarchies,Protein_families:_genetic_information_processing,DNA_repair_and_recombination_proteins
1317	tatA	1.07523	3.05996	Both		0.00301177	7.1584e-05	b3836	DJ41_RS07550	A1S_0466	Genetic_Information_Processing,Folding,_sorting_and_degradation,Brite_Hierarchies,Protein_families:_signaling_and_cellular_processes,Protein_export,Environmental_Information_Processing,Membrane_transport,Bacterial_secretion_system,Secretion_system
1318	recF	-1.59794	3.09168	Both		0.000101743	1.85353e-05	b3700	DJ41_RS10130	A1S_0003	Genetic_Information_Processing,Brite_Hierarchies,Protein_families:_genetic_information_processing,Replication_and_repair,DNA_repair_and_recombination_proteins,Homologous_recombination
1319	recA	3.08815	3.19123	Both		1.50328e-05	3.20143664128933e-7	b2699	DJ41_RS17400	A1S_1962	Genetic_Information_Processing,Brite_Hierarchies,Protein_families:_genetic_information_processing,Replication_and_repair,DNA_repair_and_recombination_proteins,Homologous_recombination
1320	uvrA	-0.711684	3.29356	Both		1.92503e-05	0.00381533	b4058	DJ41_RS10230	A1S_3295	Genetic_Information_Processing,Brite_Hierarchies,Protein_families:_genetic_information_processing,Replication_and_repair,DNA_repair_and_recombination_proteins,Nucleotide_excision_repair
1322	speG	-0.659202	3.44036	Both		0.00494358	0.000441843	b1584	DJ41_RS16340	A1S_3794	Metabolism,Amino_acid_metabolism,Arginine_and_proline_metabolism
1323	umuC	0.541023	3.76312	Both		2.98461e-05	0.00663612	b1184	DJ41_RS21145	A1S_1173	Brite_Hierarchies,Protein_families:_genetic_information_processing,DNA_repair_and_recombination_proteins
1324	umuD	1.73495	3.89489	Both		1.50328e-05	4.15491e-05	b1183	DJ41_RS20465	A1S_1389	Brite_Hierarchies,Protein_families:_genetic_information_processing,Protein_families:_metabolism,Peptidases,DNA_repair_and_recombination_proteins
1325	hpt	1.39702	4.00983	Both		1.50963e-05	0.000147635	b0125	DJ41_RS10070	A1S_2974	Metabolism,Nucleotide_metabolism,Purine_metabolism
1327	umuD	1.73495	4.98325	Both		0.00164736	4.15491e-05	b1183	DJ41_RS21150	A1S_1174	Brite_Hierarchies,Protein_families:_genetic_information_processing,Protein_families:_metabolism,Peptidases,DNA_repair_and_recombination_proteins
117	sbp	0.785607	-1.55842	E. coli		0.0572899	0.0288116	b3917	DJ41_RS14380	A1S_2531	Metabolism,Brite_Hierarchies,Protein_families:_signaling_and_cellular_processes,Transporters,Energy_metabolism,Environmental_Information_Processing,Membrane_transport,ABC_transporters,Sulfur_metabolism
180	yegQ	3.55243	-1.19266	E. coli		0.202623	1.79395866797634e-7	b2081	DJ41_RS15785	A1S_2296	Brite_Hierarchies,Protein_families:_metabolism,Peptidases
267	infB	-2.54818	-0.78332	E. coli		0.0522358	9.36891160993705e-7	b3168	DJ41_RS08240		Brite_Hierarchies,Protein_families:_genetic_information_processing,Mitochondrial_biogenesis,Translation_factors
289	ybeY	1.33822	-0.712144	E. coli		0.0513852	1.17356e-05	b0659	DJ41_RS12320	A1S_3031	Brite_Hierarchies,Protein_families:_genetic_information_processing,Ribosome_biogenesis
311	wecB	-1.13513	-0.639269	E. coli		0.0651711	2.66922e-05	b3786	DJ41_RS14585	A1S_2489	Metabolism,Carbohydrate_metabolism,Brite_Hierarchies,Protein_families:_metabolism,Lipopolysaccharide_biosynthesis_proteins,Amino_sugar_and_nucleotide_sugar_metabolism
314	clsC	0.291748	-0.630584	E. coli		0.103346	0.0334564	b1046	DJ41_RS18605		Metabolism,Lipid_metabolism,Glycerophospholipid_metabolism
318	atoD	2.64663	-0.606051	E. coli		0.101712	1.16476e-05	b2221	DJ41_RS22630		Metabolism,Amino_acid_metabolism,Carbohydrate_metabolism,Environmental_Information_Processing,Butanoate_metabolism,Propanoate_metabolism,Signal_transduction,Two-component_system,Lysine_degradation,Xenobiotics_biodegradation_and_metabolism,Aminobenzoate_degradation
328	clpS	-1.8444	-0.575032	E. coli		0.0943198	0.00024589	b0881	DJ41_RS17700	A1S_1911	Unclassified:_genetic_information_processing,Protein_processing
338	fabB	1.15708	-0.548491	E. coli		0.080423	0.000181298	b2323	DJ41_RS09395	A1S_0080	Metabolism,Metabolism_of_cofactors_and_vitamins,Brite_Hierarchies,Protein_families:_metabolism,Lipid_metabolism,Fatty_acid_biosynthesis,Biotin_metabolism,Lipid_biosynthesis_proteins
340	rpmF	0.925601	-0.542102	E. coli	rpmF	0.0897437	0.000540258	b1089	DJ41_RS06190	A1S_0816	Genetic_Information_Processing,Brite_Hierarchies,Protein_families:_genetic_information_processing,Mitochondrial_biogenesis,Translation,Ribosome
341	rpsT	0.803405	-0.537789	E. coli		0.102732	0.000819248	b0023	DJ41_RS19360	A1S_1617	Genetic_Information_Processing,Brite_Hierarchies,Protein_families:_genetic_information_processing,Translation,Ribosome
347	glnA	2.79953	-0.527744	E. coli	glnA	0.0560881	6.11136e-06	b3870	DJ41_RS15170		Metabolism,Amino_acid_metabolism,Carbohydrate_metabolism,Brite_Hierarchies,Protein_families:_signaling_and_cellular_processes,Exosome,Alanine,_aspartate_and_glutamate_metabolism,Energy_metabolism,Environmental_Information_Processing,Glyoxylate_and_dicarboxylate_metabolism,Nitrogen_metabolism,Signal_transduction,Two-component_system,Arginine_biosynthesis
353	gabD	-2.05299	-0.520603	E. coli		0.0595035	1.86101e-05	b2661	DJ41_RS22480		Metabolism,Amino_acid_metabolism,Metabolism_of_cofactors_and_vitamins,Carbohydrate_metabolism,Alanine,_aspartate_and_glutamate_metabolism,Butanoate_metabolism,Nicotinate_and_nicotinamide_metabolism,Lysine_degradation,Tyrosine_metabolism
357	tag	-1.08574	-0.510097	E. coli		0.136928	0.000144972	b3549	DJ41_RS10905	A1S_3435	Genetic_Information_Processing,Brite_Hierarchies,Protein_families:_genetic_information_processing,Replication_and_repair,DNA_repair_and_recombination_proteins,Base_excision_repair
362	bamE	2.99277	-0.489591	E. coli		0.0519497	3.25735492049945e-7	b2617	DJ41_RS04955	A1S_0894	Brite_Hierarchies,Protein_families:_signaling_and_cellular_processes,Transporters,Steve: Sigma 24,Steve: CpxR
363	yjdM	3.73698	-0.489062	E. coli		0.301033	8.73511838932295e-7	b4108	DJ41_RS12615	A1S_2821	Poorly_characterized,General_function_prediction_only
365	rpsJ	-0.886051	-0.487674	E. coli	rpsJ	0.205246	0.000703767	b3321	DJ41_RS12045	A1S_3081	Genetic_Information_Processing,Brite_Hierarchies,Protein_families:_genetic_information_processing,Translation,Ribosome
368	ygiF	-1.68671	-0.484535	E. coli		0.0545415	0.000181374	b3054	DJ41_RS14700	A1S_2467	Unclassified:_metabolism,Enzymes_with_EC_numbers
371	rplD	-1.39716	-0.478067	E. coli	rplD	0.079387	0.000516637	b3319	DJ41_RS12055	A1S_3079	Genetic_Information_Processing,Brite_Hierarchies,Protein_families:_genetic_information_processing,Translation,Ribosome
376	bluF	1.31685	-0.468895	E. coli		0.229182	0.001609	b1163	DJ41_RS16130	A1S_2225	Unclassified:_signaling_and_cellular_processes,Signaling_proteins
379	hcaD	-0.799382	-0.463515	E. coli		0.112461	0.000999979	b2542	DJ41_RS05390		Metabolism,Amino_acid_metabolism,Lipid_metabolism,Fatty_acid_degradation,Phenylalanine_metabolism
381	mrcB	-1.52551	-0.448621	E. coli		0.05982	2.55513e-05	b0149	DJ41_RS15850	A1S_2284	Metabolism,Brite_Hierarchies,Protein_families:_metabolism,Glycan_biosynthesis_and_metabolism,Peptidoglycan_biosynthesis,Peptidoglycan_biosynthesis_and_degradation_proteins,Glycosyltransferases
384	gcvH	-1.27866	-0.438317	E. coli		0.0523333	0.000134329	b2904	DJ41_RS19685	A1S_1532	Metabolism,Amino_acid_metabolism,Glycine,_serine_and_threonine_metabolism,Carbohydrate_metabolism,Glyoxylate_and_dicarboxylate_metabolism
386	yfeW	-0.550549	-0.432028	E. coli		0.163625	0.00319124	b2430	DJ41_RS17065	A1S_2059	Metabolism,Brite_Hierarchies,Protein_families:_metabolism,Peptidases,Glycan_biosynthesis_and_metabolism,Peptidoglycan_biosynthesis,Peptidoglycan_biosynthesis_and_degradation_proteins
388	feoB	-0.882803	-0.430065	E. coli		0.0724029	0.00303864	b3409	DJ41_RS08690	A1S_0243	Brite_Hierarchies,Protein_families:_signaling_and_cellular_processes,Transporters
389	cusB	-0.775878	-0.425169	E. coli		0.125301	0.0498398	b0574	DJ41_RS11375	A1S_3218	Brite_Hierarchies,Protein_families:_signaling_and_cellular_processes,Transporters,Environmental_Information_Processing,Signal_transduction,Two-component_system
390	rpsI	1.19009	-0.424816	E. coli		0.104472	0.00017528	b3230	DJ41_RS12450	A1S_3001	Genetic_Information_Processing,Brite_Hierarchies,Protein_families:_genetic_information_processing,Translation,Ribosome
394	pgsA	-0.742219	-0.418418	E. coli		0.0690017	0.00657919	b1912	DJ41_RS08360	A1S_0312	Metabolism,Lipid_metabolism,Glycerophospholipid_metabolism
399	atpH	-1.69406	-0.411318	E. coli		0.0669219	4.21976e-05	b3735	DJ41_RS09055	A1S_0152	Metabolism,Brite_Hierarchies,Protein_families:_metabolism,Energy_metabolism,Oxidative_phosphorylation,Photosynthesis_proteins
401	yqjF	-0.974259	-0.410479	E. coli		0.0835477	0.00670938	b3101	DJ41_RS09165	A1S_0128	Unclassified:_metabolism,Others
404	tauC	-0.835578	-0.406133	E. coli		0.200898	0.0203685	b0367	DJ41_RS20205	A1S_1444	Metabolism,Brite_Hierarchies,Protein_families:_signaling_and_cellular_processes,Transporters,Energy_metabolism,Environmental_Information_Processing,Membrane_transport,ABC_transporters,Sulfur_metabolism
405	roxA	0.980133	-0.403821	E. coli		0.256256	6.66619e-05	b1128	DJ41_RS19640	A1S_1541	Brite_Hierarchies,Protein_families:_genetic_information_processing,Ribosome_biogenesis
408	ubiG	1.67738	-0.400653	E. coli		0.161693	5.1719e-06	b2232	DJ41_RS09865	A1S_0036	Metabolism,Metabolism_of_cofactors_and_vitamins,Ubiquinone_and_other_terpenoid-quinone_biosynthesis
410	secF	-1.27743	-0.399685	E. coli		0.0693976	0.000116476	b0409	DJ41_RS13090		Genetic_Information_Processing,Folding,_sorting_and_degradation,Brite_Hierarchies,Protein_families:_signaling_and_cellular_processes,Protein_export,Environmental_Information_Processing,Membrane_transport,Bacterial_secretion_system,Secretion_system
412	rutD	3.78327	-0.393957	E. coli		0.112146	0.000251056	b1009	DJ41_RS17985	A1S_1850	Metabolism,Nucleotide_metabolism,Pyrimidine_metabolism
413	fusA	1.24844	-0.392239	E. coli	fusA	0.0892365	0.000130469	b3340	DJ41_RS04825	A1S_0868	Brite_Hierarchies,Protein_families:_genetic_information_processing,Mitochondrial_biogenesis,Translation_factors,Steve: Sigma 24
414	murF	-1.73759	-0.392163	E. coli		0.110239	7.54706e-06	b0086	DJ41_RS11465	A1S_3202	Metabolism,Amino_acid_metabolism,Lysine_biosynthesis,Brite_Hierarchies,Protein_families:_metabolism,Human_Diseases,Glycan_biosynthesis_and_metabolism,Drug_resistance:_Antimicrobial,Peptidoglycan_biosynthesis,Peptidoglycan_biosynthesis_and_degradation_proteins,Vancomycin_resistance
416	astD	0.732945	-0.387861	E. coli	astD	0.122688	0.0377897	b1746	DJ41_RS11795	A1S_3130	Metabolism,Amino_acid_metabolism,Arginine_and_proline_metabolism
417	blc	-1.04286	-0.387131	E. coli		0.277218	0.000142136	b4149	DJ41_RS16285		Brite_Hierarchies,Protein_families:_signaling_and_cellular_processes,Exosome
418	thiC	0.672576	-0.384479	E. coli		0.0767983	0.00744916	b3994	DJ41_RS08650	A1S_0251	Metabolism,Metabolism_of_cofactors_and_vitamins,Thiamine_metabolism
419	sucA	-1.01713	-0.381647	E. coli		0.0556126	0.0121803	b0726	DJ41_RS13665	A1S_2715	Metabolism,Amino_acid_metabolism,Carbohydrate_metabolism,Citrate_cycle_(TCA_cycle),Lysine_degradation,Tryptophan_metabolism
420	yfdE	-1.94882	-0.381586	E. coli		0.126151	0.00245522	b2371	DJ41_RS06670	A1S_0723	Unclassified:_metabolism,Enzymes_with_EC_numbers
423	nemR	1.05624	-0.370462	E. coli		0.105281	0.00223031	b1649	DJ41_RS10225	A1S_3294	Brite_Hierarchies,Protein_families:_genetic_information_processing,Transcription_factors
424	yfdE	-1.94882	-0.369066	E. coli		0.0976314	0.00245522	b2371	DJ41_RS22570		Unclassified:_metabolism,Enzymes_with_EC_numbers
425	mepM	-1.62318	-0.368304	E. coli		0.163625	3.44454e-05	b1856	DJ41_RS21210	A1S_1185	Brite_Hierarchies,Protein_families:_metabolism,Peptidases,Peptidoglycan_biosynthesis_and_degradation_proteins
426	mlaA	1.33805	-0.365144	E. coli		0.0899865	1.10809e-05	b2346	DJ41_RS06905	A1S_0622	Unclassified:_signaling_and_cellular_processes,Structural_proteins
427	cysN	-1.99619	-0.362749	E. coli	cysN	0.0558101	6.20273e-06	b2751	DJ41_RS05640	A1S_1001	Metabolism,Biosynthesis_of_other_secondary_metabolites,Monobactam_biosynthesis,Nucleotide_metabolism,Energy_metabolism,Purine_metabolism,Metabolism_of_other_amino_acids,Sulfur_metabolism,Selenocompound_metabolism
428	panB	1.73172	-0.360548	E. coli	panB	0.079851	2.54012e-06	b0134	DJ41_RS07090		Metabolism,Metabolism_of_cofactors_and_vitamins,Pantothenate_and_CoA_biosynthesis
429	tdcB	-4.88894	-0.355499	E. coli		0.0871115	0.00188551	b3117	DJ41_RS13250	A1S_2791	Metabolism,Amino_acid_metabolism,Glycine,_serine_and_threonine_metabolism,Valine,_leucine_and_isoleucine_biosynthesis
431	ahr	-0.578388	-0.353468	E. coli		0.146017	0.00601661	b4269	DJ41_RS10910	A1S_3436	Unclassified:_metabolism,Enzymes_with_EC_numbers
432	atpE	-1.00241	-0.342	E. coli		0.155667	0.00170746	b3737	DJ41_RS09065	A1S_0150	Metabolism,Brite_Hierarchies,Protein_families:_metabolism,Energy_metabolism,Oxidative_phosphorylation,Photosynthesis_proteins
433	bioA	3.11643	-0.335644	E. coli		0.0769157	3.25381e-05	b0774	DJ41_RS06240	A1S_0806	Metabolism,Metabolism_of_cofactors_and_vitamins,Brite_Hierarchies,Protein_families:_metabolism,Amino_acid_related_enzymes,Biotin_metabolism
434	rplM	1.16702	-0.333609	E. coli		0.228351	0.000104292	b3231	DJ41_RS12455	A1S_3000	Genetic_Information_Processing,Brite_Hierarchies,Protein_families:_genetic_information_processing,Translation,Ribosome
435	rplA	0.470049	-0.33321	E. coli		0.205715	0.0259642	b3984	DJ41_RS08495	A1S_0284	Genetic_Information_Processing,Brite_Hierarchies,Protein_families:_genetic_information_processing,Translation,Ribosome
437	tyrB	-1.0354	-0.317384	E. coli		0.169433	6.34572e-05	b4054	DJ41_RS09445	A1S_0071	Metabolism,Amino_acid_metabolism,Biosynthesis_of_other_secondary_metabolites,Cysteine_and_methionine_metabolism,Brite_Hierarchies,Protein_families:_metabolism,Amino_acid_related_enzymes,Phenylalanine_metabolism,Tyrosine_metabolism,Phenylalanine,_tyrosine_and_tryptophan_biosynthesis,Novobiocin_biosynthesis
438	gltI	1.50294	-0.316699	E. coli		0.364514	1.0855e-05	b0655	DJ41_RS19970	A1S_1490	Brite_Hierarchies,Protein_families:_signaling_and_cellular_processes,Transporters,Environmental_Information_Processing,Membrane_transport,ABC_transporters,Signal_transduction,Two-component_system
439	lipA	2.42008	-0.312346	E. coli		0.161838	5.47675467731593e-7	b0628	DJ41_RS15275	A1S_2329	Metabolism,Metabolism_of_cofactors_and_vitamins,Lipoic_acid_metabolism
441	mmuM	-1.0503	-0.308756	E. coli		0.119617	0.00113297	b0261	DJ41_RS05260	A1S_0922	Metabolism,Amino_acid_metabolism,Cysteine_and_methionine_metabolism
443	mcrB	1.07067	-0.30648	E. coli		0.185189	0.00222405	b4346	DJ41_RS18375		Brite_Hierarchies,Protein_families:_signaling_and_cellular_processes,Prokaryotic_defense_system
445	lipA	2.42008	-0.301275	E. coli		0.214747	5.47675467731593e-7	b0628	DJ41_RS18960	A1S_1698	Metabolism,Metabolism_of_cofactors_and_vitamins,Lipoic_acid_metabolism
446	fadH	-1.33611	-0.300548	E. coli	fadH	0.165268	0.000266853	b3081	DJ41_RS17730	A1S_1905	Unclassified:_metabolism,Enzymes_with_EC_numbers
448	aroK	0.629785	-0.294342	E. coli	aroK	0.108537	0.000526726	b3390	DJ41_RS11510	A1S_3190	Metabolism,Amino_acid_metabolism,Phenylalanine,_tyrosine_and_tryptophan_biosynthesis
449	pepA	1.28748	-0.293926	E. coli		0.166197	3.25487e-05	b4260	DJ41_RS08760	A1S_0227	Metabolism,Brite_Hierarchies,Protein_families:_metabolism,Peptidases,Metabolism_of_other_amino_acids,Glutathione_metabolism
450	ygfB	1.27472	-0.293767	E. coli		0.166436	3.11679e-05	b2909	DJ41_RS04415	A1S_1038	Poorly_characterized,Function_unknown
451	ugpQ	0.628411	-0.292203	E. coli		0.0887361	0.00816313	b3449	DJ41_RS12895	A1S_2879	Metabolism,Lipid_metabolism,Glycerophospholipid_metabolism
453	paaX	0.381073	-0.290589	E. coli		0.117129	0.0237339	b1399	DJ41_RS22365	A1S_1347	Brite_Hierarchies,Protein_families:_genetic_information_processing,Transcription_factors
454	recG	1.89107	-0.28861	E. coli		0.116104	1.99047e-06	b3652	DJ41_RS11980	A1S_3095	Genetic_Information_Processing,Brite_Hierarchies,Protein_families:_genetic_information_processing,Replication_and_repair,DNA_repair_and_recombination_proteins,Homologous_recombination
456	rpsG	1.89904	-0.270826	E. coli		0.306802	7.21246e-06	b3341	DJ41_RS04820	A1S_0867	Genetic_Information_Processing,Brite_Hierarchies,Protein_families:_genetic_information_processing,Translation,Ribosome
457	cynX	1.61509	-0.269858	E. coli		0.238298	3.67875e-05	b0341	DJ41_RS22215	A1S_1316	Brite_Hierarchies,Protein_families:_signaling_and_cellular_processes,Transporters
458	cynT	1.15278	-0.26743	E. coli		0.101508	0.000682354	b0339	DJ41_RS11335	A1S_3225	Metabolism,Energy_metabolism,Nitrogen_metabolism
460	rsmE	-0.34991	-0.255219	E. coli		0.278981	0.0275638	b2946	DJ41_RS15245	A1S_2336	Brite_Hierarchies,Protein_families:_genetic_information_processing,Ribosome_biogenesis
462	ycfQ	1.80483	-0.247739	E. coli		0.353968	9.53304e-06	b1111	DJ41_RS09010	A1S_0162	Brite_Hierarchies,Protein_families:_genetic_information_processing,Transcription_factors
463	dapB	-1.28552	-0.245726	E. coli		0.435648	0.00011721	b0031	DJ41_RS10945	A1S_3442	Metabolism,Amino_acid_metabolism,Biosynthesis_of_other_secondary_metabolites,Lysine_biosynthesis,Monobactam_biosynthesis
464	miaA	0.386109	-0.245693	E. coli		0.25057	0.00917912	b4171	DJ41_RS16765	A1S_2113	Brite_Hierarchies,Protein_families:_genetic_information_processing,Protein_families:_metabolism,Transfer_RNA_biogenesis,Prenyltransferases
466	rpsU	1.87933	-0.239211	E. coli	rpsU	0.446027	0.000100688	b3065	DJ41_RS16030	A1S_2245	Genetic_Information_Processing,Brite_Hierarchies,Protein_families:_genetic_information_processing,Translation,Ribosome
467	tsaC	-3.28086	-0.234299	E. coli		0.324998	1.41409e-06	b3282	DJ41_RS09000	A1S_0165	Brite_Hierarchies,Protein_families:_genetic_information_processing,Transfer_RNA_biogenesis,Ribosome_biogenesis
468	rpsL	2.45214	-0.233021	E. coli		0.278348	5.88818e-06	b3342	DJ41_RS04815	A1S_0866	Genetic_Information_Processing,Brite_Hierarchies,Protein_families:_genetic_information_processing,Translation,Ribosome
469	dnaJ	3.85611	-0.23281	E. coli		0.230227	2.50802927699236e-7	b0015	DJ41_RS10955	A1S_3443	Brite_Hierarchies,Protein_families:_genetic_information_processing,Chaperones_and_folding_catalysts,Mitochondrial_biogenesis
472	gspK	-0.391384	-0.223457	E. coli		0.281968	0.0464332	b3332	DJ41_RS19515	A1S_1565	Brite_Hierarchies,Protein_families:_signaling_and_cellular_processes,Environmental_Information_Processing,Membrane_transport,Bacterial_secretion_system,Secretion_system
476	pgpA	0.26592	-0.217782	E. coli		0.397947	0.0271101	b0418	DJ41_RS10710	A1S_3392	Metabolism,Lipid_metabolism,Glycerophospholipid_metabolism
477	paaI	-1.14088	-0.216404	E. coli		0.440553	0.0024796	b1396	DJ41_RS22375	A1S_1349	Metabolism,Amino_acid_metabolism,Phenylalanine_metabolism
478	mdh	2.73775	-0.215387	E. coli		0.265617	2.54012e-06	b3236	DJ41_RS12345	A1S_3025	Metabolism,Amino_acid_metabolism,Cysteine_and_methionine_metabolism,Carbohydrate_metabolism,Energy_metabolism,Pyruvate_metabolism,Citrate_cycle_(TCA_cycle),Glyoxylate_and_dicarboxylate_metabolism,Methane_metabolism
479	glcB	-0.50767	-0.209935	E. coli		0.435401	0.00416684	b2976	DJ41_RS19440	A1S_1601	Metabolism,Carbohydrate_metabolism,Pyruvate_metabolism,Glyoxylate_and_dicarboxylate_metabolism
485	fabI	2.40964	-0.200929	E. coli		0.40333	4.8807e-06	b1288	DJ41_RS07320	A1S_0534	Metabolism,Biosynthesis_of_other_secondary_metabolites,Metabolism_of_cofactors_and_vitamins,Brite_Hierarchies,Protein_families:_metabolism,Lipid_metabolism,Fatty_acid_biosynthesis,Biotin_metabolism,Lipid_biosynthesis_proteins,Prodigiosin_biosynthesis
486	mlaD	-0.43316	-0.200226	E. coli		0.189557	0.00347489	b3193	DJ41_RS11945	A1S_3101	Brite_Hierarchies,Protein_families:_signaling_and_cellular_processes,Transporters,Environmental_Information_Processing,Membrane_transport,ABC_transporters
487	cysD	-2.33933	-0.198896	E. coli		0.352656	8.03004e-06	b2752	DJ41_RS05635	A1S_1000	Metabolism,Biosynthesis_of_other_secondary_metabolites,Monobactam_biosynthesis,Nucleotide_metabolism,Energy_metabolism,Purine_metabolism,Metabolism_of_other_amino_acids,Sulfur_metabolism,Selenocompound_metabolism
488	yejE	-2.32256	-0.194192	E. coli		0.258216	4.49782e-06	b2179	DJ41_RS04510	A1S_1058	Brite_Hierarchies,Protein_families:_signaling_and_cellular_processes,Transporters,Environmental_Information_Processing,Membrane_transport,ABC_transporters
489	mfd	0.329753	-0.185308	E. coli		0.243807	0.04076	b1114	DJ41_RS19330	A1S_1623	Genetic_Information_Processing,Brite_Hierarchies,Protein_families:_genetic_information_processing,Replication_and_repair,DNA_repair_and_recombination_proteins,Nucleotide_excision_repair
491	gshB	-1.09019	-0.18394	E. coli		0.289907	3.87511e-05	b2947	DJ41_RS10440	A1S_3337	Metabolism,Amino_acid_metabolism,Cysteine_and_methionine_metabolism,Metabolism_of_other_amino_acids,Glutathione_metabolism
494	cobT	-1.57348	-0.168198	E. coli		0.456157	0.000596069	b1991	DJ41_RS19150	A1S_1660	Metabolism,Metabolism_of_cofactors_and_vitamins,Porphyrin_and_chlorophyll_metabolism
495	bamD	1.21708	-0.165447	E. coli		0.329754	1.77945e-05	b2595	DJ41_RS04695	A1S_0840	Brite_Hierarchies,Protein_families:_signaling_and_cellular_processes,Transporters,Steve: Sigma 24
498	glnG	1.8665	-0.159484	E. coli	glnG	0.539585	5.25082e-06	b3868	DJ41_RS17320	A1S_1978	Brite_Hierarchies,Protein_families:_signaling_and_cellular_processes,Environmental_Information_Processing,Signal_transduction,Two-component_system
499	hchA	2.9686	-0.156751	E. coli		0.431729	1.43062e-06	b1967	DJ41_RS13380	A1S_2765	Metabolism,Carbohydrate_metabolism,Brite_Hierarchies,Protein_families:_metabolism,Peptidases,Pyruvate_metabolism
500	ftsQ	-3.05218	-0.155008	E. coli		0.284045	7.27419636290234e-7	b0093	DJ41_RS10420	A1S_3333	Brite_Hierarchies,Protein_families:_genetic_information_processing,Chromosome_and_associated_proteins
503	atpB	-0.895668	-0.153447	E. coli		0.448821	0.000749187	b3738	DJ41_RS09070	A1S_0148	Metabolism,Brite_Hierarchies,Protein_families:_genetic_information_processing,Chaperones_and_folding_catalysts,Protein_families:_metabolism,Energy_metabolism,Oxidative_phosphorylation,Photosynthesis_proteins
505	leuD	-1.08639	-0.147029	E. coli		0.449474	0.00405555	b0071	DJ41_RS07850	A1S_0418	Metabolism,Amino_acid_metabolism,Carbohydrate_metabolism,C5-Branched_dibasic_acid_metabolism,Valine,_leucine_and_isoleucine_biosynthesis
506	nirB	1.07069	-0.146386	E. coli		0.494337	0.0035088	b3365	DJ41_RS17185	A1S_2005	Metabolism,Energy_metabolism,Nitrogen_metabolism
507	lepB	1.05376	-0.14597	E. coli		0.363011	0.000147524	b2568	DJ41_RS14425	A1S_2521	Genetic_Information_Processing,Folding,_sorting_and_degradation,Brite_Hierarchies,Protein_families:_metabolism,Protein_export,Peptidases,Cellular_Processes,Cellular_community_-_prokaryotes,Quorum_sensing
508	lgt	-0.711874	-0.144766	E. coli		0.580967	0.000773994	b2828	DJ41_RS07625	A1S_0460	Unclassified:_metabolism,Enzymes_with_EC_numbers
510	mobA	0.746763	-0.143863	E. coli		0.388278	0.000639971	b3857	DJ41_RS17200	A1S_2001	Metabolism,Metabolism_of_cofactors_and_vitamins,Folate_biosynthesis
511	fre	1.3819	-0.141199	E. coli	antC	0.536028	7.96561e-06	b3844	DJ41_RS18705		Metabolism,Metabolism_of_cofactors_and_vitamins,Riboflavin_metabolism,Porphyrin_and_chlorophyll_metabolism
513	ubiH	0.953192	-0.138162	E. coli		0.346155	0.000104292	b2907	DJ41_RS04425	A1S_1040	Metabolism,Metabolism_of_cofactors_and_vitamins,Ubiquinone_and_other_terpenoid-quinone_biosynthesis
514	mlaF	0.995332	-0.137984	E. coli		0.607195	5.66187e-05	b3195	DJ41_RS11935	A1S_3103	Brite_Hierarchies,Protein_families:_signaling_and_cellular_processes,Transporters,Environmental_Information_Processing,Membrane_transport,ABC_transporters
515	baeR	-0.671673	-0.132738	E. coli		0.355784	0.000831108	b2079	DJ41_RS12915	A1S_2883	Brite_Hierarchies,Protein_families:_signaling_and_cellular_processes,Environmental_Information_Processing,Signal_transduction,Two-component_system
517	hemD	-0.302106	-0.123414	E. coli		0.450664	0.0349449	b3804	DJ41_RS08595	A1S_0263	Metabolism,Metabolism_of_cofactors_and_vitamins,Porphyrin_and_chlorophyll_metabolism
518	adk	1.40637	-0.120475	E. coli		0.429373	4.59702e-05	b0474	DJ41_RS05745	A1S_1023	Metabolism,Metabolism_of_cofactors_and_vitamins,Brite_Hierarchies,Protein_families:_signaling_and_cellular_processes,Exosome,Nucleotide_metabolism,Purine_metabolism,Thiamine_metabolism
519	ykgJ	-0.99352	-0.117268	E. coli		0.614013	0.000982669	b0288	DJ41_RS10360	A1S_3322	Poorly_characterized,Function_unknown
521	znuB	-2.19862	-0.113123	E. coli		0.550536	0.000182879	b1859	DJ41_RS09095	A1S_0143	Brite_Hierarchies,Protein_families:_signaling_and_cellular_processes,Transporters,Environmental_Information_Processing,Membrane_transport,ABC_transporters
522	yfdV	-0.910383	-0.111468	E. coli		0.675269	0.0113316	b2372	DJ41_RS12645	A1S_2827	Poorly_characterized,Function_unknown
523	hda	1.3581	-0.108175	E. coli		0.513701	1.80317e-05	b2496	DJ41_RS14195	A1S_2603	Brite_Hierarchies,Protein_families:_genetic_information_processing,DNA_replication_proteins
524	guaD	-0.6033	-0.105923	E. coli		0.513148	0.00746469	b2883	DJ41_RS10060		Metabolism,Nucleotide_metabolism,Purine_metabolism
525	yfiH	-0.586385	-0.104484	E. coli		0.578524	0.00527069	b2593	DJ41_RS04705	A1S_0842	Unclassified:_metabolism,Enzymes_with_EC_numbers
527	csrA	-1.30898	-0.0895953	E. coli		0.765457	0.000104292	b2696	DJ41_RS20855	A1S_1141	Brite_Hierarchies,Protein_families:_genetic_information_processing,Messenger_RNA_biogenesis,Environmental_Information_Processing,Cellular_Processes,Cellular_community_-_prokaryotes,Biofilm_formation_-_Escherichia_coli,Signal_transduction,Two-component_system
528	folK	1.44174	-0.0879498	E. coli		0.689392	0.000457328	b0142	DJ41_RS07095	A1S_0584	Metabolism,Metabolism_of_cofactors_and_vitamins,Folate_biosynthesis
529	aroE	-3.23253	-0.087901	E. coli		0.755331	4.87434555479253e-7	b3281	DJ41_RS11900	A1S_3109	Metabolism,Amino_acid_metabolism,Phenylalanine,_tyrosine_and_tryptophan_biosynthesis
530	gabP	-1.51099	-0.0840297	E. coli		0.734468	0.000984926	b2663	DJ41_RS16095	A1S_2231	Brite_Hierarchies,Protein_families:_signaling_and_cellular_processes,Transporters
531	wrbA	-1.96498	-0.0831303	E. coli		0.634659	0.000168499	b1004	DJ41_RS12295	A1S_3036	Metabolism,Metabolism_of_cofactors_and_vitamins,Ubiquinone_and_other_terpenoid-quinone_biosynthesis
532	fabR	2.32121	-0.0824027	E. coli		0.798715	1.16112e-06	b3963	DJ41_RS14740	A1S_2460	Brite_Hierarchies,Protein_families:_genetic_information_processing,Transcription_factors
533	secG	2.54286	-0.0771496	E. coli		0.75165	7.03222745904959e-7	b3175	DJ41_RS08265	A1S_0331	Genetic_Information_Processing,Folding,_sorting_and_degradation,Brite_Hierarchies,Protein_families:_signaling_and_cellular_processes,Protein_export,Environmental_Information_Processing,Membrane_transport,Bacterial_secretion_system,Secretion_system,Cellular_Processes,Cellular_community_-_prokaryotes,Quorum_sensing
534	cbl	1.31125	-0.0711016	E. coli		0.844077	4.99867e-05	b1987	DJ41_RS14355	A1S_2537	Brite_Hierarchies,Protein_families:_genetic_information_processing,Transcription_factors
537	astC	2.0645	-0.0639682	E. coli	argD	0.77539	0.00120424	b1748	DJ41_RS11785		Metabolism,Amino_acid_metabolism,Brite_Hierarchies,Protein_families:_metabolism,Amino_acid_related_enzymes,Arginine_and_proline_metabolism
538	rsmB	-0.509785	-0.0623552	E. coli		0.744213	0.00971882	b3289	DJ41_RS11015	A1S_3457	Brite_Hierarchies,Protein_families:_genetic_information_processing,Ribosome_biogenesis
539	carA	-3.73067	-0.0590806	E. coli		0.8307	8.57287e-05	b0032	DJ41_RS13760	A1S_2686	Metabolism,Amino_acid_metabolism,Nucleotide_metabolism,Pyrimidine_metabolism,Alanine,_aspartate_and_glutamate_metabolism
541	sdhD	1.45811	-0.0544812	E. coli		0.759648	0.0123636	b0722	DJ41_RS13650	A1S_2712	Metabolism,Carbohydrate_metabolism,Energy_metabolism,Butanoate_metabolism,Citrate_cycle_(TCA_cycle),Oxidative_phosphorylation
542	yjjV	-1.7114	-0.0536737	E. coli		0.826397	0.000341809	b4378	DJ41_RS07230	A1S_0557	Unclassified:_metabolism,Enzymes_with_EC_numbers
543	zapA	0.882041	-0.0521903	E. coli		0.769377	0.000482245	b2910	DJ41_RS04405	A1S_1036	Brite_Hierarchies,Protein_families:_genetic_information_processing,Chromosome_and_associated_proteins
545	bolA	0.56416	-0.0502287	E. coli		0.763183	0.00145076	b0435	DJ41_RS09195	A1S_0122	Brite_Hierarchies,Protein_families:_genetic_information_processing,Transcription_factors
546	nac	1.91352	-0.0466191	E. coli		0.839441	0.000802839	b1988	DJ41_RS06630	A1S_0729	Brite_Hierarchies,Protein_families:_genetic_information_processing,Transcription_factors
547	pdxH	0.927396	-0.0434574	E. coli		0.840374	0.000149119	b1638	DJ41_RS10345	A1S_3319	Metabolism,Metabolism_of_cofactors_and_vitamins,Vitamin_B6_metabolism
548	gpsA	0.468619	-0.0410803	E. coli		0.84397	0.00786302	b3608	DJ41_RS15970	A1S_2257	Metabolism,Lipid_metabolism,Glycerophospholipid_metabolism
549	cysE	0.937449	-0.0394208	E. coli		0.902922	0.000224512	b3607	DJ41_RS20385	A1S_1407	Metabolism,Amino_acid_metabolism,Cysteine_and_methionine_metabolism,Energy_metabolism,Sulfur_metabolism
550	recJ	-1.71798	-0.0392277	E. coli		0.866072	3.57818e-06	b2892	DJ41_RS10340	A1S_3318	Genetic_Information_Processing,Brite_Hierarchies,Protein_families:_genetic_information_processing,Replication_and_repair,DNA_repair_and_recombination_proteins,Mismatch_repair,Homologous_recombination,Base_excision_repair
551	galE	0.617655	-0.0388662	E. coli		0.769868	0.000631137	b0759	DJ41_RS09475	A1S_0065	Metabolism,Carbohydrate_metabolism,Amino_sugar_and_nucleotide_sugar_metabolism,Galactose_metabolism
552	yfgO	1.36433	-0.0380909	E. coli		0.822169	1.99097e-05	b2493	DJ41_RS14190	A1S_2604	Brite_Hierarchies,Protein_families:_signaling_and_cellular_processes,Transporters
553	eutC	-0.598175	-0.0366944	E. coli		0.876224	0.00634151	b2440	DJ41_RS16810		Metabolism,Lipid_metabolism,Glycerophospholipid_metabolism
554	sbmA	1.02823	-0.0268955	E. coli		0.881109	0.000137717	b0377	DJ41_RS13255	A1S_2790	Brite_Hierarchies,Protein_families:_signaling_and_cellular_processes,Transporters,Steve: Sigma 24,Steve: CpxR
556	holC	0.381929	-0.0216266	E. coli		0.899698	0.0436538	b4259	DJ41_RS08765	A1S_0226	Metabolism,Genetic_Information_Processing,Brite_Hierarchies,Protein_families:_genetic_information_processing,Replication_and_repair,Nucleotide_metabolism,Pyrimidine_metabolism,Purine_metabolism,DNA_repair_and_recombination_proteins,DNA_replication,DNA_replication_proteins,Mismatch_repair,Homologous_recombination
562	yhbJ	-0.973189	0.000277563	E. coli		0.998794	4.3156e-05	b3205	DJ41_RS07080	A1S_0588	Brite_Hierarchies,Protein_families:_genetic_information_processing,Messenger_RNA_biogenesis
563	ribA	0.537298	0.00031069	E. coli		0.999193	0.00105463	b1277	DJ41_RS11910	A1S_3107	Metabolism,Metabolism_of_cofactors_and_vitamins,Folate_biosynthesis,Riboflavin_metabolism,Cellular_Processes,Cellular_community_-_prokaryotes,Quorum_sensing
564	efp	0.959118	0.00351028	E. coli		0.981523	0.00094433	b4147	DJ41_RS14930	A1S_2419	Brite_Hierarchies,Protein_families:_genetic_information_processing,Translation_factors
565	ispF	-2.48851	0.0078438	E. coli	ispF	0.963713	1.48055e-06	b2746	DJ41_RS17300	A1S_1982	Metabolism,Metabolism_of_terpenoids_and_polyketides,Terpenoid_backbone_biosynthesis
566	waaG	-1.97367	0.00869584	E. coli		0.956569	9.54997e-05	b3631	DJ41_RS13010	A1S_2899	Metabolism,Brite_Hierarchies,Protein_families:_metabolism,Glycan_biosynthesis_and_metabolism,Lipopolysaccharide_biosynthesis,Lipopolysaccharide_biosynthesis_proteins,Glycosyltransferases
567	gltA	1.3689	0.00934234	E. coli	gltA	0.95642	0.00277864	b0720	DJ41_RS13640	A1S_2710	Metabolism,Carbohydrate_metabolism,Citrate_cycle_(TCA_cycle),Glyoxylate_and_dicarboxylate_metabolism
568	purT	-2.08537	0.0106389	E. coli		0.953638	5.41365e-05	b1849	DJ41_RS20055	A1S_1475	Metabolism,Metabolism_of_cofactors_and_vitamins,Nucleotide_metabolism,One_carbon_pool_by_folate,Purine_metabolism
569	hcaR	0.91617	0.0127812	E. coli		0.962189	0.00733659	b2537	DJ41_RS07900	A1S_0410	Brite_Hierarchies,Protein_families:_genetic_information_processing,Transcription_factors
570	trmJ	1.32701	0.0129851	E. coli		0.945711	5.73977e-06	b2532	DJ41_RS20110	A1S_1464	Brite_Hierarchies,Protein_families:_genetic_information_processing,Transfer_RNA_biogenesis
571	yceD	0.893142	0.0147075	E. coli		0.94428	0.00044812	b1088	DJ41_RS06195	A1S_0815	Poorly_characterized,Function_unknown
572	nusA	-1.4959	0.0170903	E. coli	nusA	0.939976	1.24353e-05	b3169	DJ41_RS08245	A1S_0335	Brite_Hierarchies,Protein_families:_genetic_information_processing,Ribosome_biogenesis,Transcription_machinery
573	yahK	-1.23787	0.0180878	E. coli		0.941224	5.48018e-05	b0325	DJ41_RS18295	A1S_1788	Unclassified:_metabolism,Enzymes_with_EC_numbers
575	fadL	2.77689	0.0242676	E. coli		0.873593	2.29324e-06	b2344	DJ41_RS06820	A1S_0693	Brite_Hierarchies,Protein_families:_signaling_and_cellular_processes,Transporters
576	feaB	1.8894	0.0243427	E. coli		0.896904	2.52171e-05	b1385	DJ41_RS17980	A1S_1852	Metabolism,Amino_acid_metabolism,Phenylalanine_metabolism,Xenobiotics_biodegradation_and_metabolism,Styrene_degradation
577	glpE	2.61477	0.0260294	E. coli		0.922423	3.78029e-06	b3425	DJ41_RS20380	A1S_1408	Metabolism,Energy_metabolism,Sulfur_metabolism
579	edd	-1.31167	0.0318749	E. coli		0.912381	0.000283335	b1851	DJ41_RS07465	A1S_0483	Metabolism,Carbohydrate_metabolism,Pentose_phosphate_pathway
580	yfeW	-0.550549	0.0322616	E. coli		0.889061	0.00319124	b2430	DJ41_RS08135	A1S_0359	Metabolism,Brite_Hierarchies,Protein_families:_metabolism,Peptidases,Glycan_biosynthesis_and_metabolism,Peptidoglycan_biosynthesis,Peptidoglycan_biosynthesis_and_degradation_proteins
581	purD	-2.17238	0.0323375	E. coli		0.901333	0.000429325	b4005	DJ41_RS16405	A1S_2189	Metabolism,Nucleotide_metabolism,Purine_metabolism
582	fadD	3.00573	0.0335856	E. coli		0.892214	1.0301e-06	b1805	DJ41_RS18145	A1S_1815	Metabolism,Brite_Hierarchies,Protein_families:_signaling_and_cellular_processes,Exosome,Protein_families:_metabolism,Cellular_Processes,Cellular_community_-_prokaryotes,Quorum_sensing,Lipid_metabolism,Fatty_acid_biosynthesis,Lipid_biosynthesis_proteins,Fatty_acid_degradation
583	yfcF	1.25678	0.0350608	E. coli		0.84397	2.12774e-05	b2301	DJ41_RS20360	A1S_1412	Metabolism,Brite_Hierarchies,Protein_families:_signaling_and_cellular_processes,Transporters,Metabolism_of_other_amino_acids,Glutathione_metabolism
585	hflX	-0.282715	0.0394668	E. coli		0.789979	0.036524	b4173	DJ41_RS12490	A1S_2991	Brite_Hierarchies,Protein_families:_genetic_information_processing,Ribosome_biogenesis
586	ampD	-1.19852	0.040263	E. coli		0.837261	5.6273e-05	b0110	DJ41_RS09580	A1S_0045	Brite_Hierarchies,Protein_families:_metabolism,Peptidoglycan_biosynthesis_and_degradation_proteins
588	trxA	1.88987	0.0451177	E. coli		0.862018	1.85353e-05	b3781	DJ41_RS06990	A1S_0606	Brite_Hierarchies,Protein_families:_genetic_information_processing,Chaperones_and_folding_catalysts
589	lptB	0.705542	0.0480312	E. coli		0.721691	0.00049552	b3201	DJ41_RS21805	A1S_1240	Brite_Hierarchies,Protein_families:_signaling_and_cellular_processes,Transporters,Environmental_Information_Processing,Membrane_transport,ABC_transporters,Steve: Sigma 24
590	lplT	-1.37437	0.052131	E. coli		0.851582	0.000100688	b2835	DJ41_RS16670	A1S_2133	Brite_Hierarchies,Protein_families:_signaling_and_cellular_processes,Transporters
591	betI	3.68932	0.0557642	E. coli		0.796257	7.58236e-06	b0313	DJ41_RS05280	A1S_0928	Brite_Hierarchies,Protein_families:_genetic_information_processing,Transcription_factors
592	carB	-2.61665	0.0569124	E. coli	carB	0.744364	0.000134742	b0033	DJ41_RS13755	A1S_2687	Metabolism,Amino_acid_metabolism,Nucleotide_metabolism,Pyrimidine_metabolism,Alanine,_aspartate_and_glutamate_metabolism
594	xerC	-1.01005	0.0606045	E. coli		0.821638	0.000238813	b3811	DJ41_RS14070	A1S_2629	Brite_Hierarchies,Protein_families:_genetic_information_processing,Chromosome_and_associated_proteins
595	ppsA	1.40592	0.0618422	E. coli		0.696016	0.000881738	b1702	DJ41_RS16520	A1S_2164	Metabolism,Carbohydrate_metabolism,Energy_metabolism,Pyruvate_metabolism,Methane_metabolism
597	panC	1.05844	0.0671567	E. coli		0.678076	8.76075e-05	b0133	DJ41_RS07085	A1S_0587	Metabolism,Metabolism_of_cofactors_and_vitamins,Pantothenate_and_CoA_biosynthesis,Metabolism_of_other_amino_acids,beta-Alanine_metabolism
599	hcaC	-1.2053	0.0754965	E. coli		0.866591	0.0012171	b2540	DJ41_RS05365	A1S_0945	Metabolism,Amino_acid_metabolism,Phenylalanine_metabolism
600	recO	-0.751336	0.0772637	E. coli		0.663331	0.00130068	b2565	DJ41_RS14450	A1S_2517	Genetic_Information_Processing,Brite_Hierarchies,Protein_families:_genetic_information_processing,Replication_and_repair,DNA_repair_and_recombination_proteins,Homologous_recombination
601	nrdB	-1.71554	0.0820776	E. coli		0.77539	6.52139e-06	b2235	DJ41_RS06550	A1S_0746	Metabolism,Brite_Hierarchies,Protein_families:_genetic_information_processing,Nucleotide_metabolism,Pyrimidine_metabolism,Purine_metabolism,DNA_repair_and_recombination_proteins
602	hisS	0.348359	0.0827908	E. coli		0.665125	0.0108704	b2514	DJ41_RS07375	A1S_0503	Genetic_Information_Processing,Brite_Hierarchies,Protein_families:_genetic_information_processing,Translation,Protein_families:_metabolism,Aminoacyl-tRNA_biosynthesis,Amino_acid_related_enzymes,Transfer_RNA_biogenesis
603	pdxA	-0.669447	0.0867919	E. coli		0.55583	0.00108404	b0052	DJ41_RS12460	A1S_2999	Metabolism,Metabolism_of_cofactors_and_vitamins,Vitamin_B6_metabolism
606	thiL	1.94508	0.091276	E. coli		0.579299	3.22104e-06	b0417	DJ41_RS10705	A1S_3391	Metabolism,Metabolism_of_cofactors_and_vitamins,Thiamine_metabolism
607	marR	4.41896	0.0930453	E. coli		0.799589	2.74545662577314e-7	b1530	DJ41_RS06930	A1S_0618	Brite_Hierarchies,Protein_families:_genetic_information_processing,Transcription_factors
609	entF	-5.69331	0.0947611	E. coli		0.699654	2.50802927699236e-7	b0586	DJ41_RS09230	A1S_0115	Metabolism,Brite_Hierarchies,Protein_families:_metabolism,Metabolism_of_terpenoids_and_polyketides,Biosynthesis_of_siderophore_group_nonribosomal_peptides,Polyketide_biosynthesis_proteins
610	cusR	2.54782	0.095602	E. coli		0.653597	1.50046e-06	b0571	DJ41_RS16275		Brite_Hierarchies,Protein_families:_signaling_and_cellular_processes,Environmental_Information_Processing,Signal_transduction,Two-component_system,Antimicrobial_resistance_genes
611	ftsA	-1.70904	0.0971372	E. coli		0.600987	2.61105e-05	b0094	DJ41_RS10415	A1S_3332	Brite_Hierarchies,Protein_families:_genetic_information_processing,Protein_families:_signaling_and_cellular_processes,Chromosome_and_associated_proteins,Cytoskeleton_proteins
613	ilvD	-0.9138	0.100245	E. coli		0.608529	0.000319587	b3771	DJ41_RS11005	A1S_3455	Metabolism,Amino_acid_metabolism,Metabolism_of_cofactors_and_vitamins,Valine,_leucine_and_isoleucine_biosynthesis,Pantothenate_and_CoA_biosynthesis
614	tpiA	1.47704	0.100542	E. coli		0.682755	0.000349815	b3919	DJ41_RS08270	A1S_0330	Metabolism,Carbohydrate_metabolism,Brite_Hierarchies,Protein_families:_signaling_and_cellular_processes,Exosome,Glycolysis_/_Gluconeogenesis,Fructose_and_mannose_metabolism,Inositol_phosphate_metabolism
615	gltD	-6.10168	0.102497	E. coli		0.726855	1.53225779149114e-7	b3213	DJ41_RS11530	A1S_3182	Metabolism,Amino_acid_metabolism,Alanine,_aspartate_and_glutamate_metabolism,Energy_metabolism,Nitrogen_metabolism
616	modE	1.84806	0.102565	E. coli		0.829738	2.23726e-06	b0761	DJ41_RS18690		Brite_Hierarchies,Protein_families:_genetic_information_processing,Transcription_factors
617	dcm	2.29311	0.104228	E. coli		0.684412	8.73545474883109e-7	b1961	DJ41_RS18380		Metabolism,Amino_acid_metabolism,Cysteine_and_methionine_metabolism,Brite_Hierarchies,Protein_families:_genetic_information_processing,Protein_families:_signaling_and_cellular_processes,Prokaryotic_defense_system,Chromosome_and_associated_proteins,DNA_replication_proteins
618	lptG	-1.10726	0.104547	E. coli		0.509941	4.33347e-05	b4262	DJ41_RS08750	A1S_0229	Brite_Hierarchies,Protein_families:_signaling_and_cellular_processes,Transporters,Environmental_Information_Processing,Membrane_transport,ABC_transporters
619	cfa	-1.49589	0.105367	E. coli		0.653441	3.1238e-05	b1661	DJ41_RS16305		Unclassified:_metabolism,Enzymes_with_EC_numbers
620	hfq	0.649587	0.106988	E. coli		0.501175	0.000398276	b4172	DJ41_RS16770	A1S_3785	Genetic_Information_Processing,Folding,_sorting_and_degradation,Brite_Hierarchies,Protein_families:_genetic_information_processing,RNA_degradation,Messenger_RNA_biogenesis,Chromosome_and_associated_proteins,Cellular_Processes,Cellular_community_-_prokaryotes,Quorum_sensing
621	nnr	-1.01525	0.107019	E. coli		0.623572	0.000188287	b4167	DJ41_RS19790	A1S_1513	Unclassified:_metabolism,Enzymes_with_EC_numbers
622	yqeB	-1.63991	0.10834	E. coli		0.635165	0.000915543	b2875	DJ41_RS15125	A1S_2362	Unclassified:_genetic_information_processing,Protein_processing
623	rsfS	3.11395	0.113992	E. coli		0.644873	2.29141545419231e-7	b0637	DJ41_RS07160	A1S_0570	Brite_Hierarchies,Protein_families:_genetic_information_processing,Ribosome_biogenesis
624	arsC	-1.22078	0.116127	E. coli		0.75651	0.000744717	b3503	DJ41_RS20160	A1S_1452	Unclassified:_metabolism,Enzymes_with_EC_numbers
625	moaA	1.34059	0.117246	E. coli		0.77539	6.54138e-05	b0781	DJ41_RS17205	A1S_1999	Metabolism,Metabolism_of_cofactors_and_vitamins,Genetic_Information_Processing,Folding,_sorting_and_degradation,Folate_biosynthesis,Sulfur_relay_system
627	npr	-1.55185	0.120175	E. coli		0.542967	2.24778e-05	b3206	DJ41_RS07075	A1S_0589	Brite_Hierarchies,Protein_families:_signaling_and_cellular_processes,Transporters,Environmental_Information_Processing,Membrane_transport,Phosphotransferase_system_(PTS)
628	chrR	2.58217	0.121232	E. coli		0.481595	1.62713e-06	b3713	DJ41_RS09775	A1S_0017	Unclassified:_metabolism,Secondary_metabolism
629	osmC	3.34138	0.122961	E. coli		0.621031	3.3041673457572e-7	b1482	DJ41_RS22870		Unclassified:_genetic_information_processing,Protein_processing
630	nepI	1.82109	0.123091	E. coli		0.493336	6.0776e-05	b3662	DJ41_RS09015	A1S_0161	Brite_Hierarchies,Protein_families:_signaling_and_cellular_processes,Transporters
631	crp	-0.955135	0.125225	E. coli		0.559137	0.000135589	b3357	DJ41_RS21195	A1S_1182	Brite_Hierarchies,Protein_families:_genetic_information_processing,Transcription_factors,Environmental_Information_Processing,Cellular_Processes,Cellular_community_-_prokaryotes,Quorum_sensing,Biofilm_formation_-_Escherichia_coli,Signal_transduction,Two-component_system
632	fadM	0.480201	0.125292	E. coli		0.730362	0.0356169	b0443	DJ41_RS08580	A1S_0267	Brite_Hierarchies,Protein_families:_metabolism,Lipid_biosynthesis_proteins,Steve: Sigma 24
633	minC	-0.913903	0.125575	E. coli		0.487888	0.000125989	b1176	DJ41_RS04890	A1S_0881	Brite_Hierarchies,Protein_families:_genetic_information_processing,Protein_families:_signaling_and_cellular_processes,Chromosome_and_associated_proteins,Cytoskeleton_proteins
634	nfuA	2.64484	0.127942	E. coli		0.685392	1.34735e-06	b3414	DJ41_RS05535	A1S_0979	Unclassified:_genetic_information_processing,Protein_processing
635	astC	2.0645	0.12847	E. coli	argD	0.623514	0.00120424	b1748	DJ41_RS20605		Metabolism,Amino_acid_metabolism,Brite_Hierarchies,Protein_families:_metabolism,Amino_acid_related_enzymes,Arginine_and_proline_metabolism
636	grxD	3.54364	0.130163	E. coli		0.651252	7.73849849817505e-7	b1654	DJ41_RS17555	A1S_1937	Brite_Hierarchies,Protein_families:_genetic_information_processing,Chaperones_and_folding_catalysts,Mitochondrial_biogenesis
637	gltB	-6.11745	0.13043	E. coli	gltB	0.545234	1.57603490180701e-7	b3212	DJ41_RS11525	A1S_3185	Metabolism,Amino_acid_metabolism,Brite_Hierarchies,Protein_families:_metabolism,Peptidases,Alanine,_aspartate_and_glutamate_metabolism,Energy_metabolism,Nitrogen_metabolism
638	dam	-1.29266	0.131427	E. coli		0.608868	7.63032e-06	b3387	DJ41_RS21635		Genetic_Information_Processing,Brite_Hierarchies,Protein_families:_genetic_information_processing,Protein_families:_signaling_and_cellular_processes,Prokaryotic_defense_system,Replication_and_repair,DNA_repair_and_recombination_proteins,DNA_replication_proteins,Mismatch_repair
641	acnB	1.71202	0.134006	E. coli		0.398361	0.000137356	b0118	DJ41_RS16690		Metabolism,Carbohydrate_metabolism,Citrate_cycle_(TCA_cycle),Glyoxylate_and_dicarboxylate_metabolism,Propanoate_metabolism
642	cca	1.48334	0.13421	E. coli	cca	0.54365	5.73977e-06	b3056	DJ41_RS15230	A1S_2339	Brite_Hierarchies,Protein_families:_genetic_information_processing,Transfer_RNA_biogenesis
643	nac	1.91352	0.134907	E. coli		0.42613	0.000802839	b1988	DJ41_RS06645	A1S_0726	Brite_Hierarchies,Protein_families:_genetic_information_processing,Transcription_factors
644	rne	-1.59943	0.135343	E. coli		0.541939	8.38457e-06	b1084	DJ41_RS07930	A1S_0403	Genetic_Information_Processing,Folding,_sorting_and_degradation,Brite_Hierarchies,Protein_families:_genetic_information_processing,RNA_degradation,Messenger_RNA_biogenesis,Ribosome_biogenesis
646	ygbT	-0.632912	0.137629	E. coli		0.532559	0.00890727	b2755	DJ41_RS05120		Brite_Hierarchies,Protein_families:_genetic_information_processing,Protein_families:_signaling_and_cellular_processes,Prokaryotic_defense_system,DNA_repair_and_recombination_proteins
647	bepA	2.36585	0.138281	E. coli		0.3402	8.60869632356374e-7	b2494	DJ41_RS16020	A1S_2247	Brite_Hierarchies,Protein_families:_metabolism,Peptidases,Steve: Sigma 24
648	lpxD	-1.50136	0.139233	E. coli		0.63	8.17658e-06	b0179	DJ41_RS17375	A1S_1967	Metabolism,Brite_Hierarchies,Protein_families:_metabolism,Glycan_biosynthesis_and_metabolism,Lipopolysaccharide_biosynthesis,Lipopolysaccharide_biosynthesis_proteins,Steve: Sigma 24
649	glpG	1.28495	0.141601	E. coli		0.726359	2.66694e-05	b3424	DJ41_RS05530	A1S_0978	Poorly_characterized,General_function_prediction_only
650	yifB	2.56102	0.147526	E. coli		0.401179	2.33793e-06	b3765	DJ41_RS08810		Unclassified:_genetic_information_processing,Protein_processing
652	serB	1.10606	0.158125	E. coli		0.442127	0.000104292	b4388	DJ41_RS10680	A1S_3386	Metabolism,Amino_acid_metabolism,Glycine,_serine_and_threonine_metabolism,Brite_Hierarchies,Protein_families:_metabolism,Energy_metabolism,Methane_metabolism,Protein_phosphatases_and_associated_proteins
654	ratB	1.24051	0.160248	E. coli		0.337124	6.5323e-05	b2618	DJ41_RS04950	A1S_0893	Poorly_characterized,Function_unknown
655	cyoE	-0.984219	0.162507	E. coli		0.702023	0.00762049	b0428	DJ41_RS16490	A1S_2170	Metabolism,Metabolism_of_cofactors_and_vitamins,Brite_Hierarchies,Protein_families:_genetic_information_processing,Mitochondrial_biogenesis,Protein_families:_metabolism,Energy_metabolism,Porphyrin_and_chlorophyll_metabolism,Prenyltransferases,Oxidative_phosphorylation
656	rluE	2.54761	0.163003	E. coli		0.466639	1.48055e-06	b1135	DJ41_RS14645	A1S_2476	Brite_Hierarchies,Protein_families:_genetic_information_processing,Ribosome_biogenesis
658	lptF	-0.333231	0.164908	E. coli		0.249464	0.0217387	b4261	DJ41_RS08755	A1S_0228	Brite_Hierarchies,Protein_families:_signaling_and_cellular_processes,Transporters,Environmental_Information_Processing,Membrane_transport,ABC_transporters
660	dctA	-0.984447	0.168265	E. coli		0.336217	0.00188418	b3528	DJ41_RS15870	A1S_2280	Brite_Hierarchies,Protein_families:_signaling_and_cellular_processes,Transporters,Environmental_Information_Processing,Signal_transduction,Two-component_system
663	mltD	1.15588	0.173502	E. coli		0.406253	6.60983e-05	b0211	DJ41_RS04495	A1S_1055	Brite_Hierarchies,Protein_families:_metabolism,Peptidoglycan_biosynthesis_and_degradation_proteins
664	sbp	0.785607	0.173659	E. coli		0.438789	0.0288116	b3917	DJ41_RS11440	A1S_3207	Metabolism,Brite_Hierarchies,Protein_families:_signaling_and_cellular_processes,Transporters,Energy_metabolism,Environmental_Information_Processing,Membrane_transport,ABC_transporters,Sulfur_metabolism
665	gstB	1.98063	0.179886	E. coli		0.585711	1.03486e-06	b0838	DJ41_RS21260	A1S_1195	Metabolism,Brite_Hierarchies,Protein_families:_signaling_and_cellular_processes,Transporters,Metabolism_of_other_amino_acids,Glutathione_metabolism
666	ppa	1.28524	0.188282	E. coli		0.200898	2.06503e-05	b4226	DJ41_RS08840	A1S_0200	Metabolism,Energy_metabolism,Oxidative_phosphorylation
669	zitB	-3.39975	0.192844	E. coli		0.445334	2.50802927699236e-7	b0752	DJ41_RS11385	A1S_3214	Brite_Hierarchies,Protein_families:_signaling_and_cellular_processes,Transporters
670	fklB	2.72954	0.193748	E. coli		0.170946	1.03486e-06	b4207	DJ41_RS09565	A1S_0048	Brite_Hierarchies,Protein_families:_genetic_information_processing,Chaperones_and_folding_catalysts
671	tsf	-1.28026	0.195523	E. coli		0.397947	0.000113329	b0170	DJ41_RS15315	A1S_2322	Brite_Hierarchies,Protein_families:_genetic_information_processing,Mitochondrial_biogenesis,Translation_factors
672	msrA	0.462756	0.196696	E. coli		0.222803	0.00640622	b4219	DJ41_RS07655	A1S_0455	Unclassified:_metabolism,Enzymes_with_EC_numbers
673	ybaZ	-0.700044	0.198458	E. coli		0.604771	0.00253465	b0454	DJ41_RS13735	A1S_2693	Unclassified:_genetic_information_processing,Replication_and_repair
674	ddlB	-1.71236	0.19961	E. coli		0.226515	4.28133e-06	b0092	DJ41_RS10425	A1S_3334	Metabolism,Brite_Hierarchies,Protein_families:_metabolism,Human_Diseases,Glycan_biosynthesis_and_metabolism,Drug_resistance:_Antimicrobial,Peptidoglycan_biosynthesis,Peptidoglycan_biosynthesis_and_degradation_proteins,Vancomycin_resistance,Metabolism_of_other_amino_acids,D-Alanine_metabolism
675	otsA	1.02534	0.200961	E. coli		0.291651	4.96322e-05	b1896	DJ41_RS06255	A1S_0803	Metabolism,Carbohydrate_metabolism,Brite_Hierarchies,Protein_families:_metabolism,Glycosyltransferases,Starch_and_sucrose_metabolism
676	proC	1.59998	0.206391	E. coli		0.209815	5.73977e-06	b0386	DJ41_RS06970	A1S_0610	Metabolism,Amino_acid_metabolism,Arginine_and_proline_metabolism
677	rng	-1.45783	0.208331	E. coli		0.216016	2.37894e-05	b3247	DJ41_RS13315	A1S_2777	Brite_Hierarchies,Protein_families:_genetic_information_processing,Messenger_RNA_biogenesis,Ribosome_biogenesis
679	yheT	-1.00665	0.209908	E. coli		0.240699	0.000104729	b3353	DJ41_RS17745	A1S_1902	Poorly_characterized,Function_unknown
680	aroD	-1.53832	0.210211	E. coli		0.448821	5.7738e-05	b1693	DJ41_RS17835	A1S_1883	Metabolism,Amino_acid_metabolism,Phenylalanine,_tyrosine_and_tryptophan_biosynthesis
682	glnS	0.918758	0.218091	E. coli		0.175527	5.85214e-05	b0680	DJ41_RS16800	A1S_2108	Genetic_Information_Processing,Brite_Hierarchies,Protein_families:_genetic_information_processing,Translation,Protein_families:_metabolism,Aminoacyl-tRNA_biosynthesis,Amino_acid_related_enzymes,Transfer_RNA_biogenesis
684	bamB	0.671471	0.220791	E. coli		0.167743	0.00277178	b2512	DJ41_RS07365	A1S_0505	Brite_Hierarchies,Protein_families:_signaling_and_cellular_processes,Transporters,Steve: Sigma 24
685	moeB	0.865529	0.221827	E. coli		0.254327	0.000137585	b0826	DJ41_RS16610	A1S_2146	Genetic_Information_Processing,Folding,_sorting_and_degradation,Sulfur_relay_system
686	yhhW	0.568729	0.223051	E. coli		0.270036	0.00184569	b3439	DJ41_RS20805	A1S_1130	Poorly_characterized,Function_unknown
687	umpG	-2.29334	0.223534	E. coli		0.227627	1.57543e-06	b2744	DJ41_RS14875	A1S_2433	Metabolism,Metabolism_of_cofactors_and_vitamins,Nucleotide_metabolism,Pyrimidine_metabolism,Purine_metabolism,Nicotinate_and_nicotinamide_metabolism
688	murI	1.58772	0.227634	E. coli		0.213051	1.70863e-05	b3967	DJ41_RS08040	A1S_0380	Metabolism,Brite_Hierarchies,Protein_families:_metabolism,Peptidoglycan_biosynthesis_and_degradation_proteins,Metabolism_of_other_amino_acids,D-Glutamine_and_D-glutamate_metabolism
689	baeS	-1.36871	0.230785	E. coli		0.185545	1.48103e-05	b2078	DJ41_RS12920	A1S_2884	Brite_Hierarchies,Protein_families:_signaling_and_cellular_processes,Protein_families:_metabolism,Environmental_Information_Processing,Signal_transduction,Two-component_system,Protein_kinases
690	dmlR	-3.21006	0.232385	E. coli		0.244425	1.46433e-05	b1799	DJ41_RS04740	A1S_0848	Brite_Hierarchies,Protein_families:_genetic_information_processing,Transcription_factors
691	ndk	4.69194	0.236001	E. coli		0.21426	4.76445e-06	b2518	DJ41_RS07400	A1S_0498	Metabolism,Brite_Hierarchies,Protein_families:_genetic_information_processing,Nucleotide_metabolism,Pyrimidine_metabolism,Purine_metabolism,Membrane_trafficking
693	pgi	1.89744	0.23891	E. coli		0.151739	3.68009e-06	b4025	DJ41_RS09480	A1S_0064	Metabolism,Carbohydrate_metabolism,Pentose_phosphate_pathway,Brite_Hierarchies,Protein_families:_signaling_and_cellular_processes,Exosome,Glycolysis_/_Gluconeogenesis,Amino_sugar_and_nucleotide_sugar_metabolism,Starch_and_sucrose_metabolism
695	trmI	1.91312	0.243899	E. coli		0.406242	1.53738e-05	b2960	DJ41_RS21280	A1S_1196	Brite_Hierarchies,Protein_families:_genetic_information_processing,Transfer_RNA_biogenesis
697	sixA	2.33533	0.24928	E. coli		0.123125	7.602e-06	b2340	DJ41_RS15975	A1S_2256	Unclassified:_metabolism,Enzymes_with_EC_numbers,Steve: Sigma 24
698	secA	-0.634012	0.249731	E. coli	secA	0.138037	0.00139055	b0098	DJ41_RS12815	A1S_2862	Genetic_Information_Processing,Folding,_sorting_and_degradation,Brite_Hierarchies,Protein_families:_signaling_and_cellular_processes,Protein_export,Environmental_Information_Processing,Membrane_transport,Bacterial_secretion_system,Secretion_system,Cellular_Processes,Cellular_community_-_prokaryotes,Quorum_sensing
699	rluB	1.80206	0.25034	E. coli		0.23939	3.23538e-06	b1269	DJ41_RS06220	A1S_0810	Brite_Hierarchies,Protein_families:_genetic_information_processing,Ribosome_biogenesis
701	bcsC	-1.33066	0.253296	E. coli		0.270215	2.43718e-05	b3530	DJ41_RS07390	A1S_0500	Brite_Hierarchies,Protein_families:_signaling_and_cellular_processes,Transporters
703	mrp	0.695086	0.255286	E. coli		0.206054	0.000445269	b2113	DJ41_RS06365	A1S_0780	Brite_Hierarchies,Protein_families:_genetic_information_processing,Mitochondrial_biogenesis,Chromosome_and_associated_proteins
704	rpiA	1.47254	0.255374	E. coli		0.160979	3.49336e-06	b2914	DJ41_RS17675	A1S_1915	Metabolism,Carbohydrate_metabolism,Pentose_phosphate_pathway
705	fre	1.3819	0.255611	E. coli		0.271938	7.96561e-06	b3844	DJ41_RS21355	A1S_1213	Metabolism,Metabolism_of_cofactors_and_vitamins,Riboflavin_metabolism,Porphyrin_and_chlorophyll_metabolism
706	yggR	-1.33743	0.256711	E. coli		0.283067	0.000122535	b2950	DJ41_RS04970	A1S_0897	Brite_Hierarchies,Protein_families:_signaling_and_cellular_processes,Secretion_system,Bacterial_motility_proteins
707	ssuC	-0.948928	0.259035	E. coli		0.326574	0.0419273	b0934	DJ41_RS09820	A1S_0027	Metabolism,Brite_Hierarchies,Protein_families:_signaling_and_cellular_processes,Transporters,Energy_metabolism,Environmental_Information_Processing,Membrane_transport,ABC_transporters,Sulfur_metabolism
708	chbG	-1.0787	0.261003	E. coli		0.251288	0.00042579	b1733	DJ41_RS14105	A1S_2623	Unclassified:_metabolism,Enzymes_with_EC_numbers
709	oxyR	1.69975	0.261497	E. coli		0.228718	2.32297e-06	b3961	DJ41_RS05595	A1S_0992	Brite_Hierarchies,Protein_families:_genetic_information_processing,Transcription_factors,Cellular_Processes,Cellular_community_-_prokaryotes,Biofilm_formation_-_Escherichia_coli
710	dicA	0.556937	0.261573	E. coli		0.0933224	0.0141643	b1570	DJ41_RS05880		Brite_Hierarchies,Protein_families:_genetic_information_processing,Transcription_factors
711	ybhR	-1.08395	0.264816	E. coli		0.376529	0.000229836	b0792	DJ41_RS19075	A1S_1673	Brite_Hierarchies,Protein_families:_signaling_and_cellular_processes,Transporters
712	yegX	0.403838	0.270235	E. coli		0.244425	0.0241826	b2102	DJ41_RS08895	A1S_0187	Unclassified:_signaling_and_cellular_processes,Structural_proteins
713	aroC	0.637278	0.270529	E. coli		0.114866	0.00287001	b2329	DJ41_RS18980	A1S_1694	Metabolism,Amino_acid_metabolism,Phenylalanine,_tyrosine_and_tryptophan_biosynthesis
714	ispG	-0.90738	0.275586	E. coli		0.0990762	4.96595e-05	b2515	DJ41_RS07380	A1S_0502	Metabolism,Metabolism_of_terpenoids_and_polyketides,Terpenoid_backbone_biosynthesis
715	gabD	-2.05299	0.277269	E. coli	gabD	0.197551	1.86101e-05	b2661	DJ41_RS22495		Metabolism,Amino_acid_metabolism,Metabolism_of_cofactors_and_vitamins,Carbohydrate_metabolism,Alanine,_aspartate_and_glutamate_metabolism,Butanoate_metabolism,Nicotinate_and_nicotinamide_metabolism,Lysine_degradation,Tyrosine_metabolism
716	dapE	-0.332687	0.278159	E. coli		0.143964	0.025444	b2472	DJ41_RS12555	A1S_2810	Metabolism,Amino_acid_metabolism,Lysine_biosynthesis
717	rluC	1.20031	0.29583	E. coli		0.161693	1.4776e-05	b1086	DJ41_RS07925		Brite_Hierarchies,Protein_families:_genetic_information_processing,Ribosome_biogenesis
718	nusB	2.0329	0.295852	E. coli		0.0887355	2.42471e-06	b0416	DJ41_RS10700	A1S_3390	Brite_Hierarchies,Protein_families:_genetic_information_processing,Ribosome_biogenesis,Transcription_machinery
719	nikR	-1.32177	0.299389	E. coli		0.432823	0.00169715	b3481	DJ41_RS22080	A1S_1282	Brite_Hierarchies,Protein_families:_genetic_information_processing,Transcription_factors
720	bfr	-0.937159	0.300947	E. coli		0.692038	0.0003094	b3336	DJ41_RS11570	A1S_3175	Metabolism,Metabolism_of_cofactors_and_vitamins,Porphyrin_and_chlorophyll_metabolism
721	hemL	1.92109	0.302346	E. coli		0.16516	2.52648e-06	b0154	DJ41_RS14715	A1S_2464	Metabolism,Metabolism_of_cofactors_and_vitamins,Brite_Hierarchies,Protein_families:_metabolism,Amino_acid_related_enzymes,Porphyrin_and_chlorophyll_metabolism
724	ppk	0.52898	0.307914	E. coli		0.0781854	0.0011438	b2501	DJ41_RS05585	A1S_0990	Metabolism,Genetic_Information_Processing,Folding,_sorting_and_degradation,Brite_Hierarchies,Protein_families:_genetic_information_processing,RNA_degradation,Messenger_RNA_biogenesis,Energy_metabolism,Oxidative_phosphorylation
725	ycaQ	-0.545697	0.311106	E. coli		0.244425	0.0311447	b0916	DJ41_RS22220	A1S_1317	Poorly_characterized,Function_unknown
726	pppA	-1.05007	0.315167	E. coli		0.0856457	0.000761727	b2972	DJ41_RS08285	A1S_0327	Brite_Hierarchies,Protein_families:_signaling_and_cellular_processes,Protein_families:_metabolism,Peptidases,Secretion_system,Bacterial_motility_proteins
728	puuB	-1.79165	0.316913	E. coli		0.108585	0.00521972	b1301	DJ41_RS20570	A1S_1084	Metabolism,Amino_acid_metabolism,Arginine_and_proline_metabolism
729	tynA	1.03486	0.319298	E. coli	tynA	0.101119	0.000247095	b1386	DJ41_RS17970	A1S_1854	Metabolism,Amino_acid_metabolism,Glycine,_serine_and_threonine_metabolism,Metabolism_of_other_amino_acids,beta-Alanine_metabolism,Phenylalanine_metabolism,Tyrosine_metabolism
730	ssuE	0.698088	0.32306	E. coli		0.166964	0.00623021	b0937	DJ41_RS10280	A1S_3305	Metabolism,Metabolism_of_cofactors_and_vitamins,Riboflavin_metabolism,Energy_metabolism,Sulfur_metabolism
731	cdsA	-1.44011	0.326397	E. coli		0.0530957	2.42067e-05	b0175	DJ41_RS17350	A1S_1972	Metabolism,Lipid_metabolism,Glycerophospholipid_metabolism
732	cysJ	-1.7195	0.326503	E. coli		0.111226	0.000749187	b2764	DJ41_RS13210	A1S_2798	Metabolism,Energy_metabolism,Sulfur_metabolism
734	yneE	0.543106	0.332012	E. coli		0.0992785	0.0206966	b1520	DJ41_RS13105	A1S_2919	Brite_Hierarchies,Protein_families:_signaling_and_cellular_processes,Transporters
736	pcnB	1.59442	0.333762	E. coli		0.0892489	1.58858e-05	b0143	DJ41_RS07100	A1S_0583	Genetic_Information_Processing,Folding,_sorting_and_degradation,Brite_Hierarchies,Protein_families:_genetic_information_processing,RNA_degradation,Messenger_RNA_biogenesis
737	lolE	-0.614858	0.336966	E. coli		0.0649707	0.0010326	b1118	DJ41_RS14150		Brite_Hierarchies,Protein_families:_signaling_and_cellular_processes,Transporters,Environmental_Information_Processing,Membrane_transport,ABC_transporters
738	iscU	2.07249	0.337326	E. coli		0.302164	7.78718e-06	b2529	DJ41_RS19295	A1S_1631	Unclassified:_metabolism,Energy_metabolism
739	lrp	-2.49513	0.337923	E. coli		0.281238	7.27419636290234e-7	b0889	DJ41_RS09330	A1S_0094	Brite_Hierarchies,Protein_families:_genetic_information_processing,Transcription_factors,Chromosome_and_associated_proteins
740	murE	-1.4082	0.339149	E. coli		0.107293	1.09519e-05	b0085	DJ41_RS11460	A1S_3203	Metabolism,Amino_acid_metabolism,Lysine_biosynthesis,Brite_Hierarchies,Protein_families:_metabolism,Glycan_biosynthesis_and_metabolism,Peptidoglycan_biosynthesis,Peptidoglycan_biosynthesis_and_degradation_proteins
744	hcaF	-1.34211	0.345327	E. coli		0.339866	0.000412491	b2539	DJ41_RS18700		Metabolism,Amino_acid_metabolism,Phenylalanine_metabolism
745	gspF	-1.09144	0.347022	E. coli		0.0729943	0.000567892	b3327	DJ41_RS08085	A1S_0369	Brite_Hierarchies,Protein_families:_signaling_and_cellular_processes,Environmental_Information_Processing,Membrane_transport,Bacterial_secretion_system,Secretion_system
746	acpT	0.68242	0.348516	E. coli		0.271667	0.000589332	b3475	DJ41_RS07355	A1S_0527	Metabolism,Metabolism_of_cofactors_and_vitamins,Pantothenate_and_CoA_biosynthesis
750	coaE	0.512854	0.358336	E. coli		0.110251	0.0126539	b0103	DJ41_RS08290	A1S_0326	Metabolism,Metabolism_of_cofactors_and_vitamins,Pantothenate_and_CoA_biosynthesis
751	yfcH	0.816304	0.358747	E. coli		0.0609357	0.000711118	b2304	DJ41_RS05005	A1S_0904	Poorly_characterized,Function_unknown
753	puuA	2.74058	0.365586	E. coli		0.153599	0.00018856	b1297	DJ41_RS16655	A1S_2136	Metabolism,Amino_acid_metabolism,Arginine_and_proline_metabolism
756	leuO	-2.68161	0.368852	E. coli		0.182592	2.29258e-05	b0076	DJ41_RS05665		Brite_Hierarchies,Protein_families:_genetic_information_processing,Transcription_factors
758	yfeX	1.77179	0.375604	E. coli		0.109159	4.51143e-05	b2431	DJ41_RS19340	A1S_1621	Unclassified:_metabolism,Enzymes_with_EC_numbers
760	fruA	-2.65781	0.377054	E. coli		0.0651711	0.00105617	b2167	DJ41_RS17500	A1S_1947	Metabolism,Carbohydrate_metabolism,Brite_Hierarchies,Protein_families:_signaling_and_cellular_processes,Transporters,Environmental_Information_Processing,Membrane_transport,Fructose_and_mannose_metabolism,Phosphotransferase_system_(PTS)
761	yhgF	-3.59756	0.380334	E. coli		0.0522122	6.3358324215368e-7	b3407	DJ41_RS11330	A1S_3227	Unclassified:_genetic_information_processing,Transcription
767	truA	-1.37414	0.391397	E. coli		0.0733033	0.00017202	b2318	DJ41_RS07815	A1S_0423	Brite_Hierarchies,Protein_families:_genetic_information_processing,Transfer_RNA_biogenesis
769	nuoB	0.804401	0.399449	E. coli		0.0729703	0.000719726	b2287	DJ41_RS06510	A1S_0753	Metabolism,Energy_metabolism,Oxidative_phosphorylation
776	ybbP	-1.2682	0.405973	E. coli		0.0734622	4.85025e-05	b0496	DJ41_RS05570	A1S_0987	Brite_Hierarchies,Protein_families:_signaling_and_cellular_processes,Transporters
778	hcaF	-1.34211	0.407139	E. coli		0.190436	0.000412491	b2539	DJ41_RS21360	A1S_1214	Metabolism,Amino_acid_metabolism,Phenylalanine_metabolism
781	waaG	-1.97367	0.410338	E. coli		0.0696285	9.54997e-05	b3631	DJ41_RS07780	A1S_0430	Metabolism,Brite_Hierarchies,Protein_families:_metabolism,Glycan_biosynthesis_and_metabolism,Lipopolysaccharide_biosynthesis,Lipopolysaccharide_biosynthesis_proteins,Glycosyltransferases
782	rutD	3.78327	0.410423	E. coli		0.278348	0.000251056	b1009	DJ41_RS22465		Metabolism,Nucleotide_metabolism,Pyrimidine_metabolism
783	purB	1.8972	0.41118	E. coli		0.0567096	6.22365e-05	b1131	DJ41_RS14835	A1S_2441	Metabolism,Amino_acid_metabolism,Nucleotide_metabolism,Alanine,_aspartate_and_glutamate_metabolism,Purine_metabolism
784	paaH	-1.36232	0.41337	E. coli		0.0694568	0.00163498	b1395	DJ41_RS22605		Metabolism,Amino_acid_metabolism,Carbohydrate_metabolism,Butanoate_metabolism,Phenylalanine_metabolism,Xenobiotics_biodegradation_and_metabolism,Benzoate_degradation
791	metH	-2.6602	0.423298	E. coli		0.0643718	4.42086100714197e-7	b4019	DJ41_RS05495	A1S_0971	Metabolism,Amino_acid_metabolism,Cysteine_and_methionine_metabolism,Metabolism_of_cofactors_and_vitamins,One_carbon_pool_by_folate,Metabolism_of_other_amino_acids,Selenocompound_metabolism
792	msbA	1.45354	0.425463	E. coli		0.0835336	3.08748e-06	b0914	DJ41_RS19565	A1S_1555	Brite_Hierarchies,Protein_families:_signaling_and_cellular_processes,Transporters,Environmental_Information_Processing,Membrane_transport,ABC_transporters
793	hofQ	-0.830914	0.426324	E. coli		0.0546585	0.00611385	b3391	DJ41_RS11505	A1S_3191	Brite_Hierarchies,Protein_families:_signaling_and_cellular_processes,Secretion_system
794	ftsL	-1.13489	0.433053	E. coli		0.163884	4.7145e-05	b0083	DJ41_RS11450	A1S_3205	Brite_Hierarchies,Protein_families:_genetic_information_processing,Chromosome_and_associated_proteins
796	gudP	-1.21769	0.434784	E. coli		0.0703002	0.00294981	b2789	DJ41_RS20655	A1S_1099	Brite_Hierarchies,Protein_families:_signaling_and_cellular_processes,Transporters
798	ubiC	0.812128	0.439457	E. coli		0.0669298	0.00440023	b4039	DJ41_RS15175	A1S_2350	Metabolism,Metabolism_of_cofactors_and_vitamins,Ubiquinone_and_other_terpenoid-quinone_biosynthesis
799	ffh	0.624525	0.440429	E. coli		0.0593069	0.000404802	b2610	DJ41_RS06305		Genetic_Information_Processing,Folding,_sorting_and_degradation,Brite_Hierarchies,Protein_families:_signaling_and_cellular_processes,Protein_export,Environmental_Information_Processing,Membrane_transport,Bacterial_secretion_system,Secretion_system,Cellular_Processes,Cellular_community_-_prokaryotes,Quorum_sensing
802	proB	-2.0544	0.446066	E. coli		0.0996954	1.81396e-06	b0242	DJ41_RS14550	A1S_2497	Metabolism,Amino_acid_metabolism,Biosynthesis_of_other_secondary_metabolites,Arginine_and_proline_metabolism,Carbapenem_biosynthesis
803	xanP	-2.29585	0.446642	E. coli		0.107643	0.000181374	b3654	DJ41_RS12690	A1S_2836	Brite_Hierarchies,Protein_families:_signaling_and_cellular_processes,Transporters
807	eamB	-1.68993	0.462233	E. coli		0.186504	0.000451128	b2578	DJ41_RS16140	A1S_2224	Brite_Hierarchies,Protein_families:_signaling_and_cellular_processes,Transporters
808	rpmB	1.20062	0.470327	E. coli	rpmB	0.236653	0.000167415	b3637	DJ41_RS07690	A1S_0448	Genetic_Information_Processing,Brite_Hierarchies,Protein_families:_genetic_information_processing,Translation,Ribosome
809	znuC	-0.948093	0.471072	E. coli		0.0613525	0.00214949	b1858	DJ41_RS09090	A1S_0144	Brite_Hierarchies,Protein_families:_signaling_and_cellular_processes,Transporters,Environmental_Information_Processing,Membrane_transport,ABC_transporters
810	yecS	-0.508362	0.471078	E. coli		0.415143	0.00865594	b1918	DJ41_RS20430	A1S_1396	Brite_Hierarchies,Protein_families:_signaling_and_cellular_processes,Transporters,Environmental_Information_Processing,Membrane_transport,ABC_transporters
826	zur	1.49247	0.505741	E. coli		0.068981	2.48594e-06	b4046	DJ41_RS09085	A1S_0145	Brite_Hierarchies,Protein_families:_genetic_information_processing,Transcription_factors,Cellular_Processes,Cellular_community_-_prokaryotes,Quorum_sensing
827	fsr	-1.87821	0.506115	E. coli		0.0569957	1.58833e-05	b0479	DJ41_RS05455		Brite_Hierarchies,Protein_families:_signaling_and_cellular_processes,Transporters
831	yraN	-1.70742	0.511784	E. coli		0.110555	1.17771e-05	b3148	DJ41_RS04465	A1S_1049	Unclassified:_genetic_information_processing,Replication_and_repair
832	dfp	1.73385	0.513559	E. coli		0.0626802	3.06239e-06	b3639	DJ41_RS13095	A1S_2917	Metabolism,Metabolism_of_cofactors_and_vitamins,Pantothenate_and_CoA_biosynthesis
834	yjcE	-1.32171	0.51855	E. coli		0.12844	1.58858e-05	b4065	DJ41_RS13705	A1S_2723	Unclassified:_signaling_and_cellular_processes,Transport
835	ykgM	-1.67689	0.521144	E. coli		0.186837	0.000770211	b0296	DJ41_RS07990	A1S_0391	Genetic_Information_Processing,Brite_Hierarchies,Protein_families:_genetic_information_processing,Translation,Ribosome
836	rraB	1.33868	0.523363	E. coli		0.0730266	2.06765e-05	b4255	DJ41_RS09350	A1S_0090	Brite_Hierarchies,Protein_families:_genetic_information_processing,Messenger_RNA_biogenesis
837	betA	3.30384	0.526361	E. coli		0.0530957	5.73977e-06	b0311	DJ41_RS05270		Metabolism,Amino_acid_metabolism,Glycine,_serine_and_threonine_metabolism
839	prs	-1.09141	0.532376	E. coli		0.0652651	0.000109816	b1207	DJ41_RS06125	A1S_0829	Metabolism,Carbohydrate_metabolism,Pentose_phosphate_pathway,Nucleotide_metabolism,Purine_metabolism
840	metI	-0.586249	0.534107	E. coli		0.058638	0.0315626	b0198	DJ41_RS20010	A1S_1482	Brite_Hierarchies,Protein_families:_signaling_and_cellular_processes,Transporters,Environmental_Information_Processing,Membrane_transport,ABC_transporters
842	hemB	1.44811	0.534759	E. coli		0.0507528	2.55513e-05	b0369	DJ41_RS05015	A1S_0906	Metabolism,Metabolism_of_cofactors_and_vitamins,Brite_Hierarchies,Protein_families:_signaling_and_cellular_processes,Exosome,Porphyrin_and_chlorophyll_metabolism
847	yjgM	-1.53134	0.550515	E. coli		0.259172	1.37452e-05	b4256	DJ41_RS22225	A1S_1318	Unclassified:_metabolism,Enzymes_with_EC_numbers
852	pqiA	-0.62306	0.553133	E. coli		0.0658846	0.00518847	b0950	DJ41_RS16250	A1S_2205	Poorly_characterized,General_function_prediction_only
854	glcG	-0.729248	0.560687	E. coli		0.239443	0.017796	b2977	DJ41_RS17530	A1S_1942	Poorly_characterized,General_function_prediction_only
859	rrrD	-1.49299	0.569293	E. coli		0.0609077	0.00034914	b0555	DJ41_RS15700		Unclassified:_metabolism,Enzymes_with_EC_numbers
861	dapA	-0.727605	0.570256	E. coli		0.059743	0.000376825	b2478	DJ41_RS10835	A1S_3423	Metabolism,Amino_acid_metabolism,Biosynthesis_of_other_secondary_metabolites,Lysine_biosynthesis,Monobactam_biosynthesis
863	fadI	2.1517	0.571234	E. coli		0.0972865	3.50047e-06	b2342	DJ41_RS17050	A1S_2062	Metabolism,Amino_acid_metabolism,Metabolism_of_terpenoids_and_polyketides,Valine,_leucine_and_isoleucine_degradation,Lipid_metabolism,Fatty_acid_degradation,Xenobiotics_biodegradation_and_metabolism,Benzoate_degradation,Geraniol_degradation,alpha-Linolenic_acid_metabolism,Ethylbenzene_degradation
866	degS	-0.891394	0.575412	E. coli		0.0669087	0.00014337	b3235	DJ41_RS15225		Brite_Hierarchies,Protein_families:_metabolism,Peptidases
869	astA	1.10386	0.58767	E. coli		0.111913	0.0103694	b1747	DJ41_RS11790	A1S_3131	Metabolism,Amino_acid_metabolism,Arginine_and_proline_metabolism
874	suhB	0.607762	0.606269	E. coli		0.0649707	0.0260272	b2533	DJ41_RS11920	A1S_3105	Metabolism,Biosynthesis_of_other_secondary_metabolites,Carbohydrate_metabolism,Streptomycin_biosynthesis,Inositol_phosphate_metabolism
877	yeaC	1.75862	0.615914	E. coli		0.0849425	7.14721e-05	b1777	DJ41_RS15860	A1S_2282	Poorly_characterized,Function_unknown
880	mnaT	-2.23791	0.632602	E. coli		0.0806907	7.17164e-06	b1448	DJ41_RS19775		Metabolism,Metabolism_of_other_amino_acids,Phosphonate_and_phosphinate_metabolism
900	yaiE	0.412677	0.674496	E. coli		0.175711	0.0356021	b0391	DJ41_RS08305	A1S_0323	Metabolism,Nucleotide_metabolism,Pyrimidine_metabolism,Purine_metabolism
902	yedI	0.599678	0.680345	E. coli		0.0691686	0.0185292	b1958	DJ41_RS13695	A1S_2721	Poorly_characterized,Function_unknown
914	htpG	2.58466	0.707225	E. coli		0.343915	7.81080908284275e-7	b0473	DJ41_RS08435		Brite_Hierarchies,Protein_families:_genetic_information_processing,Protein_families:_signaling_and_cellular_processes,Chaperones_and_folding_catalysts,Mitochondrial_biogenesis,Exosome,Protein_families:_metabolism,Protein_phosphatases_and_associated_proteins,Membrane_trafficking,Proteasome
916	cusS	1.43062	0.710058	E. coli		0.103335	1.22622e-05	b0570	DJ41_RS16280		Brite_Hierarchies,Protein_families:_signaling_and_cellular_processes,Protein_families:_metabolism,Environmental_Information_Processing,Signal_transduction,Two-component_system,Protein_kinases,Antimicrobial_resistance_genes
930	iscR	2.55438	0.746297	E. coli		0.102612	1.7824e-05	b2531	DJ41_RS19285	A1S_1634	Brite_Hierarchies,Protein_families:_genetic_information_processing,Transcription_factors
961	bioB	0.981987	0.83468	E. coli		0.0553914	0.0276919	b0775	DJ41_RS19800	A1S_1511	Metabolism,Metabolism_of_cofactors_and_vitamins,Biotin_metabolism
974	speG	-0.659202	0.856766	E. coli		0.0970266	0.000441843	b1584	DJ41_RS17430	A1S_1959	Metabolism,Amino_acid_metabolism,Arginine_and_proline_metabolism
1075	leuO	-2.68161	1.09672	E. coli		0.0501455	2.29258e-05	b0076	DJ41_RS18805	A1S_1728	Brite_Hierarchies,Protein_families:_genetic_information_processing,Transcription_factors
1106	yajQ	1.88987	1.21682	E. coli		0.0548018	9.78598059381303e-7	b0426	DJ41_RS13140		Unclassified:_signaling_and_cellular_processes,Signaling_proteins
1123	leuO	-2.68161	1.30422	E. coli		0.0594486	2.29258e-05	b0076	DJ41_RS18110	A1S_1822	Brite_Hierarchies,Protein_families:_genetic_information_processing,Transcription_factors
1135	coaD	2.17275	1.33331	E. coli		0.0629901	9.02280181282341e-7	b3634	DJ41_RS04720	A1S_0845	Metabolism,Metabolism_of_cofactors_and_vitamins,Pantothenate_and_CoA_biosynthesis
1136	mprA	2.32405	1.34163	E. coli		0.101532	3.11327e-06	b2684	DJ41_RS17490	A1S_1948	Brite_Hierarchies,Protein_families:_genetic_information_processing,Transcription_factors
250	mscL	0.399313	-0.867134	Neither	mscL	0.122539	0.0562641	b3291	DJ41_RS12680	A1S_2834	Brite_Hierarchies,Protein_families:_signaling_and_cellular_processes,Transporters
323	paaJ	-0.140897	-0.586658	Neither		0.073342	0.496467	b1397	DJ41_RS17990	A1S_1849	Metabolism,Amino_acid_metabolism,Phenylalanine_metabolism
345	eutB	0.200904	-0.530106	Neither		0.0682916	0.0865812	b2441	DJ41_RS16815	A1S_2104	Metabolism,Lipid_metabolism,Glycerophospholipid_metabolism
369	ulaG	-0.0414424	-0.481289	Neither		0.0719016	0.862784	b4192	DJ41_RS18100	A1S_1824	Metabolism,Carbohydrate_metabolism,Ascorbate_and_aldarate_metabolism
372	nagZ	-0.141178	-0.474928	Neither		0.0746942	0.368387	b1107	DJ41_RS07425	A1S_0492	Metabolism,Carbohydrate_metabolism,Human_Diseases,Drug_resistance:_Antimicrobial,beta-Lactam_resistance,Amino_sugar_and_nucleotide_sugar_metabolism
378	sspB	0.280387	-0.466401	Neither		0.443203	0.060091	b3228	DJ41_RS12440	A1S_3003	Brite_Hierarchies,Protein_families:_genetic_information_processing,Transcription_machinery
385	nirD	-0.103174	-0.43542	Neither		0.0865662	0.779813	b3366	DJ41_RS17190		Metabolism,Energy_metabolism,Nitrogen_metabolism
387	aaeR	-0.264705	-0.430478	Neither		0.103	0.0844901	b3243	DJ41_RS20405	A1S_1401	Brite_Hierarchies,Protein_families:_genetic_information_processing,Transcription_factors
393	aes	-0.168042	-0.419816	Neither		0.0862205	0.40242	b0476	DJ41_RS04755	A1S_0851	Unclassified:_metabolism,Enzymes_with_EC_numbers
398	eda	-0.0202467	-0.415599	Neither		0.0722874	0.890806	b1850	DJ41_RS07460	A1S_0484	Metabolism,Carbohydrate_metabolism,Pentose_phosphate_pathway,Glyoxylate_and_dicarboxylate_metabolism
409	sseA	-0.218918	-0.400461	Neither		0.0753064	0.250492	b2521	DJ41_RS10645	A1S_3379	Metabolism,Amino_acid_metabolism,Cysteine_and_methionine_metabolism,Genetic_Information_Processing,Folding,_sorting_and_degradation,Sulfur_relay_system,Energy_metabolism,Sulfur_metabolism
430	yheV	0.00206956	-0.35515	Neither		0.31762	0.991482	b4551	DJ41_RS12220	A1S_3048	Poorly_characterized,Function_unknown
440	allA	0.0764734	-0.310778	Neither		0.174179	0.803808	b0505	DJ41_RS10540	A1S_3358	Metabolism,Nucleotide_metabolism,Purine_metabolism
442	recE	-0.274443	-0.306593	Neither		0.343732	0.322372	b1350	DJ41_RS15415		Brite_Hierarchies,Protein_families:_genetic_information_processing,DNA_repair_and_recombination_proteins
444	hemC	0.198798	-0.301709	Neither		0.14255	0.150267	b3805	DJ41_RS08600	A1S_0262	Metabolism,Metabolism_of_cofactors_and_vitamins,Porphyrin_and_chlorophyll_metabolism
447	gspD	-0.0972678	-0.295846	Neither		0.0597566	0.479997	b3325	DJ41_RS08560	A1S_0271	Brite_Hierarchies,Protein_families:_signaling_and_cellular_processes,Environmental_Information_Processing,Membrane_transport,Bacterial_secretion_system,Secretion_system
452	pgaD	-0.266287	-0.291599	Neither		0.199076	0.489081	b1021	DJ41_RS16545	A1S_3792	Cellular_Processes,Cellular_community_-_prokaryotes,Biofilm_formation_-_Escherichia_coli
455	gspE	-0.00406635	-0.2825	Neither		0.120836	0.982879	b3326	DJ41_RS06940	A1S_0616	Brite_Hierarchies,Protein_families:_signaling_and_cellular_processes,Environmental_Information_Processing,Membrane_transport,Bacterial_secretion_system,Secretion_system
459	hemH	0.19525	-0.262872	Neither		0.129392	0.158241	b0475	DJ41_RS08030	A1S_0382	Metabolism,Metabolism_of_cofactors_and_vitamins,Porphyrin_and_chlorophyll_metabolism
461	tcdA	-0.0087431	-0.250022	Neither		0.190066	0.949937	b2812	DJ41_RS07215	A1S_0559	Brite_Hierarchies,Protein_families:_genetic_information_processing,Transfer_RNA_biogenesis
465	ahpF	-0.11517	-0.240492	Neither		0.355194	0.41044	b0606	DJ41_RS21300		Unclassified:_metabolism,Enzymes_with_EC_numbers,Steve: Sigma 24
470	mlaE	-0.0157026	-0.227774	Neither		0.173544	0.884419	b3194	DJ41_RS11940	A1S_3102	Brite_Hierarchies,Protein_families:_signaling_and_cellular_processes,Transporters,Environmental_Information_Processing,Membrane_transport,ABC_transporters
471	fic	-0.258926	-0.226354	Neither		0.412221	0.229943	b3361	DJ41_RS20480		Brite_Hierarchies,Protein_families:_genetic_information_processing,Chromosome_and_associated_proteins
473	hcaE	-0.0300808	-0.221477	Neither		0.487905	0.863658	b2538	DJ41_RS17940		Metabolism,Amino_acid_metabolism,Phenylalanine_metabolism
474	csiR	-0.178417	-0.220296	Neither		0.348847	0.252725	b2664	DJ41_RS09440	A1S_0072	Brite_Hierarchies,Protein_families:_genetic_information_processing,Transcription_factors
475	modB	0.101644	-0.218189	Neither	modB	0.304828	0.557317	b0764	DJ41_RS18680		Brite_Hierarchies,Protein_families:_signaling_and_cellular_processes,Transporters,Environmental_Information_Processing,Membrane_transport,ABC_transporters
480	gshA	-0.0926991	-0.206187	Neither		0.144052	0.481265	b2688	DJ41_RS10585	A1S_3366	Metabolism,Amino_acid_metabolism,Cysteine_and_methionine_metabolism,Metabolism_of_other_amino_acids,Glutathione_metabolism
481	hscC	-0.330385	-0.205689	Neither		0.245775	0.159086	b0650	DJ41_RS14485	A1S_2510	Brite_Hierarchies,Protein_families:_genetic_information_processing,Chaperones_and_folding_catalysts
482	fadA	-0.51014	-0.205327	Neither	fadA	0.447076	0.0522023	b3845	DJ41_RS08395	A1S_0305	Metabolism,Amino_acid_metabolism,Metabolism_of_terpenoids_and_polyketides,Valine,_leucine_and_isoleucine_degradation,Lipid_metabolism,Fatty_acid_degradation,Xenobiotics_biodegradation_and_metabolism,Benzoate_degradation,Geraniol_degradation,alpha-Linolenic_acid_metabolism,Ethylbenzene_degradation
483	kdpB	0.391642	-0.204399	Neither		0.233583	0.298812	b0697	DJ41_RS16635	A1S_2140	Environmental_Information_Processing,Signal_transduction,Two-component_system
484	arnB	-0.264437	-0.202749	Neither		0.291691	0.424353	b2253	DJ41_RS09530	A1S_0055	Metabolism,Carbohydrate_metabolism,Brite_Hierarchies,Protein_families:_metabolism,Amino_acid_related_enzymes,Environmental_Information_Processing,Human_Diseases,Drug_resistance:_Antimicrobial,Lipopolysaccharide_biosynthesis_proteins,Signal_transduction,Two-component_system,Cationic_antimicrobial_peptide_(CAMP)_resistance,Amino_sugar_and_nucleotide_sugar_metabolism
490	aaeR	-0.264705	-0.185181	Neither		0.36822	0.0844901	b3243	DJ41_RS22725	A1S_1382	Brite_Hierarchies,Protein_families:_genetic_information_processing,Transcription_factors
492	nuoC	0.185106	-0.174303	Neither		0.421241	0.33648	b2286	DJ41_RS06505	A1S_0754	Metabolism,Energy_metabolism,Oxidative_phosphorylation
493	ycjY	-0.428417	-0.168757	Neither		0.62981	0.0500201	b1327	DJ41_RS18515	A1S_1757	Poorly_characterized,Function_unknown
496	tauB	-0.56267	-0.16532	Neither	tauB	0.763183	0.099607	b0366	DJ41_RS20210	A1S_1443	Metabolism,Brite_Hierarchies,Protein_families:_signaling_and_cellular_processes,Transporters,Energy_metabolism,Environmental_Information_Processing,Membrane_transport,ABC_transporters,Sulfur_metabolism
497	qorA	-0.27238	-0.160176	Neither		0.273712	0.0606548	b4051	DJ41_RS13375	A1S_2766	Unclassified:_metabolism,Enzymes_with_EC_numbers
501	fdhF	-0.431917	-0.154238	Neither		0.447134	0.207281	b4079	DJ41_RS17195	A1S_2002	Unclassified:_metabolism,Enzymes_with_EC_numbers
502	dxr	-0.0592644	-0.15414	Neither		0.29072	0.69058	b0173	DJ41_RS17355	A1S_1971	Metabolism,Metabolism_of_terpenoids_and_polyketides,Terpenoid_backbone_biosynthesis
504	glxR	-0.11675	-0.147795	Neither		0.532985	0.677168	b0509	DJ41_RS18275	A1S_1790	Metabolism,Carbohydrate_metabolism,Glyoxylate_and_dicarboxylate_metabolism
509	ydcO	0.0655654	-0.144564	Neither		0.540632	0.845797	b1433	DJ41_RS21345	A1S_1211	Brite_Hierarchies,Protein_families:_signaling_and_cellular_processes,Transporters
512	mlaC	0.0109294	-0.139875	Neither		0.514083	0.925867	b3192	DJ41_RS11950	A1S_3100	Brite_Hierarchies,Protein_families:_signaling_and_cellular_processes,Transporters,Environmental_Information_Processing,Membrane_transport,ABC_transporters
516	ftsK	0.21722	-0.127057	Neither		0.511769	0.0700708	b0890	DJ41_RS04865	A1S_0876	Brite_Hierarchies,Protein_families:_genetic_information_processing,Chromosome_and_associated_proteins
520	puuE	-0.114344	-0.116929	Neither		0.576485	0.637888	b1302	DJ41_RS11070	A1S_3281	Metabolism,Amino_acid_metabolism,Carbohydrate_metabolism,Brite_Hierarchies,Protein_families:_metabolism,Amino_acid_related_enzymes,Alanine,_aspartate_and_glutamate_metabolism,Butanoate_metabolism,Metabolism_of_other_amino_acids,Propanoate_metabolism,beta-Alanine_metabolism
526	yfcG	0.0973477	-0.0909176	Neither		0.565148	0.617976	b2302	DJ41_RS07055	A1S_0594	Unclassified:_metabolism,Enzymes_with_EC_numbers
535	hcaE	-0.0300808	-0.0670502	Neither		0.763183	0.863658	b2538	DJ41_RS18695		Metabolism,Amino_acid_metabolism,Phenylalanine_metabolism
536	secB	0.277869	-0.0654596	Neither		0.874568	0.05058	b3609	DJ41_RS07350	A1S_0528	Genetic_Information_Processing,Folding,_sorting_and_degradation,Brite_Hierarchies,Protein_families:_genetic_information_processing,Protein_families:_signaling_and_cellular_processes,Chaperones_and_folding_catalysts,Protein_export,Environmental_Information_Processing,Membrane_transport,Bacterial_secretion_system,Secretion_system,Cellular_Processes,Cellular_community_-_prokaryotes,Quorum_sensing
540	rsmA	-0.0642616	-0.058295	Neither		0.744134	0.538349	b0051	DJ41_RS12465	A1S_2998	Brite_Hierarchies,Protein_families:_genetic_information_processing,Ribosome_biogenesis
544	rnc	-0.023196	-0.0514815	Neither	rnc	0.840374	0.8445	b2567	DJ41_RS14435	A1S_2519	Brite_Hierarchies,Protein_families:_genetic_information_processing,Messenger_RNA_biogenesis,Ribosome_biogenesis,Chromosome_and_associated_proteins
555	dapF	0.190214	-0.0236399	Neither	dapF	0.87379	0.0966853	b3809	DJ41_RS14050	A1S_2631	Metabolism,Amino_acid_metabolism,Lysine_biosynthesis
557	bcp	0.202158	-0.0175627	Neither		0.946553	0.13558	b2480	DJ41_RS14320	A1S_2545	Unclassified:_metabolism,Enzymes_with_EC_numbers
558	pstC	-0.00292895	-0.0160702	Neither		0.939007	0.984868	b3727	DJ41_RS14805	A1S_2447	Brite_Hierarchies,Protein_families:_signaling_and_cellular_processes,Transporters,Environmental_Information_Processing,Membrane_transport,ABC_transporters
559	yaeR	0.216203	-0.0133688	Neither		0.969055	0.279036	b0187	DJ41_RS10805	A1S_3416	Amino_acid_metabolism,Unclassified:_metabolism
560	pheT	-0.244398	-0.00897863	Neither	pheT	0.952676	0.153465	b1713	DJ41_RS07010	A1S_0602	Genetic_Information_Processing,Brite_Hierarchies,Protein_families:_genetic_information_processing,Translation,Protein_families:_metabolism,Aminoacyl-tRNA_biosynthesis,Amino_acid_related_enzymes,Transfer_RNA_biogenesis
561	tauA	0.184739	-0.00554991	Neither	tauA	0.992514	0.783335	b0365	DJ41_RS20215	A1S_1442	Metabolism,Brite_Hierarchies,Protein_families:_signaling_and_cellular_processes,Transporters,Energy_metabolism,Environmental_Information_Processing,Membrane_transport,ABC_transporters,Sulfur_metabolism
574	dgoR	-0.00211701	0.0219375	Neither		0.904406	0.991187	b4479	DJ41_RS18030	A1S_1840	Brite_Hierarchies,Protein_families:_genetic_information_processing,Transcription_factors
578	rnt	-0.0269186	0.0283224	Neither		0.858664	0.83872	b1652	DJ41_RS04535	A1S_1065	Brite_Hierarchies,Protein_families:_genetic_information_processing,Transfer_RNA_biogenesis
584	tam	0.311255	0.0376528	Neither		0.843164	0.0926523	b1519	DJ41_RS06230	A1S_0808	Unclassified:_metabolism,Enzymes_with_EC_numbers
587	yahD	-0.349585	0.0436218	Neither		0.861014	0.189991	b0318	DJ41_RS22205	A1S_1314	Poorly_characterized,Function_unknown
593	lolD	0.234018	0.0585034	Neither		0.762164	0.0881337	b1117	DJ41_RS14155	A1S_2611	Brite_Hierarchies,Protein_families:_signaling_and_cellular_processes,Transporters,Environmental_Information_Processing,Membrane_transport,ABC_transporters
596	yqfA	0.00414518	0.0624439	Neither		0.902836	0.984809	b2899	DJ41_RS12800	A1S_2859	Brite_Hierarchies,Protein_families:_signaling_and_cellular_processes,Bacterial_toxins
598	modC	0.168286	0.0728497	Neither		0.797326	0.185254	b0765	DJ41_RS18675		Brite_Hierarchies,Protein_families:_signaling_and_cellular_processes,Transporters,Environmental_Information_Processing,Membrane_transport,ABC_transporters
604	fruK	-0.968567	0.087462	Neither		0.555772	0.0646685	b2168	DJ41_RS17505	A1S_1946	Metabolism,Carbohydrate_metabolism,Fructose_and_mannose_metabolism
605	ampG	-0.132804	0.0881018	Neither		0.706589	0.326697	b0433	DJ41_RS13430	A1S_2754	Brite_Hierarchies,Protein_families:_signaling_and_cellular_processes,Transporters,Human_Diseases,Drug_resistance:_Antimicrobial,beta-Lactam_resistance
608	era	-0.266472	0.0944215	Neither		0.609666	0.0712802	b2566	DJ41_RS14440	A1S_2518	Brite_Hierarchies,Protein_families:_genetic_information_processing,Mitochondrial_biogenesis,Ribosome_biogenesis
612	dmlA	0.212844	0.0991144	Neither		0.712386	0.301662	b1800	DJ41_RS04745	A1S_0849	Metabolism,Carbohydrate_metabolism,Butanoate_metabolism,Glyoxylate_and_dicarboxylate_metabolism
626	yfdC	-0.350315	0.118533	Neither		0.623572	0.0626271	b2347	DJ41_RS10855	A1S_3426	Unclassified:_signaling_and_cellular_processes,Transport
639	tehB	0.251308	0.13304	Neither		0.670151	0.142577	b1430	DJ41_RS16115	A1S_2227	Unclassified:_metabolism,Enzymes_with_EC_numbers
640	rhtB	-0.172587	0.133196	Neither		0.427079	0.425672	b3824	DJ41_RS09100	A1S_0142	Brite_Hierarchies,Protein_families:_signaling_and_cellular_processes,Transporters
645	cysK	0.254094	0.137551	Neither		0.391558	0.0701204	b2414	DJ41_RS08945	A1S_0177	Metabolism,Amino_acid_metabolism,Cysteine_and_methionine_metabolism,Energy_metabolism,Sulfur_metabolism
651	tolC	0.0742152	0.155986	Neither		0.318573	0.906356	b3035	DJ41_RS08630	A1S_0255	Brite_Hierarchies,Protein_families:_signaling_and_cellular_processes,Transporters,Environmental_Information_Processing,Membrane_transport,Human_Diseases,Drug_resistance:_Antimicrobial,beta-Lactam_resistance,Bacterial_secretion_system,Secretion_system,Signal_transduction,Two-component_system,Cationic_antimicrobial_peptide_(CAMP)_resistance,Antimicrobial_resistance_genes
653	ybeQ	-0.106333	0.159819	Neither		0.696016	0.645755	b0644	DJ41_RS06585		Poorly_characterized,Function_unknown
657	ulaG	-0.0414424	0.163486	Neither		0.313957	0.862784	b4192	DJ41_RS07895	A1S_0411	Metabolism,Carbohydrate_metabolism,Ascorbate_and_aldarate_metabolism
659	aaeR	-0.264705	0.168001	Neither		0.26251	0.0844901	b3243	DJ41_RS17545	A1S_1939	Brite_Hierarchies,Protein_families:_genetic_information_processing,Transcription_factors
661	greB	0.2304	0.168378	Neither		0.434934	0.11191	b3406	DJ41_RS13940	A1S_2653	Brite_Hierarchies,Protein_families:_genetic_information_processing,Transcription_machinery
662	acpP	0.109037	0.168813	Neither		0.55757	0.590081	b1094	DJ41_RS06175	A1S_0819	Metabolism,Biosynthesis_of_other_secondary_metabolites,Lipid_metabolism,Fatty_acid_biosynthesis,Biosynthesis_of_secondary_metabolites_-_unclassified
667	aat	-0.1434	0.188832	Neither		0.472055	0.411944	b0885	DJ41_RS04855	A1S_0874	Unclassified:_metabolism,Enzymes_with_EC_numbers
668	rnr	-0.251855	0.190293	Neither		0.261905	0.0904908	b4179	DJ41_RS12230	A1S_3045	Genetic_Information_Processing,Folding,_sorting_and_degradation,Brite_Hierarchies,Protein_families:_genetic_information_processing,RNA_degradation,Messenger_RNA_biogenesis,Transfer_RNA_biogenesis
678	citG	-0.546929	0.209521	Neither		0.432552	0.235277	b0613	DJ41_RS20305	A1S_1422	Environmental_Information_Processing,Signal_transduction,Two-component_system
681	hisP	-0.134363	0.21491	Neither		0.322707	0.633146	b2306	DJ41_RS15770	A1S_2299	Brite_Hierarchies,Protein_families:_signaling_and_cellular_processes,Transporters,Environmental_Information_Processing,Membrane_transport,ABC_transporters
683	ygjH	0.345948	0.22072	Neither		0.509351	0.400418	b3074	DJ41_RS08070	A1S_0372	Poorly_characterized,General_function_prediction_only
692	apaH	-0.00714234	0.236777	Neither		0.157297	0.948266	b0049	DJ41_RS12470	A1S_2997	Metabolism,Nucleotide_metabolism,Purine_metabolism
694	cmk	-0.266848	0.240155	Neither		0.358069	0.285954	b0910	DJ41_RS19485	A1S_1571	Metabolism,Nucleotide_metabolism,Pyrimidine_metabolism
696	phr	-0.0611504	0.246735	Neither		0.396042	0.636131	b0708	DJ41_RS14615	A1S_2482	Brite_Hierarchies,Protein_families:_genetic_information_processing,DNA_repair_and_recombination_proteins
700	yeaV	-0.225938	0.2514	Neither		0.206476	0.452489	b1801	DJ41_RS04750	A1S_0850	Unclassified:_signaling_and_cellular_processes,Transport,Steve: Sigma 24
702	tadA	-0.0401215	0.253497	Neither		0.202509	0.823682	b2559	DJ41_RS19495	A1S_1569	Brite_Hierarchies,Protein_families:_genetic_information_processing,Transfer_RNA_biogenesis
722	aes	-0.168042	0.306897	Neither		0.117095	0.40242	b0476	DJ41_RS10475	A1S_3344	Unclassified:_metabolism,Enzymes_with_EC_numbers
723	qseB	-0.030511	0.307198	Neither		0.295624	0.883355	b3025	DJ41_RS13445	A1S_2751	Brite_Hierarchies,Protein_families:_signaling_and_cellular_processes,Environmental_Information_Processing,Cellular_Processes,Cellular_community_-_prokaryotes,Quorum_sensing,Signal_transduction,Two-component_system
727	hiuH	-0.31588	0.316861	Neither		0.547012	0.263994	b1970	DJ41_RS16265		Metabolism,Brite_Hierarchies,Protein_families:_signaling_and_cellular_processes,Transporters,Nucleotide_metabolism,Purine_metabolism
733	recR	0.0991215	0.327429	Neither	recR	0.0725066	0.489468	b0472	DJ41_RS18995	A1S_1685	Genetic_Information_Processing,Brite_Hierarchies,Protein_families:_genetic_information_processing,Replication_and_repair,DNA_repair_and_recombination_proteins,Homologous_recombination
735	holA	0.127725	0.332496	Neither		0.0785447	0.413327	b0640	DJ41_RS07300	A1S_0539	Metabolism,Genetic_Information_Processing,Brite_Hierarchies,Protein_families:_genetic_information_processing,Replication_and_repair,Nucleotide_metabolism,Pyrimidine_metabolism,Purine_metabolism,DNA_repair_and_recombination_proteins,DNA_replication,DNA_replication_proteins,Mismatch_repair,Homologous_recombination
741	smf	0.261649	0.33998	Neither		0.135201	0.14737	b4473	DJ41_RS08995	A1S_0166	Unclassified:_genetic_information_processing,Replication_and_repair
743	metB	0.107227	0.341378	Neither		0.0539527	0.598253	b3939	DJ41_RS19010	A1S_1683	Metabolism,Amino_acid_metabolism,Cysteine_and_methionine_metabolism,Energy_metabolism,Metabolism_of_other_amino_acids,Sulfur_metabolism,Selenocompound_metabolism
748	yehT	-0.0891544	0.356595	Neither		0.191929	0.668514	b2125	DJ41_RS08605	A1S_0261	Brite_Hierarchies,Protein_families:_signaling_and_cellular_processes,Two-component_system
749	fadE	-0.240385	0.357384	Neither		0.124246	0.241714	b0221	DJ41_RS15270		Metabolism,Lipid_metabolism,Fatty_acid_degradation
752	csiR	-0.178417	0.365282	Neither		0.184958	0.252725	b2664	DJ41_RS22260	A1S_1324	Brite_Hierarchies,Protein_families:_genetic_information_processing,Transcription_factors
757	yaiI	-0.250484	0.372384	Neither		0.135191	0.209318	b0387	DJ41_RS14140	A1S_2615	Poorly_characterized,Function_unknown
777	hisM	-0.329831	0.407028	Neither		0.124484	0.178636	b2307	DJ41_RS15765	A1S_2300	Brite_Hierarchies,Protein_families:_signaling_and_cellular_processes,Transporters,Environmental_Information_Processing,Membrane_transport,ABC_transporters
780	lolA	0.0213561	0.408931	Neither		0.0669298	0.873483	b0891	DJ41_RS13555	A1S_2729	Unclassified:_signaling_and_cellular_processes,Structural_proteins
790	zapE	0.274255	0.422637	Neither		0.0837435	0.0551961	b3232	DJ41_RS19445	A1S_1579	Brite_Hierarchies,Protein_families:_genetic_information_processing,Chromosome_and_associated_proteins
801	fadB	-0.115001	0.445995	Neither	fadB	0.128396	0.739382	b3846	DJ41_RS08390		Metabolism,Amino_acid_metabolism,Carbohydrate_metabolism,Metabolism_of_terpenoids_and_polyketides,Butanoate_metabolism,Metabolism_of_other_amino_acids,Propanoate_metabolism,Valine,_leucine_and_isoleucine_degradation,beta-Alanine_metabolism,Lipid_metabolism,Lysine_degradation,Fatty_acid_degradation,Xenobiotics_biodegradation_and_metabolism,Benzoate_degradation,Biosynthesis_of_unsaturated_fatty_aci…
825	hcaE	-0.0300808	0.503636	Neither		0.058764	0.863658	b2538	DJ41_RS21365	A1S_1215	Metabolism,Amino_acid_metabolism,Phenylalanine_metabolism
833	arsR	-0.330704	0.516495	Neither		0.241539	0.35697	b3501	DJ41_RS20155	A1S_1453	Brite_Hierarchies,Protein_families:_genetic_information_processing,Transcription_factors
858	gspI	-0.30537	0.567807	Neither		0.0522821	0.227223	b3330	DJ41_RS19525	A1S_1563	Brite_Hierarchies,Protein_families:_signaling_and_cellular_processes,Environmental_Information_Processing,Membrane_transport,Bacterial_secretion_system,Secretion_system
888	feaR	0.269603	0.651964	Neither		0.070761	0.424618	b1384	DJ41_RS17965	A1S_1855	Brite_Hierarchies,Protein_families:_genetic_information_processing,Transcription_factors
995	flc	-0.151986	0.904603	Neither		0.0670547	0.205612	b0624	DJ41_RS08000	A1S_0389	Brite_Hierarchies,Protein_families:_signaling_and_cellular_processes,Transporters

## Sheet: Ciprofloxacin
	gene_Ecoli	Log2FC_Ecoli	Log2FC_Abaum	significance	gene_Abaum	FDR_Abaum	FDR_Ecoli	locus_Ecoli	locus_Abaum	locus_17978	pathway
1	blc	0.725373	-3.00193	Both		0.00119029	0.00732873	b4149	DJ41_RS16285		Brite_Hierarchies,Protein_families:_signaling_and_cellular_processes,Exosome
2	entC	0.0958792	-2.89788	A. baum		3.02726e-06	0.82311	b0593	DJ41_RS15075	A1S_2372	Metabolism,Metabolism_of_cofactors_and_vitamins,Metabolism_of_terpenoids_and_polyketides,Biosynthesis_of_siderophore_group_nonribosomal_peptides,Ubiquinone_and_other_terpenoid-quinone_biosynthesis
3	fhuE	-0.434407	-2.84161	A. baum		3.42177e-06	0.12997	b1102	DJ41_RS19105	A1S_1667	Brite_Hierarchies,Protein_families:_signaling_and_cellular_processes,Transporters
4	entB	0.178514	-2.75281	A. baum		1.92519e-06	0.58212	b0595	DJ41_RS18665		Metabolism,Brite_Hierarchies,Protein_families:_metabolism,Metabolism_of_terpenoids_and_polyketides,Biosynthesis_of_siderophore_group_nonribosomal_peptides,Polyketide_biosynthesis_proteins
5	fabZ	0.134434	-2.71839	A. baum		6.05733e-05	0.548154	b0180	DJ41_RS17380	A1S_1966	Metabolism,Metabolism_of_cofactors_and_vitamins,Brite_Hierarchies,Protein_families:_metabolism,Lipid_metabolism,Fatty_acid_biosynthesis,Biotin_metabolism,Lipid_biosynthesis_proteins
6	entF	-0.280067	-2.68168	A. baum		2.23545e-06	0.192964	b0586	DJ41_RS14990	A1S_2391	Metabolism,Brite_Hierarchies,Protein_families:_metabolism,Metabolism_of_terpenoids_and_polyketides,Biosynthesis_of_siderophore_group_nonribosomal_peptides,Polyketide_biosynthesis_proteins
7	entD	0.307137	-2.55721	A. baum		8.29548e-06	0.380077	b0583	DJ41_RS15070	A1S_2373	Metabolism,Metabolism_of_terpenoids_and_polyketides,Biosynthesis_of_siderophore_group_nonribosomal_peptides
8	yaiE	-0.0936601	-2.5487	A. baum		0.000824455	0.689135	b0391	DJ41_RS08305	A1S_0323	Metabolism,Nucleotide_metabolism,Pyrimidine_metabolism,Purine_metabolism
9	sspB	0.203844	-2.51027	A. baum		0.00172083	0.307432	b3228	DJ41_RS12440	A1S_3003	Brite_Hierarchies,Protein_families:_genetic_information_processing,Transcription_machinery
10	yoaF	-0.412488	-2.3838	Both		0.00226705	0.042305	b1793	DJ41_RS22240	A1S_1321	Poorly_characterized,Function_unknown
11	fepA	0.838177	-2.3335	A. baum		3.50711e-06	0.0625169	b0584	DJ41_RS05540	A1S_0980	Brite_Hierarchies,Protein_families:_signaling_and_cellular_processes,Transporters,Environmental_Information_Processing,Signal_transduction,Two-component_system
12	yjgM	-0.303954	-2.27833	A. baum		0.00257904	0.0660097	b4256	DJ41_RS22225	A1S_1318	Unclassified:_metabolism,Enzymes_with_EC_numbers
13	cydX	-0.620424	-2.2614	A. baum		0.000697018	0.273969	b4515	DJ41_RS17610		Metabolism,Energy_metabolism,Environmental_Information_Processing,Signal_transduction,Two-component_system,Oxidative_phosphorylation
14	clsC	-0.640863	-2.25397	Both		0.000302461	0.00424972	b1046	DJ41_RS18605		Metabolism,Lipid_metabolism,Glycerophospholipid_metabolism
15	entB	0.178514	-2.20122	A. baum		5.27741e-06	0.58212	b0595	DJ41_RS15040	A1S_2380	Metabolism,Brite_Hierarchies,Protein_families:_metabolism,Metabolism_of_terpenoids_and_polyketides,Biosynthesis_of_siderophore_group_nonribosomal_peptides,Polyketide_biosynthesis_proteins
16	bluF	-1.86612	-2.13341	Both		0.00612671	0.00711919	b1163	DJ41_RS16130	A1S_2225	Unclassified:_signaling_and_cellular_processes,Signaling_proteins
17	yaaA	0.181108	-2.08977	A. baum		0.008541	0.286231	b0006	DJ41_RS15915	A1S_2267	Poorly_characterized,Function_unknown
18	yegP	0.581175	-2.05498	Both		0.00674976	0.0201515	b2080	DJ41_RS12610	A1S_2820	Poorly_characterized,Function_unknown
19	rlpA	0.017319	-2.04795	A. baum		0.00172525	0.932848	b0633	DJ41_RS15345	A1S_2317	Unclassified:_signaling_and_cellular_processes,Structural_proteins
20	entA	0.0662014	-2.04118	A. baum		0.000124857	0.831438	b0596	DJ41_RS18670		Metabolism,Metabolism_of_terpenoids_and_polyketides,Biosynthesis_of_siderophore_group_nonribosomal_peptides
21	galM	0.147377	-2.0146	A. baum		0.000252977	0.385613	b0756	DJ41_RS05460	A1S_0965	Metabolism,Carbohydrate_metabolism,Glycolysis_/_Gluconeogenesis,Galactose_metabolism
22	entE	0.0970216	-2.00647	A. baum	entE	9.02431e-06	0.818166	b0594	DJ41_RS15035	A1S_2381	Metabolism,Brite_Hierarchies,Protein_families:_metabolism,Metabolism_of_terpenoids_and_polyketides,Biosynthesis_of_siderophore_group_nonribosomal_peptides,Polyketide_biosynthesis_proteins
23	smpB	0.638334	-1.99077	Both	smpB	0.00279822	0.00965671	b2620	DJ41_RS04715	A1S_0844	Unclassified:_genetic_information_processing,Protein_processing
24	lpxA	0.303902	-1.98622	A. baum		0.000266612	0.189415	b0181	DJ41_RS17385	A1S_1965	Metabolism,Brite_Hierarchies,Protein_families:_metabolism,Human_Diseases,Glycan_biosynthesis_and_metabolism,Drug_resistance:_Antimicrobial,Lipopolysaccharide_biosynthesis,Lipopolysaccharide_biosynthesis_proteins,Cationic_antimicrobial_peptide_(CAMP)_resistance
25	arsC	0.120164	-1.95677	A. baum		0.01558	0.672821	b3503	DJ41_RS20160	A1S_1452	Unclassified:_metabolism,Enzymes_with_EC_numbers
26	rclR	-1.15686	-1.89614	Both		0.0111674	0.00333072	b0305	DJ41_RS19260	A1S_1640	Brite_Hierarchies,Protein_families:_genetic_information_processing,Transcription_factors
27	fiu	-0.243186	-1.88284	A. baum		5.98226e-06	0.857626	b0805	DJ41_RS07510	A1S_0474	Brite_Hierarchies,Protein_families:_signaling_and_cellular_processes,Transporters
28	atpE	2.21477	-1.86241	Both		0.00204094	0.00117498	b3737	DJ41_RS09065	A1S_0150	Metabolism,Brite_Hierarchies,Protein_families:_metabolism,Energy_metabolism,Oxidative_phosphorylation,Photosynthesis_proteins
29	rpsU	0.892146	-1.84638	Both	rpsU	0.011509	0.032927	b3065	DJ41_RS16030	A1S_2245	Genetic_Information_Processing,Brite_Hierarchies,Protein_families:_genetic_information_processing,Translation,Ribosome
30	bioB	0.351197	-1.75087	A. baum		0.000761721	0.578755	b0775	DJ41_RS19800	A1S_1511	Metabolism,Metabolism_of_cofactors_and_vitamins,Biotin_metabolism
31	fadM	-0.506565	-1.74366	Both		0.00642741	0.0396215	b0443	DJ41_RS17090	A1S_2054	Brite_Hierarchies,Protein_families:_metabolism,Lipid_biosynthesis_proteins
32	rpmE	0.961413	-1.7363	Both	rpmE	0.00169415	0.0044707	b3936	DJ41_RS14910	A1S_2423	Genetic_Information_Processing,Brite_Hierarchies,Protein_families:_genetic_information_processing,Translation,Ribosome
33	cysJ	0.256725	-1.73459	A. baum		1.48458e-05	0.391926	b2764	DJ41_RS13210	A1S_2798	Metabolism,Energy_metabolism,Sulfur_metabolism
34	greB	0.34128	-1.72912	A. baum		0.00218459	0.0669687	b3406	DJ41_RS13940	A1S_2653	Brite_Hierarchies,Protein_families:_genetic_information_processing,Transcription_machinery
35	mscL	-1.22543	-1.64186	Both	mscL	0.00190551	0.00114673	b3291	DJ41_RS12680	A1S_2834	Brite_Hierarchies,Protein_families:_signaling_and_cellular_processes,Transporters
36	cyoC	-0.115285	-1.63876	A. baum		0.000586151	0.850625	b0430	DJ41_RS16500	A1S_2168	Metabolism,Energy_metabolism,Oxidative_phosphorylation
37	ecnA	0.481434	-1.63875	Both		0.0224777	0.0150006	b4410	DJ41_RS12550	A1S_2809	Brite_Hierarchies,Protein_families:_signaling_and_cellular_processes,Transporters
38	yfeX	1.00556	-1.58693	Both		0.000245054	0.0174777	b2431	DJ41_RS19340	A1S_1621	Unclassified:_metabolism,Enzymes_with_EC_numbers
39	infA	0.203795	-1.58256	A. baum		0.0156768	0.340331	b0884	DJ41_RS07825	A1S_0421	Brite_Hierarchies,Protein_families:_genetic_information_processing,Translation_factors
40	cusS	-0.0838281	-1.56598	A. baum		0.00704096	0.591898	b0570	DJ41_RS16280		Brite_Hierarchies,Protein_families:_signaling_and_cellular_processes,Protein_families:_metabolism,Environmental_Information_Processing,Signal_transduction,Two-component_system,Protein_kinases,Antimicrobial_resistance_genes
41	zitB	-0.381188	-1.5544	Both		0.00195146	0.0349633	b0752	DJ41_RS11385	A1S_3214	Brite_Hierarchies,Protein_families:_signaling_and_cellular_processes,Transporters
42	coaD	0.446289	-1.53763	Both		0.00460837	0.014354	b3634	DJ41_RS04720	A1S_0845	Metabolism,Metabolism_of_cofactors_and_vitamins,Pantothenate_and_CoA_biosynthesis
43	ihfB	-0.128391	-1.53742	A. baum		0.000573223	0.546691	b0912	DJ41_RS19475	A1S_1573	Brite_Hierarchies,Protein_families:_genetic_information_processing,DNA_repair_and_recombination_proteins,Chromosome_and_associated_proteins,DNA_replication_proteins
44	rpmJ	0.681894	-1.51605	A. baum		0.0012367	0.06292	b3299	DJ41_RS12155	A1S_3060	Genetic_Information_Processing,Brite_Hierarchies,Protein_families:_genetic_information_processing,Translation,Ribosome
45	bioH	0.0845989	-1.51512	A. baum		0.00768273	0.650165	b3412	DJ41_RS06245	A1S_0805	Metabolism,Metabolism_of_cofactors_and_vitamins,Biotin_metabolism
46	yadH	0.15533	-1.50748	A. baum		0.00242618	0.296119	b0128	DJ41_RS15370	A1S_2312	Brite_Hierarchies,Protein_families:_signaling_and_cellular_processes,Transporters
47	fabR	0.276275	-1.50205	A. baum		0.00497435	0.140061	b3963	DJ41_RS14740	A1S_2460	Brite_Hierarchies,Protein_families:_genetic_information_processing,Transcription_factors
48	yedI	0.207132	-1.50114	A. baum		0.00091469	0.493023	b1958	DJ41_RS13695	A1S_2721	Poorly_characterized,Function_unknown
49	bfd	-0.864316	-1.49359	Both		0.00282835	0.0290319	b3337	DJ41_RS11575	A1S_3174	Unclassified:_signaling_and_cellular_processes,Others
50	atoD	-0.0705535	-1.49355	A. baum		0.00427372	0.802889	b2221	DJ41_RS18785	A1S_1732	Metabolism,Amino_acid_metabolism,Carbohydrate_metabolism,Environmental_Information_Processing,Butanoate_metabolism,Propanoate_metabolism,Signal_transduction,Two-component_system,Lysine_degradation,Xenobiotics_biodegradation_and_metabolism,Aminobenzoate_degradation
51	ybhR	-0.792221	-1.48525	Both		0.0126098	0.0248228	b0792	DJ41_RS19075	A1S_1673	Brite_Hierarchies,Protein_families:_signaling_and_cellular_processes,Transporters
52	rpmD	0.984733	-1.47789	Both	rpmD	0.00195146	0.012794	b3302	DJ41_RS12140	A1S_3063	Genetic_Information_Processing,Brite_Hierarchies,Protein_families:_genetic_information_processing,Translation,Ribosome
53	secF	-0.246498	-1.45825	A. baum		9.34827e-05	0.439757	b0409	DJ41_RS13090		Genetic_Information_Processing,Folding,_sorting_and_degradation,Brite_Hierarchies,Protein_families:_signaling_and_cellular_processes,Protein_export,Environmental_Information_Processing,Membrane_transport,Bacterial_secretion_system,Secretion_system
54	fiu	-0.243186	-1.44523	A. baum		0.000251697	0.857626	b0805	DJ41_RS17645	A1S_1921	Brite_Hierarchies,Protein_families:_signaling_and_cellular_processes,Transporters
55	iscR	0.612248	-1.43203	Both		0.000878261	0.0189692	b2531	DJ41_RS19285	A1S_1634	Brite_Hierarchies,Protein_families:_genetic_information_processing,Transcription_factors
56	glpG	-0.117463	-1.42988	A. baum		0.00163221	0.510503	b3424	DJ41_RS05530	A1S_0978	Poorly_characterized,General_function_prediction_only
57	flc	-0.511036	-1.42229	Both		0.0361554	0.00735078	b0624	DJ41_RS08000	A1S_0389	Brite_Hierarchies,Protein_families:_signaling_and_cellular_processes,Transporters
58	yjdF	-0.304478	-1.41469	A. baum		0.0175415	0.0754871	b4121	DJ41_RS14830	A1S_2442	Poorly_characterized,General_function_prediction_only
59	glcG	0.188583	-1.40674	A. baum		0.0136757	0.52892	b2977	DJ41_RS17530	A1S_1942	Poorly_characterized,General_function_prediction_only
60	bamA	0.206412	-1.40667	A. baum		0.00130094	0.33784	b0177	DJ41_RS17365	A1S_1969	Brite_Hierarchies,Protein_families:_genetic_information_processing,Protein_families:_signaling_and_cellular_processes,Mitochondrial_biogenesis,Transporters
61	ispE	0.474928	-1.4063	Both		0.0149198	0.0185196	b1208	DJ41_RS0103860	A1S_0834	Metabolism,Metabolism_of_terpenoids_and_polyketides,Terpenoid_backbone_biosynthesis
62	fhuA	0.190825	-1.3978	A. baum		4.94389e-05	0.391741	b0150	DJ41_RS04525	A1S_1063	Brite_Hierarchies,Protein_families:_signaling_and_cellular_processes,Transporters
63	dksA	0.25775	-1.39305	A. baum		0.00135096	0.130039	b0145	DJ41_RS08665	A1S_0248	Brite_Hierarchies,Protein_families:_genetic_information_processing,Transcription_factors,Ribosome_biogenesis,Transcription_machinery,Cellular_Processes,Cellular_community_-_prokaryotes,Biofilm_formation_-_Escherichia_coli
64	osmC	1.01784	-1.39072	Both		0.00354572	0.00479207	b1482	DJ41_RS22870		Unclassified:_genetic_information_processing,Protein_processing
65	rclR	-1.15686	-1.37851	E. coli		0.144027	0.00333072	b0305	DJ41_RS22410		Brite_Hierarchies,Protein_families:_genetic_information_processing,Transcription_factors
66	kptA	-0.614633	-1.36791	E. coli		0.0901536	0.00455998	b4331	DJ41_RS18490		Brite_Hierarchies,Protein_families:_genetic_information_processing,Transfer_RNA_biogenesis
67	ybdG	-1.25789	-1.34907	Both		0.00116549	0.00110914	b0577	DJ41_RS16935	A1S_2079	Brite_Hierarchies,Protein_families:_signaling_and_cellular_processes,Transporters
68	cusB	-0.97382	-1.34847	A. baum		0.00195285	0.0500444	b0574	DJ41_RS12595	A1S_2817	Brite_Hierarchies,Protein_families:_signaling_and_cellular_processes,Transporters,Environmental_Information_Processing,Signal_transduction,Two-component_system
69	brnQ	0.765299	-1.34184	A. baum		0.00123373	0.0644381	b0401	DJ41_RS17535	A1S_1941	Unclassified:_signaling_and_cellular_processes,Transport
70	acpP	0.642566	-1.33919	A. baum		0.00547415	0.0791122	b1094	DJ41_RS06175	A1S_0819	Metabolism,Biosynthesis_of_other_secondary_metabolites,Lipid_metabolism,Fatty_acid_biosynthesis,Biosynthesis_of_secondary_metabolites_-_unclassified
71	mnaT	-0.472912	-1.32893	Both		0.0164977	0.0159948	b1448	DJ41_RS19775		Metabolism,Metabolism_of_other_amino_acids,Phosphonate_and_phosphinate_metabolism
72	ybeQ	-0.475171	-1.32658	Both		0.00726146	0.0312497	b0644	DJ41_RS06585		Poorly_characterized,Function_unknown
73	npr	-0.358976	-1.32585	A. baum		0.00337605	0.111886	b3206	DJ41_RS07075	A1S_0589	Brite_Hierarchies,Protein_families:_signaling_and_cellular_processes,Transporters,Environmental_Information_Processing,Membrane_transport,Phosphotransferase_system_(PTS)
74	tehB	0.0828881	-1.31794	A. baum		0.0236954	0.682042	b1430	DJ41_RS16115	A1S_2227	Unclassified:_metabolism,Enzymes_with_EC_numbers
75	dgoR	0.560946	-1.31749	Both		0.00066566	0.0106514	b4479	DJ41_RS18030	A1S_1840	Brite_Hierarchies,Protein_families:_genetic_information_processing,Transcription_factors
76	leuE	-2.36542	-1.31199	E. coli		0.0645797	0.000204933	b1798	DJ41_RS17030	A1S_2066	Brite_Hierarchies,Protein_families:_signaling_and_cellular_processes,Transporters
77	queD	0.461597	-1.30788	E. coli		0.0506763	0.0168136	b2765	DJ41_RS19510	A1S_1566	Metabolism,Metabolism_of_cofactors_and_vitamins,Folate_biosynthesis,Brite_Hierarchies,Protein_families:_genetic_information_processing,Transfer_RNA_biogenesis
78	ybaK	-0.297242	-1.29866	A. baum		0.00355283	0.0961516	b0481	DJ41_RS19230	A1S_1646	Brite_Hierarchies,Protein_families:_genetic_information_processing,Transfer_RNA_biogenesis
79	glcB	0.173424	-1.29672	A. baum		0.00119029	0.225535	b2976	DJ41_RS19440	A1S_1601	Metabolism,Carbohydrate_metabolism,Pyruvate_metabolism,Glyoxylate_and_dicarboxylate_metabolism
80	iscS	0.683632	-1.29363	Both		0.000110569	0.010519	b2530	DJ41_RS19290		Metabolism,Metabolism_of_cofactors_and_vitamins,Genetic_Information_Processing,Folding,_sorting_and_degradation,Sulfur_relay_system,Brite_Hierarchies,Protein_families:_genetic_information_processing,Protein_families:_signaling_and_cellular_processes,Mitochondrial_biogenesis,Prokaryotic_defense_system,Transfer_RNA_biogenesis,Thiamine_metabolism
81	psiE	-0.990963	-1.28063	E. coli		0.0977043	0.0178717	b4030	DJ41_RS12950	A1S_2888	Poorly_characterized,General_function_prediction_only
82	rimI	0.434329	-1.27546	Neither		0.0966339	0.0808798	b4373	DJ41_RS04845	A1S_0872	Brite_Hierarchies,Protein_families:_genetic_information_processing,Ribosome_biogenesis
83	marR	0.366593	-1.27165	A. baum		0.00843021	0.168021	b1530	DJ41_RS06930	A1S_0618	Brite_Hierarchies,Protein_families:_genetic_information_processing,Transcription_factors
84	aaeR	-0.742007	-1.26603	Both		0.00209796	0.00161114	b3243	DJ41_RS22725	A1S_1382	Brite_Hierarchies,Protein_families:_genetic_information_processing,Transcription_factors
85	accC	-0.0537695	-1.26459	A. baum		0.000201073	0.920877	b3256	DJ41_RS17155	A1S_2011	Metabolism,Carbohydrate_metabolism,Pyruvate_metabolism,Propanoate_metabolism,Lipid_metabolism,Fatty_acid_biosynthesis
86	chbG	-0.490716	-1.2635	Both		0.0105444	0.0206471	b1733	DJ41_RS14105	A1S_2623	Unclassified:_metabolism,Enzymes_with_EC_numbers
87	lplT	-0.431461	-1.2542	A. baum		0.00252995	0.0694426	b2835	DJ41_RS16670	A1S_2133	Brite_Hierarchies,Protein_families:_signaling_and_cellular_processes,Transporters
88	dgcZ	-0.527257	-1.25347	A. baum		0.00966211	0.129468	b1535	DJ41_RS18975	A1S_1695	Unclassified:_metabolism,Enzymes_with_EC_numbers
89	dgkA	0.878728	-1.24987	E. coli		0.101674	0.00345414	b4042	DJ41_RS13890	A1S_2663	Metabolism,Lipid_metabolism,Glycerophospholipid_metabolism,Glycerolipid_metabolism
90	cueR	-0.362423	-1.24057	A. baum		0.00115976	0.093169	b0487	DJ41_RS21385	A1S_1218	Brite_Hierarchies,Protein_families:_genetic_information_processing,Protein_families:_signaling_and_cellular_processes,Transcription_factors,Antimicrobial_resistance_genes
91	hiuH	-0.377487	-1.23961	Neither		0.093247	0.329156	b1970	DJ41_RS16265		Metabolism,Brite_Hierarchies,Protein_families:_signaling_and_cellular_processes,Transporters,Nucleotide_metabolism,Purine_metabolism
92	yjdJ	-0.562804	-1.23045	A. baum		0.00548835	0.357735	b4127	DJ41_RS20435	A1S_1395	Poorly_characterized,Function_unknown
93	lolB	0.110623	-1.22164	A. baum		0.00650234	0.459682	b1209	DJ41_RS04675	A1S_0835	Unclassified:_signaling_and_cellular_processes,Structural_proteins
94	gspI	-0.250245	-1.20362	A. baum		0.0149648	0.574085	b3330	DJ41_RS19525	A1S_1563	Brite_Hierarchies,Protein_families:_signaling_and_cellular_processes,Environmental_Information_Processing,Membrane_transport,Bacterial_secretion_system,Secretion_system
95	tolB	0.460357	-1.19687	A. baum	tolB	0.000122911	0.130562	b0740	DJ41_RS14245	A1S_2594	Brite_Hierarchies,Protein_families:_signaling_and_cellular_processes,Transporters
96	ilvH	-0.416228	-1.19662	A. baum		0.00578647	0.136332	b0078	DJ41_RS07275	A1S_0544	Metabolism,Amino_acid_metabolism,Metabolism_of_cofactors_and_vitamins,Carbohydrate_metabolism,C5-Branched_dibasic_acid_metabolism,Valine,_leucine_and_isoleucine_biosynthesis,Butanoate_metabolism,Pantothenate_and_CoA_biosynthesis
97	apt	0.0130257	-1.1775	A. baum		0.00280424	0.933217	b0469	DJ41_RS12300	A1S_3035	Metabolism,Brite_Hierarchies,Protein_families:_signaling_and_cellular_processes,Exosome,Nucleotide_metabolism,Purine_metabolism
98	ribA	0.778776	-1.17206	Both		0.0260651	0.00124784	b1277	DJ41_RS11910	A1S_3107	Metabolism,Metabolism_of_cofactors_and_vitamins,Folate_biosynthesis,Riboflavin_metabolism,Cellular_Processes,Cellular_community_-_prokaryotes,Quorum_sensing
99	eamB	-0.108917	-1.17007	A. baum		0.032463	0.82537	b2578	DJ41_RS16140	A1S_2224	Brite_Hierarchies,Protein_families:_signaling_and_cellular_processes,Transporters
100	hisG	-0.72526	-1.16858	Both	hisG	0.00150903	0.0229518	b2019	DJ41_RS06855	A1S_0686	Metabolism,Amino_acid_metabolism,Histidine_metabolism
101	hipB	-0.156844	-1.16403	A. baum		0.0136757	0.671856	b1508	DJ41_RS22890	A1S_3468	Brite_Hierarchies,Protein_families:_genetic_information_processing,Protein_families:_signaling_and_cellular_processes,Prokaryotic_defense_system,Transcription_factors
102	rarD	-0.0113786	-1.14872	A. baum		0.00426838	0.964949	b3819	DJ41_RS14525	A1S_2502	Brite_Hierarchies,Protein_families:_signaling_and_cellular_processes,Transporters
103	dmlR	-0.722528	-1.14207	Both		0.00587333	0.00917257	b1799	DJ41_RS04740	A1S_0848	Brite_Hierarchies,Protein_families:_genetic_information_processing,Transcription_factors
104	trmA	0.582073	-1.13145	Both		0.00348917	0.0175753	b3965	DJ41_RS19715	A1S_1527	Brite_Hierarchies,Protein_families:_genetic_information_processing,Transfer_RNA_biogenesis
105	yqfA	0.615541	-1.13043	A. baum		0.0241853	0.100928	b2899	DJ41_RS12800	A1S_2859	Brite_Hierarchies,Protein_families:_signaling_and_cellular_processes,Bacterial_toxins
106	gltS	1.05251	-1.12749	Both		0.000186815	0.000867484	b3653	DJ41_RS16155	A1S_2221	Brite_Hierarchies,Protein_families:_signaling_and_cellular_processes,Transporters
107	ratB	-0.320979	-1.12465	A. baum		0.00163226	0.147831	b2618	DJ41_RS04950	A1S_0893	Poorly_characterized,Function_unknown
108	fhuE	-0.434407	-1.12344	A. baum		0.00093845	0.12997	b1102	DJ41_RS16965		Brite_Hierarchies,Protein_families:_signaling_and_cellular_processes,Transporters
109	hfq	0.224845	-1.11816	A. baum		0.00223073	0.178886	b4172	DJ41_RS16770	A1S_3785	Genetic_Information_Processing,Folding,_sorting_and_degradation,Brite_Hierarchies,Protein_families:_genetic_information_processing,RNA_degradation,Messenger_RNA_biogenesis,Chromosome_and_associated_proteins,Cellular_Processes,Cellular_community_-_prokaryotes,Quorum_sensing
110	yeaC	-0.493761	-1.11788	A. baum		0.0224777	0.16326	b1777	DJ41_RS15860	A1S_2282	Poorly_characterized,Function_unknown
111	ybbP	-0.630341	-1.11442	Both		0.00272351	0.0078489	b0496	DJ41_RS05570	A1S_0987	Brite_Hierarchies,Protein_families:_signaling_and_cellular_processes,Transporters
112	purB	1.23042	-1.11255	Both		0.00314565	0.0264211	b1131	DJ41_RS14835	A1S_2441	Metabolism,Amino_acid_metabolism,Nucleotide_metabolism,Alanine,_aspartate_and_glutamate_metabolism,Purine_metabolism
113	rpsA	0.517286	-1.09865	A. baum	rpsA	0.00471035	0.148211	b0911	DJ41_RS19480	A1S_1572	Genetic_Information_Processing,Brite_Hierarchies,Protein_families:_genetic_information_processing,Translation,Ribosome
114	pyrC	0.214969	-1.08244	A. baum		0.00119029	0.678749	b1062	DJ41_RS04540	A1S_1066	Metabolism,Nucleotide_metabolism,Pyrimidine_metabolism
115	queG	0.670492	-1.08216	Both		0.00731469	0.0133038	b4166	DJ41_RS19795	A1S_1512	Brite_Hierarchies,Protein_families:_genetic_information_processing,Transfer_RNA_biogenesis
116	tolQ	-0.0055445	-1.08037	A. baum		0.000426807	0.979889	b0737	DJ41_RS14260	A1S_2591	Brite_Hierarchies,Protein_families:_signaling_and_cellular_processes,Transporters
117	tam	-0.456498	-1.07791	Both		0.00141424	0.0375764	b1519	DJ41_RS06230	A1S_0808	Unclassified:_metabolism,Enzymes_with_EC_numbers
118	ybiX	-1.13294	-1.07068	A. baum		0.0034641	0.158304	b0804	DJ41_RS07515	A1S_0473	Unclassified:_metabolism,Enzymes_with_EC_numbers
119	birA	0.128741	-1.06546	A. baum		0.00471035	0.430583	b3973	DJ41_RS06295	A1S_0794	Metabolism,Metabolism_of_cofactors_and_vitamins,Brite_Hierarchies,Protein_families:_genetic_information_processing,Transcription_factors,Biotin_metabolism
120	lpxD	0.0463509	-1.05937	A. baum		0.0022016	0.832007	b0179	DJ41_RS17375	A1S_1967	Metabolism,Brite_Hierarchies,Protein_families:_metabolism,Glycan_biosynthesis_and_metabolism,Lipopolysaccharide_biosynthesis,Lipopolysaccharide_biosynthesis_proteins
121	mprA	-0.225598	-1.0586	Neither		0.157062	0.487203	b2684	DJ41_RS17490	A1S_1948	Brite_Hierarchies,Protein_families:_genetic_information_processing,Transcription_factors
122	hscC	-0.409514	-1.05778	A. baum		0.000721782	0.0507811	b0650	DJ41_RS14485	A1S_2510	Brite_Hierarchies,Protein_families:_genetic_information_processing,Chaperones_and_folding_catalysts
123	yciB	-0.281353	-1.05776	A. baum		0.027438	0.174073	b1254	DJ41_RS13115	A1S_2921	Unclassified:_signaling_and_cellular_processes,Cell_growth
124	ybhG	-0.671712	-1.05644	Both		0.00622078	0.0277385	b0795	DJ41_RS19090	A1S_1670	Unclassified:_signaling_and_cellular_processes,Structural_proteins
125	nuoM	-0.844469	-1.05609	Both		0.00047744	0.00441765	b2277	DJ41_RS06460	A1S_0763	Metabolism,Energy_metabolism,Oxidative_phosphorylation
126	frr	0.181619	-1.05325	A. baum		0.00612671	0.352196	b0172	DJ41_RS17340	A1S_1974	Brite_Hierarchies,Protein_families:_genetic_information_processing,Translation_factors
127	fhuA	0.190825	-1.0498	A. baum		0.000229541	0.391741	b0150	DJ41_RS10370	A1S_3324	Brite_Hierarchies,Protein_families:_signaling_and_cellular_processes,Transporters
128	ghrB	1.09038	-1.04189	Both		0.00679252	0.000441801	b3553	DJ41_RS16015	A1S_2248	Metabolism,Amino_acid_metabolism,Glycine,_serine_and_threonine_metabolism,Carbohydrate_metabolism,Pentose_phosphate_pathway,Pyruvate_metabolism,Glyoxylate_and_dicarboxylate_metabolism
129	emrE	-1.39304	-1.04019	E. coli		0.167233	0.00283391	b0543	DJ41_RS15775	A1S_2298	Brite_Hierarchies,Protein_families:_signaling_and_cellular_processes,Transporters
130	bamB	-0.093162	-1.03757	A. baum		0.00641001	0.717806	b2512	DJ41_RS07365	A1S_0505	Brite_Hierarchies,Protein_families:_signaling_and_cellular_processes,Transporters
131	tilS	-0.413467	-1.03024	Both		0.000659883	0.0246447	b0188	DJ41_RS06975	A1S_0609	Brite_Hierarchies,Protein_families:_genetic_information_processing,Transfer_RNA_biogenesis
132	leuO	-2.20752	-1.02615	Both		0.0253898	0.000484618	b0076	DJ41_RS18805	A1S_1728	Brite_Hierarchies,Protein_families:_genetic_information_processing,Transcription_factors
133	ansB	-0.658092	-1.01377	A. baum		0.000840122	0.337503	b2957	DJ41_RS20100	A1S_1466	Metabolism,Amino_acid_metabolism,Alanine,_aspartate_and_glutamate_metabolism,Metabolism_of_other_amino_acids,Cyanoamino_acid_metabolism
134	csiR	-0.854628	-1.01262	Both		0.0267433	0.00166109	b2664	DJ41_RS22260	A1S_1324	Brite_Hierarchies,Protein_families:_genetic_information_processing,Transcription_factors
135	fdx	-0.153547	-1.01235	A. baum		0.00275645	0.558397	b2525	DJ41_RS19315	A1S_1627	Unclassified:_metabolism,Energy_metabolism
136	yadV	-0.948555	-1.00613	Both		0.00124001	0.00888576	b0140	DJ41_RS18560		Unclassified:_signaling_and_cellular_processes,Cell_motility
137	secB	1.34998	-1.00089	Both		0.0336759	0.000419431	b3609	DJ41_RS07350	A1S_0528	Genetic_Information_Processing,Folding,_sorting_and_degradation,Brite_Hierarchies,Protein_families:_genetic_information_processing,Protein_families:_signaling_and_cellular_processes,Chaperones_and_folding_catalysts,Protein_export,Environmental_Information_Processing,Membrane_transport,Bacterial_secretion_system,Secretion_system,Cellular_Processes,Cellular_community_-_prokaryotes,Quorum_sensing
138	proC	0.430239	-1.00006	Both		0.00563947	0.0123084	b0386	DJ41_RS21465	A1S_1229	Metabolism,Amino_acid_metabolism,Arginine_and_proline_metabolism
139	yfdV	-0.688728	-0.999016	A. baum		0.00895344	0.107606	b2372	DJ41_RS12645	A1S_2827	Poorly_characterized,Function_unknown
140	pgl	0.0155485	-0.998369	A. baum		0.00104005	0.919485	b0767	DJ41_RS17100	A1S_2052	Metabolism,Carbohydrate_metabolism,Pentose_phosphate_pathway
141	hchA	-0.367519	-0.996018	A. baum		0.00587644	0.144663	b1967	DJ41_RS13380	A1S_2765	Metabolism,Carbohydrate_metabolism,Brite_Hierarchies,Protein_families:_metabolism,Peptidases,Pyruvate_metabolism
142	dedD	0.102968	-0.995115	Neither		0.0568463	0.582071	b2314	DJ41_RS05590	A1S_0991	Poorly_characterized,General_function_prediction_only
143	exbD	0.082386	-0.994947	A. baum		0.00247423	0.677291	b3005	DJ41_RS14255	A1S_2592	Brite_Hierarchies,Protein_families:_signaling_and_cellular_processes,Transporters
144	modA	-0.506613	-0.99004	Both	modA	0.0179448	0.01606	b0763	DJ41_RS18685		Brite_Hierarchies,Protein_families:_signaling_and_cellular_processes,Transporters,Environmental_Information_Processing,Membrane_transport,ABC_transporters
145	gtrB	-0.731588	-0.982288	A. baum		0.0218509	0.0893625	b2351	DJ41_RS14100		Brite_Hierarchies,Protein_families:_signaling_and_cellular_processes,Transporters,Protein_families:_metabolism,Lipopolysaccharide_biosynthesis_proteins
146	nsrR	0.01899	-0.967858	A. baum		0.0409503	0.923046	b4178	DJ41_RS12020	A1S_3086	Brite_Hierarchies,Protein_families:_genetic_information_processing,Transcription_factors
147	fumC	-0.356008	-0.964899	A. baum		0.00735247	0.18366	b1611	DJ41_RS17270	A1S_1986	Metabolism,Carbohydrate_metabolism,Pyruvate_metabolism,Citrate_cycle_(TCA_cycle)
148	yegX	-0.731	-0.96343	Both		0.0131194	0.00877119	b2102	DJ41_RS08895	A1S_0187	Unclassified:_signaling_and_cellular_processes,Structural_proteins
149	nuoN	-0.909934	-0.962238	Both		0.00047744	0.00429144	b2276	DJ41_RS06455	A1S_0764	Metabolism,Energy_metabolism,Oxidative_phosphorylation
150	exoX	-0.257609	-0.949371	A. baum		0.0140917	0.139178	b1844	DJ41_RS15720	A1S_2309	Genetic_Information_Processing,Brite_Hierarchies,Protein_families:_genetic_information_processing,Replication_and_repair,DNA_repair_and_recombination_proteins,Mismatch_repair
151	cpdA	0.279027	-0.945254	A. baum		0.00260413	0.148837	b3032	DJ41_RS08660	A1S_0249	Metabolism,Nucleotide_metabolism,Purine_metabolism
152	moaA	0.151782	-0.939302	Neither		0.050196	0.379615	b0781	DJ41_RS17205	A1S_1999	Metabolism,Metabolism_of_cofactors_and_vitamins,Genetic_Information_Processing,Folding,_sorting_and_degradation,Folate_biosynthesis,Sulfur_relay_system
153	alaC	-0.506995	-0.939002	Both		0.00518827	0.0106606	b2379	DJ41_RS20065	A1S_1473	Brite_Hierarchies,Protein_families:_metabolism,Amino_acid_related_enzymes
154	putA	-0.767456	-0.938169	A. baum	putA	0.000583849	0.111817	b1014	DJ41_RS19705	A1S_1528	Metabolism,Amino_acid_metabolism,Brite_Hierarchies,Protein_families:_genetic_information_processing,Transcription_factors,Alanine,_aspartate_and_glutamate_metabolism,Arginine_and_proline_metabolism
155	yjcE	-0.299773	-0.933048	A. baum		0.00592838	0.0613602	b4065	DJ41_RS13705	A1S_2723	Unclassified:_signaling_and_cellular_processes,Transport
156	gstB	-0.642006	-0.933022	Both		0.00272788	0.00400524	b0838	DJ41_RS21260	A1S_1195	Metabolism,Brite_Hierarchies,Protein_families:_signaling_and_cellular_processes,Transporters,Metabolism_of_other_amino_acids,Glutathione_metabolism
157	yrfG	0.767271	-0.928604	Both		0.0243671	0.0038854	b3399	DJ41_RS17410	A1S_1960	Metabolism,Metabolism_of_cofactors_and_vitamins,Nucleotide_metabolism,Pyrimidine_metabolism,Purine_metabolism,Nicotinate_and_nicotinamide_metabolism
158	aroD	-0.0961384	-0.926432	Neither		0.121169	0.636763	b1693	DJ41_RS17835	A1S_1883	Metabolism,Amino_acid_metabolism,Phenylalanine,_tyrosine_and_tryptophan_biosynthesis
159	ispU	-0.17291	-0.911092	A. baum		0.00699299	0.335203	b0174	DJ41_RS17345	A1S_1973	Metabolism,Brite_Hierarchies,Protein_families:_metabolism,Metabolism_of_terpenoids_and_polyketides,Terpenoid_backbone_biosynthesis,Prenyltransferases
160	roxA	-0.144172	-0.908578	A. baum		0.0235524	0.343586	b1128	DJ41_RS19640	A1S_1541	Brite_Hierarchies,Protein_families:_genetic_information_processing,Ribosome_biogenesis
161	yfgO	-0.294268	-0.902142	A. baum		0.000736846	0.151308	b2493	DJ41_RS14190	A1S_2604	Brite_Hierarchies,Protein_families:_signaling_and_cellular_processes,Transporters
162	atoE	0.0888974	-0.901573	A. baum		0.0401289	0.746188	b2223	DJ41_RS18795	A1S_1730	Environmental_Information_Processing,Signal_transduction,Two-component_system
163	ybaB	0.438302	-0.901418	Both		0.0126045	0.0481541	b0471	DJ41_RS19000	A1S_1684	Poorly_characterized,Function_unknown
164	metR	1.09909	-0.898649	Both		0.000697018	0.00676147	b3828	DJ41_RS16720	A1S_2122	Brite_Hierarchies,Protein_families:_genetic_information_processing,Transcription_factors
165	acpT	0.63968	-0.896899	E. coli		0.0676873	0.0181187	b3475	DJ41_RS07355	A1S_0527	Metabolism,Metabolism_of_cofactors_and_vitamins,Pantothenate_and_CoA_biosynthesis
166	pntB	-0.476825	-0.894509	Both		0.00272351	0.0108674	b1602	DJ41_RS07170	A1S_0568	Metabolism,Metabolism_of_cofactors_and_vitamins,Nicotinate_and_nicotinamide_metabolism
167	cheW	-0.760545	-0.890203	Both		0.0380818	0.0160108	b1887	DJ41_RS12575	A1S_2813	Brite_Hierarchies,Protein_families:_signaling_and_cellular_processes,Environmental_Information_Processing,Cellular_Processes,Bacterial_motility_proteins,Cell_motility,Signal_transduction,Two-component_system,Bacterial_chemotaxis
168	aaeR	-0.742007	-0.875671	Both		0.0135364	0.00161114	b3243	DJ41_RS22505	A1S_1353	Brite_Hierarchies,Protein_families:_genetic_information_processing,Transcription_factors
169	speG	-1.34468	-0.874378	Both		0.0123953	0.000178343	b1584	DJ41_RS16230	A1S_2209	Metabolism,Amino_acid_metabolism,Arginine_and_proline_metabolism
170	pepD	-0.071799	-0.872213	A. baum		0.00119029	0.685544	b0237	DJ41_RS15900	A1S_2274	Metabolism,Brite_Hierarchies,Protein_families:_metabolism,Peptidases,Metabolism_of_other_amino_acids,Glutathione_metabolism
171	nlpE	0.198951	-0.871513	A. baum		0.0262878	0.271935	b0192	DJ41_RS05675	A1S_1009	Human_Diseases,Drug_resistance:_Antimicrobial,Cationic_antimicrobial_peptide_(CAMP)_resistance
172	modB	-0.653668	-0.867445	Both	modB	0.0429912	0.00443654	b0764	DJ41_RS18680		Brite_Hierarchies,Protein_families:_signaling_and_cellular_processes,Transporters,Environmental_Information_Processing,Membrane_transport,ABC_transporters
173	pqiB	-0.253443	-0.866566	A. baum		0.00158743	0.140696	b0951	DJ41_RS16255	A1S_2204	Poorly_characterized,General_function_prediction_only
174	folC	-0.0850852	-0.862538	A. baum		0.00832228	0.65226	b2315	DJ41_RS12840		Metabolism,Metabolism_of_cofactors_and_vitamins,Folate_biosynthesis
175	cobS	-1.46173	-0.860035	E. coli		0.0963502	0.00281888	b1992	DJ41_RS19135	A1S_1663	Metabolism,Metabolism_of_cofactors_and_vitamins,Porphyrin_and_chlorophyll_metabolism
176	puuA	0.506324	-0.854971	A. baum		0.0323427	0.469212	b1297	DJ41_RS16655	A1S_2136	Metabolism,Amino_acid_metabolism,Arginine_and_proline_metabolism
177	gntK	0.278203	-0.854157	A. baum		0.00212945	0.435593	b3437	DJ41_RS07450	A1S_0486	Metabolism,Carbohydrate_metabolism,Pentose_phosphate_pathway
178	ykgM	0.484896	-0.8517	A. baum		0.0481377	0.144773	b0296	DJ41_RS07990	A1S_0391	Genetic_Information_Processing,Brite_Hierarchies,Protein_families:_genetic_information_processing,Translation,Ribosome
179	glpG	-0.117463	-0.850435	A. baum		0.00548835	0.510503	b3424	DJ41_RS05575	A1S_0988	Poorly_characterized,General_function_prediction_only
180	accA	0.402801	-0.84658	A. baum		0.000936321	0.133699	b0185	DJ41_RS06980	A1S_0608	Metabolism,Carbohydrate_metabolism,Pyruvate_metabolism,Propanoate_metabolism,Lipid_metabolism,Fatty_acid_biosynthesis
181	feaR	-0.66796	-0.842676	Neither		0.0978178	0.146619	b1384	DJ41_RS17965	A1S_1855	Brite_Hierarchies,Protein_families:_genetic_information_processing,Transcription_factors
182	ushA	-0.475395	-0.841933	Both		0.00646899	0.0363687	b0480	DJ41_RS18655		Metabolism,Metabolism_of_cofactors_and_vitamins,Nucleotide_metabolism,Pyrimidine_metabolism,Purine_metabolism,Nicotinate_and_nicotinamide_metabolism
183	thiD	-0.0404345	-0.839846	A. baum		0.0124938	0.864447	b2103	DJ41_RS06165	A1S_0821	Metabolism,Metabolism_of_cofactors_and_vitamins,Thiamine_metabolism
184	mltF	-0.0362644	-0.838487	A. baum		0.0149315	0.864447	b2558	DJ41_RS13935	A1S_2654	Brite_Hierarchies,Protein_families:_metabolism,Peptidoglycan_biosynthesis_and_degradation_proteins
185	ybaL	0.0935091	-0.83601	A. baum		0.00104005	0.551741	b0478	DJ41_RS07700	A1S_0446	Unclassified:_signaling_and_cellular_processes,Transport
186	msbA	0.133866	-0.832926	A. baum		0.0105953	0.42979	b0914	DJ41_RS19565	A1S_1555	Brite_Hierarchies,Protein_families:_signaling_and_cellular_processes,Transporters,Environmental_Information_Processing,Membrane_transport,ABC_transporters
187	putP	-0.734983	-0.832044	A. baum		0.00244099	0.0857877	b1015	DJ41_RS19695	A1S_1530	Brite_Hierarchies,Protein_families:_signaling_and_cellular_processes,Transporters
188	yggT	-0.0492381	-0.831688	Neither		0.0521305	0.754438	b2952	DJ41_RS06965	A1S_0611	Brite_Hierarchies,Protein_families:_signaling_and_cellular_processes,Secretion_system
189	pldA	1.21567	-0.831508	Both		0.00071881	0.000396754	b3821	DJ41_RS17655	A1S_1919	Metabolism,Lipid_metabolism,Glycerophospholipid_metabolism,Arachidonic_acid_metabolism,alpha-Linolenic_acid_metabolism,Ether_lipid_metabolism,Linoleic_acid_metabolism
190	pqiA	0.0929669	-0.830497	A. baum		0.018116	0.713828	b0950	DJ41_RS16250	A1S_2205	Poorly_characterized,General_function_prediction_only
191	gcd	-0.748159	-0.82561	A. baum		0.00119029	0.281582	b0124	DJ41_RS12750		Metabolism,Carbohydrate_metabolism,Pentose_phosphate_pathway
192	ybhF	-0.766437	-0.825153	Both		0.00459984	0.0113397	b0794	DJ41_RS19085	A1S_1671	Brite_Hierarchies,Protein_families:_signaling_and_cellular_processes,Transporters
193	ybhS	-0.785342	-0.823917	Both		0.00604539	0.0289976	b0793	DJ41_RS19080	A1S_1672	Brite_Hierarchies,Protein_families:_signaling_and_cellular_processes,Transporters
194	ycaI	0.315589	-0.822232	A. baum		0.0106639	0.0638523	b0913	DJ41_RS14160	A1S_2610	Brite_Hierarchies,Protein_families:_signaling_and_cellular_processes,Secretion_system
195	mutM	1.33807	-0.812936	Both		0.0169347	0.000190557	b3635	DJ41_RS12665	A1S_2831	Genetic_Information_Processing,Brite_Hierarchies,Protein_families:_genetic_information_processing,Replication_and_repair,DNA_repair_and_recombination_proteins,Base_excision_repair
196	clsC	-0.640863	-0.811631	Both		0.0397133	0.00424972	b1046	DJ41_RS12500		Metabolism,Lipid_metabolism,Glycerophospholipid_metabolism
197	wecB	1.3069	-0.807202	Both		0.0138422	0.000208089	b3786	DJ41_RS14585	A1S_2489	Metabolism,Carbohydrate_metabolism,Brite_Hierarchies,Protein_families:_metabolism,Lipopolysaccharide_biosynthesis_proteins,Amino_sugar_and_nucleotide_sugar_metabolism
198	cusR	-0.0151957	-0.803694	A. baum		0.0309682	0.942922	b0571	DJ41_RS16275		Brite_Hierarchies,Protein_families:_signaling_and_cellular_processes,Environmental_Information_Processing,Signal_transduction,Two-component_system,Antimicrobial_resistance_genes
199	aspA	0.441222	-0.800022	A. baum	aspA	0.0110147	0.258274	b4139	DJ41_RS18825	A1S_1726	Metabolism,Amino_acid_metabolism,Alanine,_aspartate_and_glutamate_metabolism
200	epmB	-0.135614	-0.798114	A. baum		0.0218767	0.350488	b4146	DJ41_RS14925	A1S_2420	Brite_Hierarchies,Protein_families:_genetic_information_processing,Translation_factors
201	hofQ	-0.0216062	-0.797283	A. baum		0.0291064	0.944041	b3391	DJ41_RS11505	A1S_3191	Brite_Hierarchies,Protein_families:_signaling_and_cellular_processes,Secretion_system
202	sdhB	0.730809	-0.784177	A. baum	sdhB	0.0278328	0.454097	b0724	DJ41_RS13660	A1S_2714	Metabolism,Carbohydrate_metabolism,Energy_metabolism,Butanoate_metabolism,Citrate_cycle_(TCA_cycle),Oxidative_phosphorylation
203	patD	-0.0556807	-0.775732	A. baum		0.0168932	0.838752	b1444	DJ41_RS20595	A1S_1089	Metabolism,Amino_acid_metabolism,Metabolism_of_other_amino_acids,Arginine_and_proline_metabolism,beta-Alanine_metabolism
204	hinT	0.14528	-0.775554	A. baum		0.00589458	0.404645	b1103	DJ41_RS19050	A1S_1678	Brite_Hierarchies,Protein_families:_signaling_and_cellular_processes,Exosome
205	cobC	-0.356921	-0.767887	A. baum		0.00578647	0.059092	b0638	DJ41_RS19145	A1S_1661	Metabolism,Metabolism_of_cofactors_and_vitamins,Porphyrin_and_chlorophyll_metabolism
206	speG	-1.34468	-0.766796	E. coli		0.175032	0.000178343	b1584	DJ41_RS17430	A1S_1959	Metabolism,Amino_acid_metabolism,Arginine_and_proline_metabolism
207	ppiB	0.572491	-0.765938	Both		0.0033534	0.0138243	b0525	DJ41_RS16795	A1S_2109	Brite_Hierarchies,Protein_families:_genetic_information_processing,Chaperones_and_folding_catalysts
208	xerC	0.729217	-0.764976	Both		0.0231385	0.0217801	b3811	DJ41_RS14070	A1S_2629	Brite_Hierarchies,Protein_families:_genetic_information_processing,Chromosome_and_associated_proteins
209	ansA	-0.0632803	-0.758252	A. baum		0.0176262	0.734817	b1767	DJ41_RS07810	A1S_0424	Metabolism,Amino_acid_metabolism,Alanine,_aspartate_and_glutamate_metabolism,Metabolism_of_other_amino_acids,Cyanoamino_acid_metabolism
210	yghU	-0.185006	-0.756813	A. baum		0.0031987	0.27664	b2989	DJ41_RS20365		Unclassified:_metabolism,Enzymes_with_EC_numbers
211	ybaZ	-0.449288	-0.753696	E. coli		0.0952793	0.0366942	b0454	DJ41_RS13735	A1S_2693	Unclassified:_genetic_information_processing,Replication_and_repair
212	sohB	0.315099	-0.750824	A. baum		0.00363812	0.125455	b1272	DJ41_RS14820	A1S_2444	Brite_Hierarchies,Protein_families:_metabolism,Peptidases
213	rlmL	-0.0014554	-0.748453	A. baum		0.00181375	0.994941	b0948	DJ41_RS21230		Brite_Hierarchies,Protein_families:_genetic_information_processing,Ribosome_biogenesis
214	cyoA	0.0667537	-0.746175	A. baum		0.00209101	0.923392	b0432	DJ41_RS16510	A1S_2166	Metabolism,Energy_metabolism,Oxidative_phosphorylation
215	ppk	-0.549707	-0.743995	Both		0.00674431	0.00569316	b2501	DJ41_RS18650		Metabolism,Genetic_Information_Processing,Folding,_sorting_and_degradation,Brite_Hierarchies,Protein_families:_genetic_information_processing,RNA_degradation,Messenger_RNA_biogenesis,Energy_metabolism,Oxidative_phosphorylation
216	arsR	0.629706	-0.74364	Neither		0.391706	0.0899152	b3501	DJ41_RS20155	A1S_1453	Brite_Hierarchies,Protein_families:_genetic_information_processing,Transcription_factors
217	ygjH	0.0440886	-0.742484	Neither		0.0937187	0.912188	b3074	DJ41_RS08070	A1S_0372	Poorly_characterized,General_function_prediction_only
218	mazG	-0.348411	-0.741256	Neither		0.0585759	0.20113	b2781	DJ41_RS07110	A1S_0581	Metabolism,Metabolism_of_cofactors_and_vitamins,Nucleotide_metabolism,Pyrimidine_metabolism,Purine_metabolism,Pantothenate_and_CoA_biosynthesis,Nicotinate_and_nicotinamide_metabolism
219	ybeY	0.258807	-0.740746	A. baum		0.0372199	0.109308	b0659	DJ41_RS12320	A1S_3031	Brite_Hierarchies,Protein_families:_genetic_information_processing,Ribosome_biogenesis
220	tdcB	0.824615	-0.739695	A. baum		0.0138733	0.313314	b3117	DJ41_RS14975	A1S_2394	Metabolism,Amino_acid_metabolism,Glycine,_serine_and_threonine_metabolism,Valine,_leucine_and_isoleucine_biosynthesis
221	ahpC	0.309181	-0.739307	A. baum		0.00287069	0.155959	b0605	DJ41_RS21320	A1S_1205	Brite_Hierarchies,Protein_families:_signaling_and_cellular_processes,Exosome
222	nth	0.494154	-0.735365	A. baum		0.0268424	0.23182	b1633	DJ41_RS05750	A1S_1024	Genetic_Information_Processing,Brite_Hierarchies,Protein_families:_genetic_information_processing,Replication_and_repair,DNA_repair_and_recombination_proteins,Base_excision_repair
223	abgA	-0.681151	-0.734097	E. coli		0.103502	0.0295824	b1338	DJ41_RS14270	A1S_2589	Brite_Hierarchies,Protein_families:_metabolism,Peptidases
224	hemH	-0.70154	-0.733117	Both		0.00238067	0.00687833	b0475	DJ41_RS08030	A1S_0382	Metabolism,Metabolism_of_cofactors_and_vitamins,Porphyrin_and_chlorophyll_metabolism
225	cobB	-0.648929	-0.727256	Both		0.0233942	0.00693978	b1120	DJ41_RS19690	A1S_1531	Unclassified:_metabolism,Enzymes_with_EC_numbers
226	fabB	-0.223774	-0.722743	A. baum		0.0028305	0.411902	b2323	DJ41_RS04805		Metabolism,Metabolism_of_cofactors_and_vitamins,Brite_Hierarchies,Protein_families:_metabolism,Lipid_metabolism,Fatty_acid_biosynthesis,Biotin_metabolism,Lipid_biosynthesis_proteins
227	serC	0.164485	-0.715353	A. baum		0.0345338	0.638148	b0907	DJ41_RS14130	A1S_2617	Metabolism,Amino_acid_metabolism,Glycine,_serine_and_threonine_metabolism,Metabolism_of_cofactors_and_vitamins,Vitamin_B6_metabolism,Brite_Hierarchies,Protein_families:_metabolism,Amino_acid_related_enzymes,Energy_metabolism,Methane_metabolism
228	ycjY	-0.675401	-0.713442	Both		0.0286707	0.0274382	b1327	DJ41_RS13160	A1S_2950	Poorly_characterized,Function_unknown
229	surA	-0.427558	-0.705638	A. baum		0.00745632	0.0797149	b0053	DJ41_RS19610	A1S_1545	Brite_Hierarchies,Protein_families:_genetic_information_processing,Chaperones_and_folding_catalysts
230	btuE	-0.475517	-0.702642	Both		0.00864826	0.0421544	b1710	DJ41_RS09025	A1S_0159	Metabolism,Metabolism_of_other_amino_acids,Glutathione_metabolism,Lipid_metabolism,Arachidonic_acid_metabolism
231	dcyD	-0.176208	-0.702089	A. baum		0.0425363	0.211233	b1919	DJ41_RS06405	A1S_0773	Metabolism,Amino_acid_metabolism,Cysteine_and_methionine_metabolism
232	rpiA	0.818717	-0.699502	Both		0.00905532	0.00148687	b2914	DJ41_RS17675	A1S_1915	Metabolism,Carbohydrate_metabolism,Pentose_phosphate_pathway
233	gpsA	1.17311	-0.699055	Both		0.0073789	0.000773485	b3608	DJ41_RS15970	A1S_2257	Metabolism,Lipid_metabolism,Glycerophospholipid_metabolism
234	cydA	-0.334235	-0.694989	A. baum		0.00240154	0.380262	b0733	DJ41_RS17620	A1S_1924	Metabolism,Energy_metabolism,Environmental_Information_Processing,Signal_transduction,Two-component_system,Oxidative_phosphorylation
235	xerD	0.215444	-0.694827	A. baum		0.00330321	0.324247	b2894	DJ41_RS08700	A1S_0241	Brite_Hierarchies,Protein_families:_genetic_information_processing,Chromosome_and_associated_proteins
236	bcp	0.0787901	-0.691174	A. baum		0.0242385	0.606798	b2480	DJ41_RS14320	A1S_2545	Unclassified:_metabolism,Enzymes_with_EC_numbers
237	znuA	0.0529645	-0.681449	A. baum		0.00882585	0.908973	b1857	DJ41_RS09080	A1S_0146	Brite_Hierarchies,Protein_families:_signaling_and_cellular_processes,Transporters,Environmental_Information_Processing,Membrane_transport,ABC_transporters
238	cyoB	-0.0885255	-0.68115	A. baum		0.00424197	0.899319	b0431	DJ41_RS16505	A1S_2167	Metabolism,Energy_metabolism,Oxidative_phosphorylation
239	osmC	1.01784	-0.680838	Both		0.00723765	0.00479207	b1482	DJ41_RS06935	A1S_0617	Unclassified:_genetic_information_processing,Protein_processing
240	sstT	0.0506618	-0.673514	A. baum		0.0372199	0.880385	b3089	DJ41_RS19655	A1S_1538	Brite_Hierarchies,Protein_families:_signaling_and_cellular_processes,Transporters
241	nuoL	-0.613254	-0.67164	Both		0.00367966	0.0161666	b2278	DJ41_RS06465	A1S_0762	Metabolism,Energy_metabolism,Oxidative_phosphorylation
242	yhbS	-0.0264264	-0.671525	Neither		0.139491	0.933217	b3156	DJ41_RS16960	A1S_2078	Unclassified:_metabolism,Enzymes_with_EC_numbers
243	thrS	0.22958	-0.669084	A. baum		0.00754525	0.277151	b1719	DJ41_RS07060	A1S_0592	Genetic_Information_Processing,Brite_Hierarchies,Protein_families:_genetic_information_processing,Translation,Protein_families:_metabolism,Aminoacyl-tRNA_biosynthesis,Amino_acid_related_enzymes,Transfer_RNA_biogenesis
244	pqiC	-0.245317	-0.660614	A. baum		0.0111706	0.28312	b0952	DJ41_RS16260	A1S_2203	Poorly_characterized,Function_unknown
245	ydfG	0.22001	-0.660437	A. baum		0.0136499	0.179817	b1539	DJ41_RS14465	A1S_2514	Metabolism,Amino_acid_metabolism,Glycine,_serine_and_threonine_metabolism,Nucleotide_metabolism,Pyrimidine_metabolism
246	mcrB	-0.912061	-0.660396	Both		0.0174999	0.0120901	b4346	DJ41_RS18375		Brite_Hierarchies,Protein_families:_signaling_and_cellular_processes,Prokaryotic_defense_system
247	pheA	-0.00084765	-0.660202	A. baum		0.0169025	0.996497	b2599	DJ41_RS15885	A1S_2277	Metabolism,Amino_acid_metabolism,Phenylalanine,_tyrosine_and_tryptophan_biosynthesis
248	yadG	0.134625	-0.656173	A. baum		0.0309911	0.510503	b0127	DJ41_RS15375	A1S_2311	Brite_Hierarchies,Protein_families:_signaling_and_cellular_processes,Transporters
249	umpG	-0.55891	-0.655091	Both		0.0117919	0.0245747	b2744	DJ41_RS14875	A1S_2433	Metabolism,Metabolism_of_cofactors_and_vitamins,Nucleotide_metabolism,Pyrimidine_metabolism,Purine_metabolism,Nicotinate_and_nicotinamide_metabolism
250	cycA	0.339925	-0.653904	A. baum		0.0241922	0.334969	b4208	DJ41_RS20610	A1S_1094	Brite_Hierarchies,Protein_families:_signaling_and_cellular_processes,Transporters
251	fabH	0.976821	-0.652613	Both		0.0194679	0.0045738	b1091	DJ41_RS21330	A1S_1208	Metabolism,Brite_Hierarchies,Protein_families:_metabolism,Lipid_metabolism,Fatty_acid_biosynthesis,Lipid_biosynthesis_proteins
252	aes	-0.394233	-0.652053	Both		0.0423238	0.0378185	b0476	DJ41_RS10475	A1S_3344	Unclassified:_metabolism,Enzymes_with_EC_numbers
253	feaB	0.153821	-0.651125	Neither		0.0506763	0.398608	b1385	DJ41_RS17980	A1S_1852	Metabolism,Amino_acid_metabolism,Phenylalanine_metabolism,Xenobiotics_biodegradation_and_metabolism,Styrene_degradation
254	paaI	0.247748	-0.649655	Neither		0.0924694	0.355146	b1396	DJ41_RS22375	A1S_1349	Metabolism,Amino_acid_metabolism,Phenylalanine_metabolism
255	sbcC	-0.0623106	-0.647976	A. baum		0.00915059	0.725753	b0397	DJ41_RS04980	A1S_0899	Brite_Hierarchies,Protein_families:_genetic_information_processing,DNA_repair_and_recombination_proteins
256	trmL	1.29068	-0.645983	Both		0.0159969	0.000341808	b3606	DJ41_RS13575	A1S_2698	Brite_Hierarchies,Protein_families:_genetic_information_processing,Transfer_RNA_biogenesis
257	maeB	-0.236618	-0.6435	A. baum		0.020534	0.317705	b2463	DJ41_RS15235	A1S_2338	Metabolism,Carbohydrate_metabolism,Pyruvate_metabolism
258	panC	0.24602	-0.64229	A. baum		0.0156768	0.225845	b0133	DJ41_RS07085	A1S_0587	Metabolism,Metabolism_of_cofactors_and_vitamins,Pantothenate_and_CoA_biosynthesis,Metabolism_of_other_amino_acids,beta-Alanine_metabolism
259	arnT	-1.05558	-0.636885	E. coli		0.187048	0.000750777	b2257	DJ41_RS14090	A1S_2625	Brite_Hierarchies,Protein_families:_metabolism,Human_Diseases,Drug_resistance:_Antimicrobial,Lipopolysaccharide_biosynthesis_proteins,Glycosyltransferases,Cationic_antimicrobial_peptide_(CAMP)_resistance
260	ybeX	0.0418948	-0.636878	A. baum		0.00612672	0.797784	b0658	DJ41_RS08060	A1S_0375	Brite_Hierarchies,Protein_families:_signaling_and_cellular_processes,Transporters
261	yadV	-0.948555	-0.636519	E. coli		0.41736	0.00888576	b0140	DJ41_RS19820	A1S_1509	Unclassified:_signaling_and_cellular_processes,Cell_motility
262	ppiD	-0.249978	-0.634075	A. baum		0.0175457	0.151224	b0441	DJ41_RS19265		Brite_Hierarchies,Protein_families:_genetic_information_processing,Chaperones_and_folding_catalysts
263	purN	-0.065681	-0.634058	A. baum		0.0401113	0.920897	b2500	DJ41_RS14180	A1S_2606	Metabolism,Metabolism_of_cofactors_and_vitamins,Nucleotide_metabolism,One_carbon_pool_by_folate,Purine_metabolism
264	fabD	1.21923	-0.632457	Both		0.0264011	0.00238391	b1092	DJ41_RS06185	A1S_0817	Metabolism,Biosynthesis_of_other_secondary_metabolites,Brite_Hierarchies,Protein_families:_metabolism,Lipid_metabolism,Fatty_acid_biosynthesis,Lipid_biosynthesis_proteins,Prodigiosin_biosynthesis
265	rhtA	-0.104786	-0.63096	A. baum		0.0280992	0.62323	b0813	DJ41_RS11690	A1S_3153	Brite_Hierarchies,Protein_families:_signaling_and_cellular_processes,Transporters
266	rraA	0.0428341	-0.629031	A. baum		0.0116814	0.850346	b3929	DJ41_RS19350	A1S_1619	Brite_Hierarchies,Protein_families:_genetic_information_processing,Messenger_RNA_biogenesis
267	rplN	0.845605	-0.625916	Both		0.00987233	0.020819	b3310	DJ41_RS12100	A1S_3071	Genetic_Information_Processing,Brite_Hierarchies,Protein_families:_genetic_information_processing,Translation,Ribosome
268	hisB	-1.02281	-0.624748	E. coli		0.0676279	0.00133393	b2022	DJ41_RS11290	A1S_3234	Metabolism,Amino_acid_metabolism,Histidine_metabolism
269	lptA	0.0190244	-0.618634	A. baum		0.0075896	0.93928	b3200	DJ41_RS21800	A1S_1239	Brite_Hierarchies,Protein_families:_signaling_and_cellular_processes,Transporters
270	yajC	0.821324	-0.613458	Both		0.00884596	0.00761513	b0407	DJ41_RS13080	A1S_2913	Genetic_Information_Processing,Folding,_sorting_and_degradation,Brite_Hierarchies,Protein_families:_signaling_and_cellular_processes,Protein_export,Environmental_Information_Processing,Membrane_transport,Bacterial_secretion_system,Secretion_system,Cellular_Processes,Cellular_community_-_prokaryotes,Quorum_sensing
271	orn	0.455626	-0.609976	E. coli		0.055949	0.0135072	b4162	DJ41_RS07330	A1S_0532	Brite_Hierarchies,Protein_families:_genetic_information_processing,Messenger_RNA_biogenesis,Ribosome_biogenesis
272	dgcZ	-0.527257	-0.605623	Neither		0.0637776	0.129468	b1535	DJ41_RS04545	A1S_1067	Unclassified:_metabolism,Enzymes_with_EC_numbers
273	metC	0.533981	-0.599833	Both		0.0127998	0.023054	b3008	DJ41_RS12035	A1S_3083	Metabolism,Amino_acid_metabolism,Cysteine_and_methionine_metabolism,Metabolism_of_other_amino_acids,Selenocompound_metabolism
274	mtgA	-1.30388	-0.599667	Both		0.0156768	0.000675975	b3208	DJ41_RS05580	A1S_0989	Metabolism,Brite_Hierarchies,Protein_families:_metabolism,Glycan_biosynthesis_and_metabolism,Peptidoglycan_biosynthesis,Peptidoglycan_biosynthesis_and_degradation_proteins,Glycosyltransferases
275	yahD	-1.32268	-0.599098	E. coli		0.173115	0.00400865	b0318	DJ41_RS22205	A1S_1314	Poorly_characterized,Function_unknown
276	modC	-0.670261	-0.594491	E. coli		0.118405	0.00350572	b0765	DJ41_RS18675		Brite_Hierarchies,Protein_families:_signaling_and_cellular_processes,Transporters,Environmental_Information_Processing,Membrane_transport,ABC_transporters
277	clpA	-0.329989	-0.594041	A. baum	clpA	0.00495044	0.113377	b0882	DJ41_RS17705	A1S_1910	Brite_Hierarchies,Protein_families:_genetic_information_processing,Chaperones_and_folding_catalysts
278	crp	0.260501	-0.591953	A. baum		0.0464035	0.2173	b3357	DJ41_RS21195	A1S_1182	Brite_Hierarchies,Protein_families:_genetic_information_processing,Transcription_factors,Environmental_Information_Processing,Cellular_Processes,Cellular_community_-_prokaryotes,Quorum_sensing,Biofilm_formation_-_Escherichia_coli,Signal_transduction,Two-component_system
279	rdgB	0.0133444	-0.590804	A. baum		0.0237221	0.952608	b2954	DJ41_RS07540	A1S_0468	Metabolism,Nucleotide_metabolism,Purine_metabolism
280	ybgC	0.274341	-0.589993	A. baum		0.0110306	0.145484	b0736	DJ41_RS14265	A1S_2590	Unclassified:_metabolism,Enzymes_with_EC_numbers
281	marR	0.366593	-0.589622	Neither		0.254802	0.168021	b1530	DJ41_RS22865		Brite_Hierarchies,Protein_families:_genetic_information_processing,Transcription_factors
282	rbn	-0.509068	-0.588559	E. coli		0.0884563	0.0243322	b2268	DJ41_RS15905	A1S_2270	Brite_Hierarchies,Protein_families:_genetic_information_processing,Transfer_RNA_biogenesis
283	kdsD	-0.0624203	-0.58705	A. baum		0.0243312	0.669176	b3197	DJ41_RS21785	A1S_1236	Metabolism,Brite_Hierarchies,Protein_families:_metabolism,Glycan_biosynthesis_and_metabolism,Lipopolysaccharide_biosynthesis,Lipopolysaccharide_biosynthesis_proteins
284	clpP	0.226536	-0.582462	A. baum		0.00532874	0.12906	b0437	DJ41_RS07500	A1S_0476	Brite_Hierarchies,Protein_families:_metabolism,Peptidases
285	cyoE	-0.295676	-0.579565	Neither		0.0564217	0.581417	b0428	DJ41_RS16490	A1S_2170	Metabolism,Metabolism_of_cofactors_and_vitamins,Brite_Hierarchies,Protein_families:_genetic_information_processing,Mitochondrial_biogenesis,Protein_families:_metabolism,Energy_metabolism,Porphyrin_and_chlorophyll_metabolism,Prenyltransferases,Oxidative_phosphorylation
286	tamA	-0.368922	-0.578922	Both		0.00372026	0.0359608	b4220	DJ41_RS16675	A1S_2132	Brite_Hierarchies,Protein_families:_signaling_and_cellular_processes,Transporters
287	eamB	-0.108917	-0.578713	Neither		0.393814	0.82537	b2578	DJ41_RS11215	A1S_3251	Brite_Hierarchies,Protein_families:_signaling_and_cellular_processes,Transporters
288	kgtP	-0.414814	-0.577511	A. baum		0.00610162	0.27622	b2587	DJ41_RS13840	A1S_2671	Brite_Hierarchies,Protein_families:_signaling_and_cellular_processes,Transporters
289	hupB	0.275267	-0.576991	A. baum		0.0131194	0.201834	b0440	DJ41_RS19270	A1S_1637	Brite_Hierarchies,Protein_families:_genetic_information_processing,DNA_repair_and_recombination_proteins,Chromosome_and_associated_proteins,DNA_replication_proteins
290	tsf	0.743479	-0.573057	E. coli		0.0633059	0.025699	b0170	DJ41_RS15315	A1S_2322	Brite_Hierarchies,Protein_families:_genetic_information_processing,Mitochondrial_biogenesis,Translation_factors
291	lpxC	-0.00641848	-0.572336	Neither		0.155389	0.975339	b0096	DJ41_RS10405	A1S_3330	Metabolism,Brite_Hierarchies,Protein_families:_metabolism,Glycan_biosynthesis_and_metabolism,Lipopolysaccharide_biosynthesis,Lipopolysaccharide_biosynthesis_proteins
292	yejE	-0.874235	-0.569167	Both		0.0170497	0.00263229	b2179	DJ41_RS04510	A1S_1058	Brite_Hierarchies,Protein_families:_signaling_and_cellular_processes,Transporters,Environmental_Information_Processing,Membrane_transport,ABC_transporters
293	proC	0.430239	-0.567906	Both		0.0100657	0.0123084	b0386	DJ41_RS06970	A1S_0610	Metabolism,Amino_acid_metabolism,Arginine_and_proline_metabolism
294	sspA	0.245692	-0.564676	Neither		0.0501697	0.21219	b3229	DJ41_RS12445	A1S_3002	Brite_Hierarchies,Protein_families:_genetic_information_processing,Protein_families:_signaling_and_cellular_processes,Transporters,Transcription_machinery
295	cusC	-1.27303	-0.563189	Both		0.00641445	0.00406593	b0572	DJ41_RS13515	A1S_2737	Brite_Hierarchies,Protein_families:_signaling_and_cellular_processes,Transporters,Environmental_Information_Processing,Signal_transduction,Two-component_system
296	ycaQ	-0.100899	-0.562537	Neither		0.118405	0.637917	b0916	DJ41_RS22220	A1S_1317	Poorly_characterized,Function_unknown
297	tamB	-0.541182	-0.562485	Both		0.00508426	0.00522855	b4221	DJ41_RS16680	A1S_2130	Brite_Hierarchies,Protein_families:_signaling_and_cellular_processes,Transporters
298	rseP	-0.0406387	-0.56034	A. baum		0.00652949	0.813504	b0176	DJ41_RS17360	A1S_1970	Brite_Hierarchies,Protein_families:_metabolism,Peptidases,Cellular_Processes,Cellular_community_-_prokaryotes,Quorum_sensing
299	gltI	-0.0997238	-0.557938	A. baum		0.0447554	0.631725	b0655	DJ41_RS19970	A1S_1490	Brite_Hierarchies,Protein_families:_signaling_and_cellular_processes,Transporters,Environmental_Information_Processing,Membrane_transport,ABC_transporters,Signal_transduction,Two-component_system
300	yjdM	0.120706	-0.556533	Neither		0.390446	0.692169	b4108	DJ41_RS12615	A1S_2821	Poorly_characterized,General_function_prediction_only
301	murI	1.13658	-0.556492	E. coli		0.146066	0.00205681	b3967	DJ41_RS10725	A1S_3398	Metabolism,Brite_Hierarchies,Protein_families:_metabolism,Peptidoglycan_biosynthesis_and_degradation_proteins,Metabolism_of_other_amino_acids,D-Glutamine_and_D-glutamate_metabolism
302	greA	1.1196	-0.551299	Both	greA	0.0483005	0.00213272	b3181	DJ41_RS13750	A1S_2688	Brite_Hierarchies,Protein_families:_genetic_information_processing,Transcription_machinery
303	trxA	2.54941	-0.54928	E. coli		0.0546055	0.000174118	b3781	DJ41_RS06990	A1S_0606	Brite_Hierarchies,Protein_families:_genetic_information_processing,Chaperones_and_folding_catalysts
304	nfsB	0.229937	-0.543941	Neither		0.111487	0.42979	b0578	DJ41_RS16780	A1S_2111	Metabolism,Xenobiotics_biodegradation_and_metabolism,Nitrotoluene_degradation
305	mgtA	-0.989153	-0.54392	A. baum		0.0475179	0.0646156	b4242	DJ41_RS17010	A1S_2070	Unclassified:_metabolism,Enzymes_with_EC_numbers
306	mobA	0.691562	-0.539107	Both		0.0409503	0.00382395	b3857	DJ41_RS17200	A1S_2001	Metabolism,Metabolism_of_cofactors_and_vitamins,Folate_biosynthesis
307	proP	-1.24215	-0.538647	Both		0.0322215	0.00263276	b4111	DJ41_RS16215	A1S_2212	Brite_Hierarchies,Protein_families:_signaling_and_cellular_processes,Transporters
308	ompW	-0.680451	-0.536955	A. baum		0.0243566	0.280158	b1256	DJ41_RS08445	A1S_0292	Unclassified:_signaling_and_cellular_processes,Structural_proteins
309	gcvA	-0.0716347	-0.536418	Neither		0.187176	0.810948	b2808	DJ41_RS20315	A1S_1420	Brite_Hierarchies,Protein_families:_genetic_information_processing,Transcription_factors,Cellular_Processes,Cellular_community_-_prokaryotes,Biofilm_formation_-_Escherichia_coli
310	rpoN	-0.118104	-0.532049	A. baum		0.028594	0.476973	b3202	DJ41_RS06875	A1S_0682	Brite_Hierarchies,Protein_families:_genetic_information_processing,Transcription_machinery,Environmental_Information_Processing,Signal_transduction,Two-component_system
311	dapD	0.060098	-0.52959	Neither	dapD	0.128495	0.756963	b0166	DJ41_RS14345	A1S_2539	Metabolism,Amino_acid_metabolism,Lysine_biosynthesis
312	era	-0.665287	-0.527764	Both		0.0191262	0.00621353	b2566	DJ41_RS14440	A1S_2518	Brite_Hierarchies,Protein_families:_genetic_information_processing,Mitochondrial_biogenesis,Ribosome_biogenesis
313	yncD	-0.613495	-0.524777	A. baum		0.00884596	0.3664	b1451	DJ41_RS12655	A1S_2829	Brite_Hierarchies,Protein_families:_signaling_and_cellular_processes,Transporters
314	trpC	-0.517304	-0.522747	A. baum		0.0229334	0.0537498	b1262	DJ41_RS15135	A1S_2360	Metabolism,Amino_acid_metabolism,Phenylalanine,_tyrosine_and_tryptophan_biosynthesis
315	pntA	-0.596334	-0.520932	E. coli		0.0727395	0.0101257	b1603	DJ41_RS07180	A1S_0566	Metabolism,Metabolism_of_cofactors_and_vitamins,Nicotinate_and_nicotinamide_metabolism
316	ppk	-0.549707	-0.519466	Both		0.015078	0.00569316	b2501	DJ41_RS05585	A1S_0990	Metabolism,Genetic_Information_Processing,Folding,_sorting_and_degradation,Brite_Hierarchies,Protein_families:_genetic_information_processing,RNA_degradation,Messenger_RNA_biogenesis,Energy_metabolism,Oxidative_phosphorylation
317	astA	-0.0598863	-0.514633	Neither		0.158069	0.920251	b1747	DJ41_RS11790	A1S_3131	Metabolism,Amino_acid_metabolism,Arginine_and_proline_metabolism
318	baeS	-0.596801	-0.507357	Both		0.0255905	0.00490198	b2078	DJ41_RS12920	A1S_2884	Brite_Hierarchies,Protein_families:_signaling_and_cellular_processes,Protein_families:_metabolism,Environmental_Information_Processing,Signal_transduction,Two-component_system,Protein_kinases
319	otsA	-0.223355	-0.507134	Neither		0.0549727	0.269977	b1896	DJ41_RS06255	A1S_0803	Metabolism,Carbohydrate_metabolism,Brite_Hierarchies,Protein_families:_metabolism,Glycosyltransferases,Starch_and_sucrose_metabolism
320	yaiL	-0.716425	-0.506945	E. coli		0.334732	0.0130626	b0354	DJ41_RS19665	A1S_1536	Poorly_characterized,Function_unknown
321	accB	-0.175171	-0.506674	A. baum		0.0290217	0.638148	b3255	DJ41_RS17160	A1S_2010	Metabolism,Carbohydrate_metabolism,Pyruvate_metabolism,Propanoate_metabolism,Lipid_metabolism,Fatty_acid_biosynthesis
322	glpQ	-0.508787	-0.505252	E. coli		0.118681	0.0492701	b2239	DJ41_RS13900	A1S_2661	Metabolism,Lipid_metabolism,Glycerophospholipid_metabolism
323	fklB	0.314336	-0.503963	Neither		0.0742737	0.120042	b4207	DJ41_RS09570	A1S_0047	Brite_Hierarchies,Protein_families:_genetic_information_processing,Chaperones_and_folding_catalysts
324	yajQ	0.745653	-0.503382	E. coli		0.194788	0.00159158	b0426	DJ41_RS13140		Unclassified:_signaling_and_cellular_processes,Signaling_proteins
325	ybeD	1.07834	-0.502904	E. coli		0.0683887	0.00201096	b0631	DJ41_RS13610	A1S_2705	Poorly_characterized,Function_unknown
326	gph	0.139476	-0.500189	A. baum		0.0475179	0.332792	b3385	DJ41_RS08550	A1S_0273	Metabolism,Carbohydrate_metabolism,Glyoxylate_and_dicarboxylate_metabolism
327	kdsB	0.668228	-0.498498	Both		0.0224002	0.00905286	b0918	DJ41_RS19555	A1S_1557	Metabolism,Brite_Hierarchies,Protein_families:_metabolism,Glycan_biosynthesis_and_metabolism,Lipopolysaccharide_biosynthesis,Lipopolysaccharide_biosynthesis_proteins
328	eptA	-0.576269	-0.498401	E. coli		0.107872	0.0393273	b4114	DJ41_RS13440	A1S_2752	Brite_Hierarchies,Protein_families:_metabolism,Human_Diseases,Drug_resistance:_Antimicrobial,Lipopolysaccharide_biosynthesis_proteins,Cationic_antimicrobial_peptide_(CAMP)_resistance
329	mlaC	-0.33165	-0.496625	A. baum		0.0220872	0.0552578	b3192	DJ41_RS11950	A1S_3100	Brite_Hierarchies,Protein_families:_signaling_and_cellular_processes,Transporters,Environmental_Information_Processing,Membrane_transport,ABC_transporters
330	efp	0.690968	-0.495546	A. baum		0.0091458	0.0519508	b4147	DJ41_RS14930	A1S_2419	Brite_Hierarchies,Protein_families:_genetic_information_processing,Translation_factors
331	rplJ	0.883776	-0.492298	Both	rplJ	0.0184412	0.0254264	b3985	DJ41_RS08490	A1S_0285	Genetic_Information_Processing,Brite_Hierarchies,Protein_families:_genetic_information_processing,Translation,Ribosome
332	cysS	0.487334	-0.489485	Both		0.00723888	0.0494784	b0526	DJ41_RS21780	A1S_1235	Genetic_Information_Processing,Brite_Hierarchies,Protein_families:_genetic_information_processing,Translation,Protein_families:_metabolism,Aminoacyl-tRNA_biosynthesis,Amino_acid_related_enzymes,Transfer_RNA_biogenesis
333	fur	0.322446	-0.487504	Neither		0.101674	0.101063	b0683	DJ41_RS04960	A1S_0895	Brite_Hierarchies,Protein_families:_genetic_information_processing,Transcription_factors
334	ygcG	-0.0579097	-0.481618	A. baum		0.0136499	0.902873	b2778	DJ41_RS11545	A1S_3179	Poorly_characterized,Function_unknown
335	miaA	0.337673	-0.474519	Neither		0.0552906	0.0659979	b4171	DJ41_RS16765	A1S_2113	Brite_Hierarchies,Protein_families:_genetic_information_processing,Protein_families:_metabolism,Transfer_RNA_biogenesis,Prenyltransferases
336	ygfZ	0.162027	-0.472784	A. baum		0.0467498	0.294772	b2898	DJ41_RS12630	A1S_2824	Brite_Hierarchies,Protein_families:_genetic_information_processing,Transfer_RNA_biogenesis
337	cdsA	-0.2012	-0.4704	A. baum		0.0259453	0.28312	b0175	DJ41_RS17350	A1S_1972	Metabolism,Lipid_metabolism,Glycerophospholipid_metabolism
338	rho	1.60258	-0.465689	Both	rho	0.0274623	0.000221572	b3783	DJ41_RS06995		Genetic_Information_Processing,Folding,_sorting_and_degradation,Brite_Hierarchies,Protein_families:_genetic_information_processing,RNA_degradation,Messenger_RNA_biogenesis,Transcription_machinery
339	grxD	0.648861	-0.464699	E. coli		0.0826877	0.0405726	b1654	DJ41_RS17555	A1S_1937	Brite_Hierarchies,Protein_families:_genetic_information_processing,Chaperones_and_folding_catalysts,Mitochondrial_biogenesis
340	groS	1.38898	-0.462886	E. coli		0.25705	0.000475191	b4142	DJ41_RS13880	A1S_2665	Brite_Hierarchies,Protein_families:_genetic_information_processing,Chaperones_and_folding_catalysts,Mitochondrial_biogenesis
341	grxC	1.47918	-0.459968	Both		0.0170983	0.000188815	b3610	DJ41_RS07345	A1S_0529	Brite_Hierarchies,Protein_families:_genetic_information_processing,Chaperones_and_folding_catalysts
342	lnt	0.156318	-0.458166	A. baum		0.0167895	0.35435	b0657	DJ41_RS08065	A1S_0373	Unclassified:_metabolism,Enzymes_with_EC_numbers
343	yihY	0.461067	-0.457662	Neither		0.199241	0.126532	b3886	DJ41_RS12290	A1S_3037	Poorly_characterized,General_function_prediction_only
344	prc	-0.237513	-0.457602	A. baum		0.0138733	0.339694	b1830	DJ41_RS07420	A1S_0493	Brite_Hierarchies,Protein_families:_metabolism,Peptidases
345	aaeR	-0.742007	-0.448413	Both		0.0437855	0.00161114	b3243	DJ41_RS22670	A1S_1371	Brite_Hierarchies,Protein_families:_genetic_information_processing,Transcription_factors
346	ung	-0.135639	-0.447462	Neither		0.0501697	0.463255	b2580	DJ41_RS19505	A1S_1567	Genetic_Information_Processing,Brite_Hierarchies,Protein_families:_genetic_information_processing,Replication_and_repair,DNA_repair_and_recombination_proteins,Base_excision_repair
347	mprA	-0.225598	-0.446635	Neither		0.0830168	0.487203	b2684	DJ41_RS17915	A1S_1866	Brite_Hierarchies,Protein_families:_genetic_information_processing,Transcription_factors
348	msrA	-0.496361	-0.444577	Both		0.0373584	0.0135939	b4219	DJ41_RS07655	A1S_0455	Unclassified:_metabolism,Enzymes_with_EC_numbers
349	lpxH	0.185412	-0.443661	Neither		0.169831	0.454041	b0524	DJ41_RS16790	A1S_2110	Metabolism,Brite_Hierarchies,Protein_families:_metabolism,Glycan_biosynthesis_and_metabolism,Lipopolysaccharide_biosynthesis,Lipopolysaccharide_biosynthesis_proteins
350	yjgM	-0.303954	-0.438558	Neither		0.112045	0.0660097	b4256	DJ41_RS16740	A1S_2119	Unclassified:_metabolism,Enzymes_with_EC_numbers
351	paaX	-0.268228	-0.437637	A. baum		0.0263446	0.152237	b1399	DJ41_RS22365	A1S_1347	Brite_Hierarchies,Protein_families:_genetic_information_processing,Transcription_factors
352	zapE	-0.024782	-0.430589	A. baum		0.0355225	0.898042	b3232	DJ41_RS19445	A1S_1579	Brite_Hierarchies,Protein_families:_genetic_information_processing,Chromosome_and_associated_proteins
353	argC	0.52415	-0.430448	A. baum		0.0283324	0.186531	b3958	DJ41_RS17690	A1S_1913	Metabolism,Amino_acid_metabolism,Arginine_biosynthesis
354	glnD	-0.115879	-0.42866	A. baum		0.0192652	0.439002	b0167	DJ41_RS20060	A1S_1474	Environmental_Information_Processing,Signal_transduction,Two-component_system
355	purC	0.386637	-0.428511	Neither		0.195982	0.389785	b2476	DJ41_RS10845	A1S_3425	Metabolism,Nucleotide_metabolism,Purine_metabolism
356	yraN	-0.649446	-0.42673	E. coli		0.269681	0.0254264	b3148	DJ41_RS04465	A1S_1049	Unclassified:_genetic_information_processing,Replication_and_repair
357	ftsY	0.0740581	-0.425743	A. baum		0.0401519	0.762305	b3464	DJ41_RS17590	A1S_1930	Genetic_Information_Processing,Folding,_sorting_and_degradation,Brite_Hierarchies,Protein_families:_signaling_and_cellular_processes,Protein_export,Environmental_Information_Processing,Membrane_transport,Bacterial_secretion_system,Secretion_system,Cellular_Processes,Cellular_community_-_prokaryotes,Quorum_sensing
358	pyrG	0.730877	-0.425688	E. coli	pyrG	0.0820436	0.0105084	b2780	DJ41_RS17760	A1S_1900	Metabolism,Nucleotide_metabolism,Pyrimidine_metabolism
359	yejK	0.508285	-0.422299	E. coli		0.505337	0.0306682	b2186	DJ41_RS05110		Brite_Hierarchies,Protein_families:_genetic_information_processing,Chromosome_and_associated_proteins
360	accD	0.190323	-0.419701	A. baum		0.0432962	0.371385	b2316	DJ41_RS12845	A1S_2869	Metabolism,Carbohydrate_metabolism,Pyruvate_metabolism,Propanoate_metabolism,Lipid_metabolism,Fatty_acid_biosynthesis
361	cynT	0.921486	-0.417683	Both		0.0489814	0.00273398	b0339	DJ41_RS11335	A1S_3225	Metabolism,Energy_metabolism,Nitrogen_metabolism
362	ugpQ	0.377601	-0.416666	Both		0.0488363	0.0285417	b3449	DJ41_RS12895	A1S_2879	Metabolism,Lipid_metabolism,Glycerophospholipid_metabolism
363	dcd	-0.179231	-0.41547	Neither	dcd	0.157684	0.328752	b2065	DJ41_RS06345	A1S_0784	Metabolism,Nucleotide_metabolism,Pyrimidine_metabolism
364	rstB	-1.23204	-0.412019	Both		0.0195012	0.00113665	b1609	DJ41_RS06530	A1S_0749	Brite_Hierarchies,Protein_families:_signaling_and_cellular_processes,Protein_families:_metabolism,Environmental_Information_Processing,Signal_transduction,Two-component_system,Protein_kinases
365	gstA	-0.279505	-0.411456	Neither		0.0603175	0.0956877	b1635	DJ41_RS21290	A1S_1199	Metabolism,Brite_Hierarchies,Protein_families:_signaling_and_cellular_processes,Transporters,Metabolism_of_other_amino_acids,Glutathione_metabolism
366	yhbJ	-0.191833	-0.40836	A. baum		0.0289157	0.329156	b3205	DJ41_RS07080	A1S_0588	Brite_Hierarchies,Protein_families:_genetic_information_processing,Messenger_RNA_biogenesis
367	secD	0.135591	-0.40688	A. baum	secD	0.0345225	0.620868	b0408	DJ41_RS13085	A1S_2914	Genetic_Information_Processing,Folding,_sorting_and_degradation,Brite_Hierarchies,Protein_families:_signaling_and_cellular_processes,Protein_export,Environmental_Information_Processing,Membrane_transport,Bacterial_secretion_system,Secretion_system
368	hflX	-0.023771	-0.405992	A. baum		0.0359389	0.88229	b4173	DJ41_RS12490	A1S_2991	Brite_Hierarchies,Protein_families:_genetic_information_processing,Ribosome_biogenesis
369	cysQ	-1.30677	-0.403653	E. coli		0.19187	0.000283606	b4214	DJ41_RS19370	A1S_1615	Metabolism,Brite_Hierarchies,Protein_families:_genetic_information_processing,Transfer_RNA_biogenesis,Energy_metabolism,Sulfur_metabolism
370	ycbZ	0.221904	-0.403457	A. baum		0.0210653	0.175033	b0955	DJ41_RS14890		Brite_Hierarchies,Protein_families:_metabolism,Peptidases
371	rplM	0.780139	-0.403339	E. coli		0.138493	0.0190839	b3231	DJ41_RS12455	A1S_3000	Genetic_Information_Processing,Brite_Hierarchies,Protein_families:_genetic_information_processing,Translation,Ribosome
372	queC	-0.382335	-0.40035	A. baum		0.0452385	0.0955751	b0444	DJ41_RS14335	A1S_2542	Metabolism,Metabolism_of_cofactors_and_vitamins,Folate_biosynthesis,Brite_Hierarchies,Protein_families:_genetic_information_processing,Transfer_RNA_biogenesis
373	cyoD	-0.258378	-0.395924	A. baum		0.0404152	0.669237	b0429	DJ41_RS16495	A1S_2169	Metabolism,Energy_metabolism,Oxidative_phosphorylation
374	ycfH	0.197226	-0.393389	Neither		0.0581835	0.203212	b1100	DJ41_RS19540	A1S_1560	Unclassified:_metabolism,Enzymes_with_EC_numbers
375	lpxB	-0.0017111	-0.391764	Neither		0.109257	0.993955	b0182	DJ41_RS19100	A1S_1668	Metabolism,Brite_Hierarchies,Protein_families:_metabolism,Glycan_biosynthesis_and_metabolism,Lipopolysaccharide_biosynthesis,Lipopolysaccharide_biosynthesis_proteins,Glycosyltransferases
376	polA	0.325918	-0.386794	A. baum		0.0243671	0.0719822	b3863	DJ41_RS06960	A1S_0612	Metabolism,Genetic_Information_Processing,Brite_Hierarchies,Protein_families:_genetic_information_processing,Replication_and_repair,Nucleotide_metabolism,Pyrimidine_metabolism,Purine_metabolism,DNA_repair_and_recombination_proteins,DNA_replication,DNA_replication_proteins,Homologous_recombination,Base_excision_repair,Nucleotide_excision_repair
377	gabD	-0.563943	-0.386711	E. coli	gabD	0.190083	0.0213136	b2661	DJ41_RS22495		Metabolism,Amino_acid_metabolism,Metabolism_of_cofactors_and_vitamins,Carbohydrate_metabolism,Alanine,_aspartate_and_glutamate_metabolism,Butanoate_metabolism,Nicotinate_and_nicotinamide_metabolism,Lysine_degradation,Tyrosine_metabolism
378	qseC	-0.490878	-0.385615	E. coli		0.120309	0.014062	b3026	DJ41_RS13450	A1S_2750	Brite_Hierarchies,Protein_families:_signaling_and_cellular_processes,Protein_families:_metabolism,Environmental_Information_Processing,Cellular_Processes,Cellular_community_-_prokaryotes,Quorum_sensing,Signal_transduction,Two-component_system,Protein_kinases
379	tsaA	-0.368173	-0.383275	Neither		0.0988457	0.207944	b0195	DJ41_RS15805	A1S_2292	Brite_Hierarchies,Protein_families:_genetic_information_processing,Transfer_RNA_biogenesis
380	yejA	-0.509825	-0.379992	E. coli		0.0573917	0.0149235	b2177	DJ41_RS04500	A1S_1056	Brite_Hierarchies,Protein_families:_signaling_and_cellular_processes,Transporters,Environmental_Information_Processing,Membrane_transport,ABC_transporters
381	gdhA	-0.523466	-0.378531	Neither		0.0848458	0.0518495	b1761	DJ41_RS05760	A1S_1026	Metabolism,Amino_acid_metabolism,Alanine,_aspartate_and_glutamate_metabolism,Energy_metabolism,Nitrogen_metabolism,Arginine_biosynthesis
382	sucC	0.61453	-0.376579	Neither	sucC	0.0928116	0.281686	b0728	DJ41_RS13680	A1S_2718	Metabolism,Carbohydrate_metabolism,C5-Branched_dibasic_acid_metabolism,Citrate_cycle_(TCA_cycle),Propanoate_metabolism
383	fruA	-0.54086	-0.36765	Neither		0.064604	0.384943	b2167	DJ41_RS17500	A1S_1947	Metabolism,Carbohydrate_metabolism,Brite_Hierarchies,Protein_families:_signaling_and_cellular_processes,Transporters,Environmental_Information_Processing,Membrane_transport,Fructose_and_mannose_metabolism,Phosphotransferase_system_(PTS)
384	fabI	1.35753	-0.367438	E. coli		0.0530316	0.00400715	b1288	DJ41_RS07320	A1S_0534	Metabolism,Biosynthesis_of_other_secondary_metabolites,Metabolism_of_cofactors_and_vitamins,Brite_Hierarchies,Protein_families:_metabolism,Lipid_metabolism,Fatty_acid_biosynthesis,Biotin_metabolism,Lipid_biosynthesis_proteins,Prodigiosin_biosynthesis
385	lptD	-0.137473	-0.36712	A. baum		0.0411281	0.485207	b0054	DJ41_RS19605	A1S_1546	Brite_Hierarchies,Protein_families:_signaling_and_cellular_processes,Transporters
386	secY	0.77567	-0.367059	Both	secY	0.0480281	0.0391488	b3300	DJ41_RS12150	A1S_3061	Genetic_Information_Processing,Folding,_sorting_and_degradation,Brite_Hierarchies,Protein_families:_signaling_and_cellular_processes,Protein_export,Environmental_Information_Processing,Membrane_transport,Bacterial_secretion_system,Secretion_system,Cellular_Processes,Cellular_community_-_prokaryotes,Quorum_sensing
387	gspD	-0.856088	-0.365479	Both		0.0393958	0.00121031	b3325	DJ41_RS08560	A1S_0271	Brite_Hierarchies,Protein_families:_signaling_and_cellular_processes,Environmental_Information_Processing,Membrane_transport,Bacterial_secretion_system,Secretion_system
388	fbp	0.0447166	-0.364243	Neither		0.0680004	0.85617	b4232	DJ41_RS14230	A1S_2596	Metabolism,Carbohydrate_metabolism,Pentose_phosphate_pathway,Brite_Hierarchies,Protein_families:_signaling_and_cellular_processes,Exosome,Energy_metabolism,Glycolysis_/_Gluconeogenesis,Methane_metabolism,Fructose_and_mannose_metabolism
389	mfd	0.198968	-0.362535	Neither		0.0505719	0.21456	b1114	DJ41_RS19330	A1S_1623	Genetic_Information_Processing,Brite_Hierarchies,Protein_families:_genetic_information_processing,Replication_and_repair,DNA_repair_and_recombination_proteins,Nucleotide_excision_repair
390	nusA	0.44094	-0.361717	E. coli	nusA	0.081493	0.0349383	b3169	DJ41_RS08245	A1S_0335	Brite_Hierarchies,Protein_families:_genetic_information_processing,Ribosome_biogenesis,Transcription_machinery
391	yfcF	0.164626	-0.360226	Neither		0.124683	0.390287	b2301	DJ41_RS20360	A1S_1412	Metabolism,Brite_Hierarchies,Protein_families:_signaling_and_cellular_processes,Transporters,Metabolism_of_other_amino_acids,Glutathione_metabolism
392	paaH	0.116608	-0.358166	Neither		0.299958	0.677639	b1395	DJ41_RS22605		Metabolism,Amino_acid_metabolism,Carbohydrate_metabolism,Butanoate_metabolism,Phenylalanine_metabolism,Xenobiotics_biodegradation_and_metabolism,Benzoate_degradation
393	lptG	-0.0759023	-0.356183	Neither		0.111789	0.583098	b4262	DJ41_RS08750	A1S_0229	Brite_Hierarchies,Protein_families:_signaling_and_cellular_processes,Transporters,Environmental_Information_Processing,Membrane_transport,ABC_transporters
394	nudF	-0.0492778	-0.3549	Neither		0.0552976	0.877222	b3034	DJ41_RS08655	A1S_0250	Metabolism,Nucleotide_metabolism,Purine_metabolism
395	bioA	0.338065	-0.354373	A. baum		0.0336427	0.552128	b0774	DJ41_RS06240	A1S_0806	Metabolism,Metabolism_of_cofactors_and_vitamins,Brite_Hierarchies,Protein_families:_metabolism,Amino_acid_related_enzymes,Biotin_metabolism
396	rhtA	-0.104786	-0.348969	Neither		0.108903	0.62323	b0813	DJ41_RS11685	A1S_3154	Brite_Hierarchies,Protein_families:_signaling_and_cellular_processes,Transporters
397	dsdA	0.807711	-0.347014	E. coli		0.101658	0.00206781	b2366	DJ41_RS05505	A1S_0973	Metabolism,Amino_acid_metabolism,Glycine,_serine_and_threonine_metabolism
398	aroF	-0.475383	-0.343911	E. coli		0.0649982	0.0204969	b2601	DJ41_RS19130	A1S_1664	Metabolism,Amino_acid_metabolism,Cellular_Processes,Cellular_community_-_prokaryotes,Quorum_sensing,Phenylalanine,_tyrosine_and_tryptophan_biosynthesis
399	csrA	-0.524633	-0.343634	Neither		0.122949	0.0714417	b2696	DJ41_RS20855	A1S_1141	Brite_Hierarchies,Protein_families:_genetic_information_processing,Messenger_RNA_biogenesis,Environmental_Information_Processing,Cellular_Processes,Cellular_community_-_prokaryotes,Biofilm_formation_-_Escherichia_coli,Signal_transduction,Two-component_system
400	tusE	0.229511	-0.34222	Neither		0.450464	0.237135	b0969	DJ41_RS17245	A1S_1991	Genetic_Information_Processing,Folding,_sorting_and_degradation,Sulfur_relay_system,Brite_Hierarchies,Protein_families:_genetic_information_processing,Transfer_RNA_biogenesis
401	rpe	0.267681	-0.342011	Neither		0.234324	0.16404	b3386	DJ41_RS06765	A1S_0705	Metabolism,Carbohydrate_metabolism,Pentose_phosphate_pathway,Pentose_and_glucuronate_interconversions
402	phr	-0.87239	-0.341431	E. coli		0.234386	0.00177018	b0708	DJ41_RS14615	A1S_2482	Brite_Hierarchies,Protein_families:_genetic_information_processing,DNA_repair_and_recombination_proteins
403	aaeR	-0.742007	-0.340901	E. coli		0.180972	0.00161114	b3243	DJ41_RS17545	A1S_1939	Brite_Hierarchies,Protein_families:_genetic_information_processing,Transcription_factors
404	rsmI	0.0147415	-0.340732	Neither		0.089068	0.938251	b3146	DJ41_RS04460	A1S_1048	Brite_Hierarchies,Protein_families:_genetic_information_processing,Ribosome_biogenesis
405	dnaQ	0.0382163	-0.339938	Neither		0.0858408	0.794242	b0215	DJ41_RS04490	A1S_1054	Metabolism,Genetic_Information_Processing,Brite_Hierarchies,Protein_families:_genetic_information_processing,Replication_and_repair,Nucleotide_metabolism,Pyrimidine_metabolism,Purine_metabolism,DNA_repair_and_recombination_proteins,DNA_replication,DNA_replication_proteins,Mismatch_repair,Homologous_recombination
406	metB	0.564441	-0.335414	Neither		0.111691	0.0528593	b3939	DJ41_RS19010	A1S_1683	Metabolism,Amino_acid_metabolism,Cysteine_and_methionine_metabolism,Energy_metabolism,Metabolism_of_other_amino_acids,Sulfur_metabolism,Selenocompound_metabolism
407	leuO	-2.20752	-0.335401	E. coli		0.525306	0.000484618	b0076	DJ41_RS18110	A1S_1822	Brite_Hierarchies,Protein_families:_genetic_information_processing,Transcription_factors
408	ycfQ	0.267853	-0.333875	Neither		0.267664	0.176589	b1111	DJ41_RS09010	A1S_0162	Brite_Hierarchies,Protein_families:_genetic_information_processing,Transcription_factors
409	rstA	-1.13606	-0.3327	E. coli		0.0602501	0.00142351	b1608	DJ41_RS06535	A1S_0748	Brite_Hierarchies,Protein_families:_signaling_and_cellular_processes,Environmental_Information_Processing,Signal_transduction,Two-component_system
410	yhjX	0.361711	-0.329564	Neither		0.121169	0.0513484	b3547	DJ41_RS15290	A1S_2327	Brite_Hierarchies,Protein_families:_signaling_and_cellular_processes,Transporters
411	minD	-2.51223	-0.327455	E. coli		0.0730334	2.83104e-05	b1175	DJ41_RS04885	A1S_0880	Brite_Hierarchies,Protein_families:_genetic_information_processing,Protein_families:_signaling_and_cellular_processes,Chromosome_and_associated_proteins,Cytoskeleton_proteins
412	hda	0.223713	-0.327187	Neither		0.0945467	0.244302	b2496	DJ41_RS14195	A1S_2603	Brite_Hierarchies,Protein_families:_genetic_information_processing,DNA_replication_proteins
413	mepM	-0.266284	-0.326422	Neither		0.241335	0.46745	b1856	DJ41_RS21210	A1S_1185	Brite_Hierarchies,Protein_families:_metabolism,Peptidases,Peptidoglycan_biosynthesis_and_degradation_proteins
414	yjgA	0.491741	-0.318723	E. coli		0.142067	0.00886625	b4234	DJ41_RS07070	A1S_0590	Brite_Hierarchies,Protein_families:_genetic_information_processing,Ribosome_biogenesis
415	iscA	0.319302	-0.318697	Neither	iscA	0.408849	0.172528	b2528	DJ41_RS19300	A1S_1630	Brite_Hierarchies,Protein_families:_genetic_information_processing,Transfer_RNA_biogenesis
416	ihfA	0.211681	-0.31811	Neither	ihfA	0.0609149	0.579172	b1712	DJ41_RS07005	A1S_0603	Brite_Hierarchies,Protein_families:_genetic_information_processing,DNA_repair_and_recombination_proteins,Chromosome_and_associated_proteins,DNA_replication_proteins
417	prmB	0.269513	-0.314938	Neither		0.111203	0.157775	b2330	DJ41_RS18985	A1S_1693	Brite_Hierarchies,Protein_families:_genetic_information_processing,Ribosome_biogenesis
418	mltB	0.861696	-0.31447	E. coli		0.161815	0.00374541	b2701	DJ41_RS15350	A1S_2316	Brite_Hierarchies,Protein_families:_metabolism,Peptidoglycan_biosynthesis_and_degradation_proteins
419	eutB	-0.109167	-0.308533	Neither		0.445801	0.448013	b2441	DJ41_RS16815	A1S_2104	Metabolism,Lipid_metabolism,Glycerophospholipid_metabolism
420	pheT	0.929481	-0.30621	E. coli	pheT	0.062888	0.0209093	b1713	DJ41_RS07010	A1S_0602	Genetic_Information_Processing,Brite_Hierarchies,Protein_families:_genetic_information_processing,Translation,Protein_families:_metabolism,Aminoacyl-tRNA_biosynthesis,Amino_acid_related_enzymes,Transfer_RNA_biogenesis
421	pnp	0.0214539	-0.304603	Neither		0.125422	0.931018	b3164	DJ41_RS08125	A1S_0361	Metabolism,Genetic_Information_Processing,Folding,_sorting_and_degradation,Brite_Hierarchies,Protein_families:_genetic_information_processing,RNA_degradation,Messenger_RNA_biogenesis,Transfer_RNA_biogenesis,Nucleotide_metabolism,Pyrimidine_metabolism,Purine_metabolism
422	ychF	0.941492	-0.304555	E. coli	ychF	0.130464	0.00539401	b1203	DJ41_RS20015	A1S_1481	Brite_Hierarchies,Protein_families:_genetic_information_processing,Ribosome_biogenesis
423	yhbO	0.24697	-0.304144	Neither		0.159138	0.339786	b3153	DJ41_RS13275	A1S_2785	Brite_Hierarchies,Protein_families:_metabolism,Peptidases
424	dnaG	0.449262	-0.302998	E. coli		0.0635192	0.0190839	b3066	DJ41_RS04690	A1S_0838	Genetic_Information_Processing,Brite_Hierarchies,Protein_families:_genetic_information_processing,Replication_and_repair,DNA_replication,DNA_replication_proteins
425	yceD	1.2426	-0.302518	E. coli		0.261636	0.00157937	b1088	DJ41_RS06195	A1S_0815	Poorly_characterized,Function_unknown
426	lysA	-0.63116	-0.30193	E. coli		0.100656	0.00498458	b2838	DJ41_RS14045	A1S_2632	Metabolism,Amino_acid_metabolism,Lysine_biosynthesis
427	minC	-2.55538	-0.301778	E. coli		0.14286	4.1819e-05	b1176	DJ41_RS04890	A1S_0881	Brite_Hierarchies,Protein_families:_genetic_information_processing,Protein_families:_signaling_and_cellular_processes,Chromosome_and_associated_proteins,Cytoskeleton_proteins
428	miaB	0.535027	-0.301026	E. coli		0.192081	0.0158827	b0661	DJ41_RS12330		Brite_Hierarchies,Protein_families:_genetic_information_processing,Transfer_RNA_biogenesis
429	arnB	-2.1948	-0.300866	E. coli		0.312139	0.000188815	b2253	DJ41_RS09530	A1S_0055	Metabolism,Carbohydrate_metabolism,Brite_Hierarchies,Protein_families:_metabolism,Amino_acid_related_enzymes,Environmental_Information_Processing,Human_Diseases,Drug_resistance:_Antimicrobial,Lipopolysaccharide_biosynthesis_proteins,Signal_transduction,Two-component_system,Cationic_antimicrobial_peptide_(CAMP)_resistance,Amino_sugar_and_nucleotide_sugar_metabolism
430	lepB	-0.00949548	-0.298207	Neither		0.0861937	0.975339	b2568	DJ41_RS14425	A1S_2521	Genetic_Information_Processing,Folding,_sorting_and_degradation,Brite_Hierarchies,Protein_families:_metabolism,Protein_export,Peptidases,Cellular_Processes,Cellular_community_-_prokaryotes,Quorum_sensing
431	ydjN	-0.0396162	-0.296467	Neither		0.0810255	0.933217	b1729	DJ41_RS14675	A1S_2472	Poorly_characterized,Function_unknown
432	dapE	-1.03994	-0.294591	E. coli		0.0785073	0.000945765	b2472	DJ41_RS12555	A1S_2810	Metabolism,Amino_acid_metabolism,Lysine_biosynthesis
433	dxr	-0.12764	-0.292788	Neither		0.0594354	0.402494	b0173	DJ41_RS17355	A1S_1971	Metabolism,Metabolism_of_terpenoids_and_polyketides,Terpenoid_backbone_biosynthesis
434	kdsC	0.0463302	-0.292133	Neither		0.117236	0.764187	b3198	DJ41_RS21790	A1S_1237	Metabolism,Brite_Hierarchies,Protein_families:_metabolism,Glycan_biosynthesis_and_metabolism,Lipopolysaccharide_biosynthesis,Lipopolysaccharide_biosynthesis_proteins
435	eutJ	0.660087	-0.291666	Neither		0.108467	0.0562978	b2454	DJ41_RS11490	A1S_3195	Amino_acid_metabolism,Unclassified:_metabolism
436	yfcH	0.021557	-0.288135	Neither		0.148141	0.945573	b2304	DJ41_RS05005	A1S_0904	Poorly_characterized,Function_unknown
437	hcaR	-0.198893	-0.2878	Neither		0.264755	0.61946	b2537	DJ41_RS07900	A1S_0410	Brite_Hierarchies,Protein_families:_genetic_information_processing,Transcription_factors
438	lptB	-0.0187795	-0.28608	Neither		0.0825278	0.923046	b3201	DJ41_RS21805	A1S_1240	Brite_Hierarchies,Protein_families:_signaling_and_cellular_processes,Transporters,Environmental_Information_Processing,Membrane_transport,ABC_transporters
439	rpsR	0.803119	-0.283832	Neither	rpsR	0.221876	0.0717264	b4202	DJ41_RS16480	A1S_2172	Genetic_Information_Processing,Brite_Hierarchies,Protein_families:_genetic_information_processing,Translation,Ribosome
440	aroE	-0.810156	-0.281488	E. coli		0.298672	0.00267434	b3281	DJ41_RS11900	A1S_3109	Metabolism,Amino_acid_metabolism,Phenylalanine,_tyrosine_and_tryptophan_biosynthesis
441	bamE	1.25058	-0.279909	E. coli		0.135125	0.000662658	b2617	DJ41_RS04955	A1S_0894	Brite_Hierarchies,Protein_families:_signaling_and_cellular_processes,Transporters
442	pth	0.604697	-0.276398	E. coli		0.0977043	0.016691	b1204	DJ41_RS06135		Brite_Hierarchies,Protein_families:_genetic_information_processing,Translation_factors
443	qseB	-0.103565	-0.275577	Neither		0.289768	0.594005	b3025	DJ41_RS13445	A1S_2751	Brite_Hierarchies,Protein_families:_signaling_and_cellular_processes,Environmental_Information_Processing,Cellular_Processes,Cellular_community_-_prokaryotes,Quorum_sensing,Signal_transduction,Two-component_system
444	proS	0.390843	-0.27243	Neither		0.117429	0.191052	b0194	DJ41_RS12605	A1S_2819	Genetic_Information_Processing,Brite_Hierarchies,Protein_families:_genetic_information_processing,Translation,Protein_families:_metabolism,Aminoacyl-tRNA_biosynthesis,Amino_acid_related_enzymes,Transfer_RNA_biogenesis
445	gspK	-0.405787	-0.270088	Neither		0.262168	0.0586249	b3332	DJ41_RS19515	A1S_1565	Brite_Hierarchies,Protein_families:_signaling_and_cellular_processes,Environmental_Information_Processing,Membrane_transport,Bacterial_secretion_system,Secretion_system
446	cynX	0.213434	-0.269034	Neither		0.32764	0.314422	b0341	DJ41_RS22215	A1S_1316	Brite_Hierarchies,Protein_families:_signaling_and_cellular_processes,Transporters
447	yfeH	0.938528	-0.265698	E. coli		0.207277	0.00185911	b2410	DJ41_RS14905		Brite_Hierarchies,Protein_families:_signaling_and_cellular_processes,Exosome,Transporters
448	dauA	0.381079	-0.264956	E. coli		0.303889	0.0312497	b1206	DJ41_RS17460	A1S_1953	Brite_Hierarchies,Protein_families:_signaling_and_cellular_processes,Transporters
449	bamD	-0.0769003	-0.264876	Neither		0.120138	0.652939	b2595	DJ41_RS04695	A1S_0840	Brite_Hierarchies,Protein_families:_signaling_and_cellular_processes,Transporters
450	aroC	0.0609039	-0.263621	Neither		0.138691	0.762305	b2329	DJ41_RS18980	A1S_1694	Metabolism,Amino_acid_metabolism,Phenylalanine,_tyrosine_and_tryptophan_biosynthesis
451	relB	0.444947	-0.263371	E. coli		0.368465	0.0358686	b1564	DJ41_RS16745	A1S_2118	Brite_Hierarchies,Protein_families:_genetic_information_processing,Protein_families:_signaling_and_cellular_processes,Prokaryotic_defense_system,Transcription_factors
452	slyD	0.777645	-0.262888	E. coli		0.325364	0.0164566	b3349	DJ41_RS14620	A1S_2481	Brite_Hierarchies,Protein_families:_genetic_information_processing,Chaperones_and_folding_catalysts
453	yfdE	-1.45251	-0.262009	E. coli		0.456571	0.00490198	b2371	DJ41_RS22570		Unclassified:_metabolism,Enzymes_with_EC_numbers
454	corA	1.33481	-0.26157	E. coli		0.254252	0.000762931	b3816	DJ41_RS11960	A1S_3098	Brite_Hierarchies,Protein_families:_signaling_and_cellular_processes,Transporters
455	glnK	0.332594	-0.260452	Neither		0.169329	0.588671	b0450	DJ41_RS08805	A1S_0218	Unclassified:_genetic_information_processing,Transcription
456	panD	0.0204607	-0.258586	Neither		0.303077	0.920473	b0131	DJ41_RS06140	A1S_0825	Metabolism,Metabolism_of_cofactors_and_vitamins,Pantothenate_and_CoA_biosynthesis,Metabolism_of_other_amino_acids,beta-Alanine_metabolism
457	cysD	-2.20326	-0.258408	E. coli		0.291083	7.86495e-05	b2752	DJ41_RS05635	A1S_1000	Metabolism,Biosynthesis_of_other_secondary_metabolites,Monobactam_biosynthesis,Nucleotide_metabolism,Energy_metabolism,Purine_metabolism,Metabolism_of_other_amino_acids,Sulfur_metabolism,Selenocompound_metabolism
458	hpf	-0.137646	-0.253505	Neither		0.699568	0.496958	b3203	DJ41_RS06870	A1S_0683	Brite_Hierarchies,Protein_families:_genetic_information_processing,Ribosome_biogenesis
459	murA	0.424352	-0.252962	Neither		0.16986	0.0769584	b3189	DJ41_RS06860	A1S_0685	Metabolism,Carbohydrate_metabolism,Brite_Hierarchies,Protein_families:_metabolism,Glycan_biosynthesis_and_metabolism,Peptidoglycan_biosynthesis,Peptidoglycan_biosynthesis_and_degradation_proteins,Amino_sugar_and_nucleotide_sugar_metabolism
460	feoB	-1.05239	-0.252267	E. coli		0.170471	0.0227986	b3409	DJ41_RS08690	A1S_0243	Brite_Hierarchies,Protein_families:_signaling_and_cellular_processes,Transporters
461	puuB	0.900837	-0.25075	Neither		0.215051	0.254946	b1301	DJ41_RS20570	A1S_1084	Metabolism,Amino_acid_metabolism,Arginine_and_proline_metabolism
462	yeaX	0.437361	-0.245838	Neither		0.287945	0.0517279	b1803	DJ41_RS04770	A1S_0855	Unclassified:_metabolism,Enzymes_with_EC_numbers
463	lolE	-0.631275	-0.245706	E. coli		0.15179	0.00671034	b1118	DJ41_RS14150		Brite_Hierarchies,Protein_families:_signaling_and_cellular_processes,Transporters,Environmental_Information_Processing,Membrane_transport,ABC_transporters
464	aroA	0.096958	-0.245678	Neither		0.129219	0.688419	b0908	DJ41_RS15890	A1S_2276	Metabolism,Amino_acid_metabolism,Phenylalanine,_tyrosine_and_tryptophan_biosynthesis
465	ychJ	-1.22622	-0.243844	E. coli		0.3899	0.00695392	b1233	DJ41_RS08875	A1S_0191	Poorly_characterized,General_function_prediction_only
466	aceA	0.298918	-0.243695	Neither		0.299595	0.65561	b4015	DJ41_RS05670	A1S_1008	Metabolism,Carbohydrate_metabolism,Glyoxylate_and_dicarboxylate_metabolism
467	clpX	0.103399	-0.23726	Neither	clpX	0.121576	0.56909	b0438	DJ41_RS07495	A1S_0477	Brite_Hierarchies,Protein_families:_genetic_information_processing,Chaperones_and_folding_catalysts
468	cobT	-1.51897	-0.232588	E. coli		0.239093	0.00480051	b1991	DJ41_RS19150	A1S_1660	Metabolism,Metabolism_of_cofactors_and_vitamins,Porphyrin_and_chlorophyll_metabolism
469	prlC	0.448063	-0.231834	E. coli		0.180972	0.0164756	b3498	DJ41_RS12225		Brite_Hierarchies,Protein_families:_metabolism,Peptidases
470	tadA	0.199299	-0.230349	Neither		0.212224	0.372361	b2559	DJ41_RS19495	A1S_1569	Brite_Hierarchies,Protein_families:_genetic_information_processing,Transfer_RNA_biogenesis
471	rsmE	0.587076	-0.228673	E. coli		0.492054	0.00730621	b2946	DJ41_RS15245	A1S_2336	Brite_Hierarchies,Protein_families:_genetic_information_processing,Ribosome_biogenesis
472	secE	0.63117	-0.228335	E. coli		0.402173	0.00682968	b3981	DJ41_RS08510	A1S_0281	Genetic_Information_Processing,Folding,_sorting_and_degradation,Brite_Hierarchies,Protein_families:_signaling_and_cellular_processes,Protein_export,Environmental_Information_Processing,Membrane_transport,Bacterial_secretion_system,Secretion_system,Cellular_Processes,Cellular_community_-_prokaryotes,Quorum_sensing
473	glxR	-0.274348	-0.227026	Neither		0.445115	0.26143	b0509	DJ41_RS18275	A1S_1790	Metabolism,Carbohydrate_metabolism,Glyoxylate_and_dicarboxylate_metabolism
474	mnmC	-0.161909	-0.226976	Neither		0.215512	0.344832	b2324	DJ41_RS13130	A1S_2923	Brite_Hierarchies,Protein_families:_genetic_information_processing,Transfer_RNA_biogenesis
475	adk	0.162678	-0.226448	Neither		0.24064	0.547881	b0474	DJ41_RS05745	A1S_1023	Metabolism,Metabolism_of_cofactors_and_vitamins,Brite_Hierarchies,Protein_families:_signaling_and_cellular_processes,Exosome,Nucleotide_metabolism,Purine_metabolism,Thiamine_metabolism
476	mrp	0.381724	-0.223563	E. coli		0.134177	0.0437736	b2113	DJ41_RS06365	A1S_0780	Brite_Hierarchies,Protein_families:_genetic_information_processing,Mitochondrial_biogenesis,Chromosome_and_associated_proteins
477	glpD	-0.0678682	-0.222122	Neither		0.310642	0.851657	b3426	DJ41_RS13850	A1S_2669	Metabolism,Lipid_metabolism,Glycerophospholipid_metabolism
478	pabC	0.0251145	-0.22031	Neither		0.373049	0.890044	b1096	DJ41_RS14385	A1S_2530	Metabolism,Metabolism_of_cofactors_and_vitamins,Folate_biosynthesis
479	msrB	-0.480201	-0.218893	Neither		0.221854	0.267957	b1778	DJ41_RS20085	A1S_1469	Unclassified:_metabolism,Enzymes_with_EC_numbers
480	csiR	-0.854628	-0.217852	E. coli		0.318713	0.00166109	b2664	DJ41_RS06285	A1S_0796	Brite_Hierarchies,Protein_families:_genetic_information_processing,Transcription_factors
481	rnc	-0.336699	-0.217684	Neither	rnc	0.303077	0.135364	b2567	DJ41_RS14435	A1S_2519	Brite_Hierarchies,Protein_families:_genetic_information_processing,Messenger_RNA_biogenesis,Ribosome_biogenesis,Chromosome_and_associated_proteins
482	nudJ	0.28087	-0.217116	Neither		0.371429	0.115093	b1134	DJ41_RS14850	A1S_2437	Unclassified:_metabolism,Enzymes_with_EC_numbers
483	sugE	1.01931	-0.21681	E. coli		0.443425	0.00239449	b4148	DJ41_RS06735	A1S_0710	Brite_Hierarchies,Protein_families:_signaling_and_cellular_processes,Transporters
484	ubiH	-0.151281	-0.214971	Neither		0.165664	0.340989	b2907	DJ41_RS04425	A1S_1040	Metabolism,Metabolism_of_cofactors_and_vitamins,Ubiquinone_and_other_terpenoid-quinone_biosynthesis
485	rimO	0.376565	-0.213059	Neither	rimO	0.286219	0.140061	b0835	DJ41_RS17330	A1S_1976	Brite_Hierarchies,Protein_families:_genetic_information_processing,Ribosome_biogenesis
486	yhbY	0.131378	-0.212342	Neither		0.454633	0.398608	b3180	DJ41_RS13775	A1S_2683	Brite_Hierarchies,Protein_families:_genetic_information_processing,Ribosome_biogenesis
487	proA	-0.583569	-0.205813	E. coli		0.211317	0.00564839	b0243	DJ41_RS07440	A1S_0489	Metabolism,Amino_acid_metabolism,Biosynthesis_of_other_secondary_metabolites,Arginine_and_proline_metabolism,Carbapenem_biosynthesis
488	folD	0.617148	-0.205417	E. coli		0.200317	0.00926949	b0529	DJ41_RS13825	A1S_2674	Metabolism,Metabolism_of_cofactors_and_vitamins,One_carbon_pool_by_folate
489	leuD	-0.263371	-0.204663	Neither		0.367979	0.455538	b0071	DJ41_RS07850	A1S_0418	Metabolism,Amino_acid_metabolism,Carbohydrate_metabolism,C5-Branched_dibasic_acid_metabolism,Valine,_leucine_and_isoleucine_biosynthesis
490	pgsA	-0.11766	-0.20378	Neither		0.331291	0.673598	b1912	DJ41_RS08360	A1S_0312	Metabolism,Lipid_metabolism,Glycerophospholipid_metabolism
491	rhtB	1.16043	-0.200566	E. coli		0.303077	0.000597725	b3824	DJ41_RS09100	A1S_0142	Brite_Hierarchies,Protein_families:_signaling_and_cellular_processes,Transporters
492	atpB	1.99021	-0.198015	E. coli		0.254541	0.000395983	b3738	DJ41_RS09070	A1S_0148	Metabolism,Brite_Hierarchies,Protein_families:_genetic_information_processing,Chaperones_and_folding_catalysts,Protein_families:_metabolism,Energy_metabolism,Oxidative_phosphorylation,Photosynthesis_proteins
493	pnuC	-0.329281	-0.197169	Neither		0.441179	0.0857066	b0751	DJ41_RS05350	A1S_0942	Brite_Hierarchies,Protein_families:_signaling_and_cellular_processes,Transporters
494	recG	0.417793	-0.190281	E. coli		0.321586	0.0200771	b3652	DJ41_RS11980	A1S_3095	Genetic_Information_Processing,Brite_Hierarchies,Protein_families:_genetic_information_processing,Replication_and_repair,DNA_repair_and_recombination_proteins,Homologous_recombination
495	rnr	-0.188925	-0.188478	Neither		0.224058	0.349224	b4179	DJ41_RS12230	A1S_3045	Genetic_Information_Processing,Folding,_sorting_and_degradation,Brite_Hierarchies,Protein_families:_genetic_information_processing,RNA_degradation,Messenger_RNA_biogenesis,Transfer_RNA_biogenesis
496	yejB	-0.634172	-0.1883	E. coli		0.441173	0.0186672	b2178	DJ41_RS04505	A1S_1057	Brite_Hierarchies,Protein_families:_signaling_and_cellular_processes,Transporters,Environmental_Information_Processing,Membrane_transport,ABC_transporters
497	fadD	0.766472	-0.186811	Neither		0.617683	0.0505232	b1805	DJ41_RS18145	A1S_1815	Metabolism,Brite_Hierarchies,Protein_families:_signaling_and_cellular_processes,Exosome,Protein_families:_metabolism,Cellular_Processes,Cellular_community_-_prokaryotes,Quorum_sensing,Lipid_metabolism,Fatty_acid_biosynthesis,Lipid_biosynthesis_proteins,Fatty_acid_degradation
498	mqo	0.56043	-0.186251	Neither		0.250532	0.585644	b2210	DJ41_RS05265	A1S_0923	Metabolism,Carbohydrate_metabolism,Pyruvate_metabolism,Citrate_cycle_(TCA_cycle)
499	nac	0.300965	-0.186145	Neither		0.461401	0.382251	b1988	DJ41_RS06630	A1S_0729	Brite_Hierarchies,Protein_families:_genetic_information_processing,Transcription_factors
500	recO	-0.778153	-0.185519	E. coli		0.359074	0.00825042	b2565	DJ41_RS14450	A1S_2517	Genetic_Information_Processing,Brite_Hierarchies,Protein_families:_genetic_information_processing,Replication_and_repair,DNA_repair_and_recombination_proteins,Homologous_recombination
501	hscA	0.0365159	-0.18432	Neither	hscA	0.254541	0.884593	b2526	DJ41_RS19310	A1S_1628	Brite_Hierarchies,Protein_families:_genetic_information_processing,Chaperones_and_folding_catalysts
502	baeR	-0.116472	-0.183889	Neither		0.264755	0.477091	b2079	DJ41_RS12915	A1S_2883	Brite_Hierarchies,Protein_families:_signaling_and_cellular_processes,Environmental_Information_Processing,Signal_transduction,Two-component_system
503	rlmE	-0.0526143	-0.183067	Neither		0.275828	0.756963	b3179	DJ41_RS13780	A1S_2682	Brite_Hierarchies,Protein_families:_genetic_information_processing,Ribosome_biogenesis
504	queF	0.439599	-0.181882	E. coli		0.358088	0.0158436	b2794	DJ41_RS15365	A1S_2313	Metabolism,Metabolism_of_cofactors_and_vitamins,Folate_biosynthesis,Brite_Hierarchies,Protein_families:_genetic_information_processing,Transfer_RNA_biogenesis
505	cynT	0.921486	-0.181502	E. coli		0.489082	0.00273398	b0339	DJ41_RS05555	A1S_0984	Metabolism,Energy_metabolism,Nitrogen_metabolism
506	eno	0.425667	-0.179549	Neither	eno	0.496024	0.0721392	b2779	DJ41_RS17770	A1S_1898	Metabolism,Carbohydrate_metabolism,Genetic_Information_Processing,Folding,_sorting_and_degradation,Brite_Hierarchies,Protein_families:_genetic_information_processing,Protein_families:_signaling_and_cellular_processes,RNA_degradation,Messenger_RNA_biogenesis,Exosome,Energy_metabolism,Glycolysis_/_Gluconeogenesis,Methane_metabolism
507	tmk	0.33215	-0.179384	Neither		0.495165	0.0519508	b1098	DJ41_RS14395	A1S_2528	Metabolism,Nucleotide_metabolism,Pyrimidine_metabolism
508	zapA	0.619668	-0.178739	E. coli		0.349403	0.0186672	b2910	DJ41_RS04405	A1S_1036	Brite_Hierarchies,Protein_families:_genetic_information_processing,Chromosome_and_associated_proteins
509	sdhD	0.480432	-0.177017	Neither		0.419552	0.6229	b0722	DJ41_RS13650	A1S_2712	Metabolism,Carbohydrate_metabolism,Energy_metabolism,Butanoate_metabolism,Citrate_cycle_(TCA_cycle),Oxidative_phosphorylation
510	pppA	0.347002	-0.175067	Neither		0.383896	0.0642081	b2972	DJ41_RS08285	A1S_0327	Brite_Hierarchies,Protein_families:_signaling_and_cellular_processes,Protein_families:_metabolism,Peptidases,Secretion_system,Bacterial_motility_proteins
511	ttcA	0.751407	-0.174742	E. coli		0.565152	0.0164904	b1344	DJ41_RS13925	A1S_2656	Brite_Hierarchies,Protein_families:_genetic_information_processing,Transfer_RNA_biogenesis
512	puuE	-0.181328	-0.173729	Neither		0.58686	0.765849	b1302	DJ41_RS11070	A1S_3281	Metabolism,Amino_acid_metabolism,Carbohydrate_metabolism,Brite_Hierarchies,Protein_families:_metabolism,Amino_acid_related_enzymes,Alanine,_aspartate_and_glutamate_metabolism,Butanoate_metabolism,Metabolism_of_other_amino_acids,Propanoate_metabolism,beta-Alanine_metabolism
513	bepA	-0.581789	-0.17125	E. coli		0.271671	0.0180592	b2494	DJ41_RS16020	A1S_2247	Brite_Hierarchies,Protein_families:_metabolism,Peptidases
514	ybbJ	-0.635352	-0.169867	E. coli		0.333379	0.00307314	b0488	DJ41_RS13415	A1S_2757	Unclassified:_signaling_and_cellular_processes,Structural_proteins
515	trxB	1.25436	-0.169311	E. coli		0.271901	0.0142958	b0888	DJ41_RS04860	A1S_0875	Metabolism,Metabolism_of_other_amino_acids,Selenocompound_metabolism
516	xseA	-0.764562	-0.168851	E. coli		0.379097	0.00296511	b2509	DJ41_RS21420	A1S_1222	Genetic_Information_Processing,Brite_Hierarchies,Protein_families:_genetic_information_processing,Replication_and_repair,DNA_repair_and_recombination_proteins,Mismatch_repair
517	atoA	-0.21205	-0.166022	Neither		0.481112	0.603039	b2222	DJ41_RS18790	A1S_1731	Metabolism,Amino_acid_metabolism,Carbohydrate_metabolism,Environmental_Information_Processing,Butanoate_metabolism,Propanoate_metabolism,Signal_transduction,Two-component_system,Lysine_degradation,Xenobiotics_biodegradation_and_metabolism,Aminobenzoate_degradation
518	ppsA	0.457719	-0.165643	Neither		0.305659	0.438865	b1702	DJ41_RS16520	A1S_2164	Metabolism,Carbohydrate_metabolism,Energy_metabolism,Pyruvate_metabolism,Methane_metabolism
519	nuoJ	-0.733956	-0.164914	E. coli		0.325879	0.014793	b2280	DJ41_RS06475	A1S_0760	Metabolism,Energy_metabolism,Oxidative_phosphorylation
520	ilvC	3.44544	-0.164633	E. coli		0.372097	1.85125e-05	b3774	DJ41_RS07270	A1S_0545	Metabolism,Amino_acid_metabolism,Metabolism_of_cofactors_and_vitamins,Valine,_leucine_and_isoleucine_biosynthesis,Pantothenate_and_CoA_biosynthesis
521	pgaA	0.00511378	-0.163349	Neither		0.383805	0.97709	b1024	DJ41_RS16530	A1S_2162	Cellular_Processes,Cellular_community_-_prokaryotes,Biofilm_formation_-_Escherichia_coli
522	argO	-0.652778	-0.16288	E. coli		0.683853	0.011119	b2923	DJ41_RS04445	A1S_1046	Brite_Hierarchies,Protein_families:_signaling_and_cellular_processes,Transporters
523	serS	0.347634	-0.16154	Neither		0.297246	0.0785719	b0893	DJ41_RS13565		Genetic_Information_Processing,Brite_Hierarchies,Protein_families:_genetic_information_processing,Translation,Protein_families:_metabolism,Aminoacyl-tRNA_biosynthesis,Amino_acid_related_enzymes,Transfer_RNA_biogenesis
524	xanP	1.05257	-0.161147	Neither		0.453244	0.0773639	b3654	DJ41_RS12690	A1S_2836	Brite_Hierarchies,Protein_families:_signaling_and_cellular_processes,Transporters
525	hscB	0.498589	-0.161138	E. coli		0.74399	0.0305748	b2527	DJ41_RS19305	A1S_1629	Brite_Hierarchies,Protein_families:_genetic_information_processing,Chaperones_and_folding_catalysts,Mitochondrial_biogenesis
526	atpA	2.39685	-0.159149	E. coli		0.451831	0.000899442	b3734	DJ41_RS09050	A1S_0153	Metabolism,Brite_Hierarchies,Protein_families:_metabolism,Energy_metabolism,Oxidative_phosphorylation,Photosynthesis_proteins
527	murB	0.482364	-0.159018	E. coli		0.565812	0.0181193	b3972	DJ41_RS17110	A1S_2050	Metabolism,Carbohydrate_metabolism,Brite_Hierarchies,Protein_families:_metabolism,Glycan_biosynthesis_and_metabolism,Peptidoglycan_biosynthesis,Peptidoglycan_biosynthesis_and_degradation_proteins,Amino_sugar_and_nucleotide_sugar_metabolism
528	metF	0.368594	-0.158505	Neither		0.304092	0.127851	b3941	DJ41_RS15250	A1S_2335	Metabolism,Metabolism_of_cofactors_and_vitamins,One_carbon_pool_by_folate
529	rpsT	0.878491	-0.156459	E. coli		0.487202	0.00855847	b0023	DJ41_RS19360	A1S_1617	Genetic_Information_Processing,Brite_Hierarchies,Protein_families:_genetic_information_processing,Translation,Ribosome
530	atpD	2.34377	-0.150071	E. coli		0.47991	0.000615833	b3732	DJ41_RS09040	A1S_0155	Metabolism,Brite_Hierarchies,Protein_families:_metabolism,Energy_metabolism,Oxidative_phosphorylation,Photosynthesis_proteins
531	add	-0.0452055	-0.14879	Neither		0.584366	0.910829	b1623	DJ41_RS06695	A1S_0718	Metabolism,Nucleotide_metabolism,Purine_metabolism
532	rpsQ	1.19025	-0.148331	E. coli		0.539313	0.00267426	b3311	DJ41_RS12095	A1S_3072	Genetic_Information_Processing,Brite_Hierarchies,Protein_families:_genetic_information_processing,Translation,Ribosome
533	lipA	-0.218451	-0.14833	Neither		0.684771	0.198591	b0628	DJ41_RS18960	A1S_1698	Metabolism,Metabolism_of_cofactors_and_vitamins,Lipoic_acid_metabolism
534	rodZ	-0.0917353	-0.148237	Neither		0.423078	0.590246	b2516	DJ41_RS07385	A1S_0501	Unclassified:_signaling_and_cellular_processes,Structural_proteins
535	yfeW	0.345915	-0.146498	Neither		0.431735	0.0998353	b2430	DJ41_RS17065	A1S_2059	Metabolism,Brite_Hierarchies,Protein_families:_metabolism,Peptidases,Glycan_biosynthesis_and_metabolism,Peptidoglycan_biosynthesis,Peptidoglycan_biosynthesis_and_degradation_proteins
536	mreB	0.48283	-0.146166	E. coli		0.398844	0.0375912	b3251	DJ41_RS13295	A1S_2781	Brite_Hierarchies,Protein_families:_genetic_information_processing,Protein_families:_signaling_and_cellular_processes,Prokaryotic_defense_system,Chromosome_and_associated_proteins,Cytoskeleton_proteins
537	nadK	0.368711	-0.14335	Neither	ppnK	0.457262	0.0608745	b2615	DJ41_RS15855	A1S_2283	Metabolism,Metabolism_of_cofactors_and_vitamins,Nicotinate_and_nicotinamide_metabolism
538	yeaW	0.217316	-0.143172	Neither		0.459907	0.521481	b1802	DJ41_RS04760	A1S_0852	Unclassified:_metabolism,Enzymes_with_EC_numbers
539	entS	0.0451269	-0.142433	Neither		0.557872	0.838332	b0591	DJ41_RS07045	A1S_0596	Brite_Hierarchies,Protein_families:_signaling_and_cellular_processes,Transporters
540	rng	-0.355118	-0.142348	Neither		0.388911	0.0990956	b3247	DJ41_RS13315	A1S_2777	Brite_Hierarchies,Protein_families:_genetic_information_processing,Messenger_RNA_biogenesis,Ribosome_biogenesis
541	pdxA	-0.286804	-0.142169	Neither		0.398347	0.12943	b0052	DJ41_RS12460	A1S_2999	Metabolism,Metabolism_of_cofactors_and_vitamins,Vitamin_B6_metabolism
542	fdhD	0.393598	-0.139313	E. coli		0.550854	0.0343031	b3895	DJ41_RS14005	A1S_2639	Unclassified:_metabolism,Energy_metabolism
543	mdaB	1.51742	-0.138026	E. coli		0.511638	0.000413123	b3028	DJ41_RS11715	A1S_3148	Poorly_characterized,General_function_prediction_only
544	lipB	0.271682	-0.136981	Neither		0.450436	0.327608	b0630	DJ41_RS13605	A1S_2704	Metabolism,Metabolism_of_cofactors_and_vitamins,Lipoic_acid_metabolism
545	glnS	0.467061	-0.135853	E. coli		0.37186	0.0228428	b0680	DJ41_RS16800	A1S_2108	Genetic_Information_Processing,Brite_Hierarchies,Protein_families:_genetic_information_processing,Translation,Protein_families:_metabolism,Aminoacyl-tRNA_biosynthesis,Amino_acid_related_enzymes,Transfer_RNA_biogenesis
546	rtcB	-0.0473718	-0.134365	Neither		0.482041	0.82808	b3421	DJ41_RS12705	A1S_2839	Brite_Hierarchies,Protein_families:_genetic_information_processing,Transfer_RNA_biogenesis
547	metN	0.344639	-0.131733	Neither		0.465668	0.280107	b0199	DJ41_RS16395	A1S_2192	Brite_Hierarchies,Protein_families:_signaling_and_cellular_processes,Transporters,Environmental_Information_Processing,Membrane_transport,ABC_transporters
548	tgt	0.783563	-0.127151	E. coli	tgt	0.494282	0.0142215	b0406	DJ41_RS13075	A1S_2912	Brite_Hierarchies,Protein_families:_genetic_information_processing,Transfer_RNA_biogenesis
549	qseB	-0.103565	-0.125122	Neither		0.550854	0.594005	b3025	DJ41_RS15825	A1S_2288	Brite_Hierarchies,Protein_families:_signaling_and_cellular_processes,Environmental_Information_Processing,Cellular_Processes,Cellular_community_-_prokaryotes,Quorum_sensing,Signal_transduction,Two-component_system
550	katE	0.17593	-0.124851	Neither	katE	0.486011	0.377657	b1732	DJ41_RS22765	A1S_1386	Metabolism,Amino_acid_metabolism,Carbohydrate_metabolism,Glyoxylate_and_dicarboxylate_metabolism,Tryptophan_metabolism
551	rpsL	1.12904	-0.124541	E. coli		0.609565	0.00674829	b3342	DJ41_RS04815	A1S_0866	Genetic_Information_Processing,Brite_Hierarchies,Protein_families:_genetic_information_processing,Translation,Ribosome
552	aspS	0.5007	-0.124162	E. coli		0.458338	0.0200771	b1866	DJ41_RS12980	A1S_2894	Genetic_Information_Processing,Brite_Hierarchies,Protein_families:_genetic_information_processing,Mitochondrial_biogenesis,Translation,Protein_families:_metabolism,Aminoacyl-tRNA_biosynthesis,Amino_acid_related_enzymes,Transfer_RNA_biogenesis
553	macA	-0.136744	-0.124124	Neither		0.567142	0.492842	b0878	DJ41_RS07305		Brite_Hierarchies,Protein_families:_signaling_and_cellular_processes,Transporters
554	kdpD	0.0166816	-0.117323	Neither		0.461046	0.924243	b0695	DJ41_RS16645	A1S_2138	Brite_Hierarchies,Protein_families:_signaling_and_cellular_processes,Protein_families:_metabolism,Environmental_Information_Processing,Signal_transduction,Two-component_system,Protein_kinases
555	pgaC	-0.527928	-0.110183	E. coli		0.615854	0.03126	b1022	DJ41_RS16540	A1S_2160	Brite_Hierarchies,Protein_families:_signaling_and_cellular_processes,Transporters,Protein_families:_metabolism,Cellular_Processes,Cellular_community_-_prokaryotes,Biofilm_formation_-_Escherichia_coli,Glycosyltransferases
556	atpG	2.43611	-0.109875	E. coli		0.619618	0.000396754	b3733	DJ41_RS09045	A1S_0154	Metabolism,Brite_Hierarchies,Protein_families:_metabolism,Energy_metabolism,Oxidative_phosphorylation,Photosynthesis_proteins
557	fadL	1.60438	-0.108877	E. coli		0.607931	0.0006944	b2344	DJ41_RS06820	A1S_0693	Brite_Hierarchies,Protein_families:_signaling_and_cellular_processes,Transporters
558	yjgR	-1.20569	-0.108303	E. coli		0.500476	0.00070675	b4263	DJ41_RS12030	A1S_3084	Poorly_characterized,Function_unknown
559	pgaB	-0.466007	-0.107409	Neither		0.530359	0.0658844	b1023	DJ41_RS05330	A1S_0938	Cellular_Processes,Cellular_community_-_prokaryotes,Biofilm_formation_-_Escherichia_coli
560	pdxJ	-0.420749	-0.107061	E. coli		0.527544	0.0174777	b2564	DJ41_RS14455	A1S_2516	Metabolism,Metabolism_of_cofactors_and_vitamins,Vitamin_B6_metabolism
561	tesA	-0.36028	-0.10142	Neither		0.695856	0.0669931	b0494	DJ41_RS05560	A1S_0985	Metabolism,Brite_Hierarchies,Protein_families:_metabolism,Lipid_metabolism,Lipid_biosynthesis_proteins,Biosynthesis_of_unsaturated_fatty_acids
562	pgpA	0.106705	-0.0997359	Neither		0.745544	0.46711	b0418	DJ41_RS10710	A1S_3392	Metabolism,Lipid_metabolism,Glycerophospholipid_metabolism
563	aat	-0.201521	-0.0995489	Neither		0.71732	0.352183	b0885	DJ41_RS04855	A1S_0874	Unclassified:_metabolism,Enzymes_with_EC_numbers
564	recR	0.217185	-0.098501	Neither	recR	0.541279	0.368318	b0472	DJ41_RS18995	A1S_1685	Genetic_Information_Processing,Brite_Hierarchies,Protein_families:_genetic_information_processing,Replication_and_repair,DNA_repair_and_recombination_proteins,Homologous_recombination
565	rnt	0.466982	-0.0971639	E. coli		0.549455	0.0175753	b1652	DJ41_RS04535	A1S_1065	Brite_Hierarchies,Protein_families:_genetic_information_processing,Transfer_RNA_biogenesis
566	dsbC	0.37691	-0.0957087	E. coli		0.544598	0.026323	b2893	DJ41_RS08705	A1S_0240	Brite_Hierarchies,Protein_families:_genetic_information_processing,Protein_families:_signaling_and_cellular_processes,Chaperones_and_folding_catalysts,Secretion_system
567	ptsP	-0.156999	-0.0920502	Neither		0.591121	0.364264	b2829	DJ41_RS07885	A1S_0413	Brite_Hierarchies,Protein_families:_signaling_and_cellular_processes,Transporters,Environmental_Information_Processing,Membrane_transport,Phosphotransferase_system_(PTS)
568	acpT	0.63968	-0.0920253	E. coli		0.748696	0.0181187	b3475	DJ41_RS09210	A1S_0119	Metabolism,Metabolism_of_cofactors_and_vitamins,Pantothenate_and_CoA_biosynthesis
569	rne	0.0597872	-0.0912524	Neither		0.645911	0.774974	b1084	DJ41_RS07930	A1S_0403	Genetic_Information_Processing,Folding,_sorting_and_degradation,Brite_Hierarchies,Protein_families:_genetic_information_processing,RNA_degradation,Messenger_RNA_biogenesis,Ribosome_biogenesis
570	rhlB	2.09084	-0.0883429	E. coli		0.550492	7.86495e-05	b3780	DJ41_RS15955	A1S_2260	Genetic_Information_Processing,Folding,_sorting_and_degradation,Brite_Hierarchies,Protein_families:_genetic_information_processing,RNA_degradation,Messenger_RNA_biogenesis
571	pgk	-0.0427542	-0.0881041	Neither		0.682611	0.884593	b2926	DJ41_RS19625	A1S_1543	Metabolism,Carbohydrate_metabolism,Brite_Hierarchies,Protein_families:_signaling_and_cellular_processes,Exosome,Glycolysis_/_Gluconeogenesis
572	rpsF	0.969381	-0.0852399	E. coli		0.73558	0.017104	b4200	DJ41_RS16485	A1S_2171	Genetic_Information_Processing,Brite_Hierarchies,Protein_families:_genetic_information_processing,Mitochondrial_biogenesis,Translation,Ribosome
573	dnaB	0.123133	-0.0842816	Neither		0.570404	0.434682	b4052	DJ41_RS16470		Genetic_Information_Processing,Brite_Hierarchies,Protein_families:_genetic_information_processing,Replication_and_repair,DNA_replication,DNA_replication_proteins
574	ahpF	-0.295568	-0.0828664	Neither		0.757927	0.0787564	b0606	DJ41_RS21300		Unclassified:_metabolism,Enzymes_with_EC_numbers
575	rhtC	0.813941	-0.0814118	E. coli		0.806134	0.0131796	b3823	DJ41_RS04870	A1S_0877	Brite_Hierarchies,Protein_families:_signaling_and_cellular_processes,Transporters
576	cbpA	0.0352735	-0.0805685	Neither		0.68768	0.809249	b1000	DJ41_RS08110	A1S_0364	Brite_Hierarchies,Protein_families:_genetic_information_processing,Chaperones_and_folding_catalysts,Chromosome_and_associated_proteins
577	btuF	0.288354	-0.0794897	Neither		0.838392	0.085399	b0158	DJ41_RS18300	A1S_1787	Brite_Hierarchies,Protein_families:_signaling_and_cellular_processes,Transporters,Environmental_Information_Processing,Membrane_transport,ABC_transporters
578	trpS	-0.0971013	-0.0764316	Neither		0.618434	0.572232	b3384	DJ41_RS13690	A1S_2720	Genetic_Information_Processing,Brite_Hierarchies,Protein_families:_genetic_information_processing,Translation,Protein_families:_metabolism,Aminoacyl-tRNA_biosynthesis,Amino_acid_related_enzymes,Transfer_RNA_biogenesis
579	sixA	-0.433692	-0.0758943	Neither		0.753728	0.114711	b2340	DJ41_RS15975	A1S_2256	Unclassified:_metabolism,Enzymes_with_EC_numbers
580	rpoH	0.724585	-0.0738422	E. coli		0.639864	0.0107249	b3461	DJ41_RS15940	A1S_2262	Brite_Hierarchies,Protein_families:_genetic_information_processing,Transcription_machinery
581	ftsK	1.19915	-0.0708084	E. coli		0.657523	0.000484622	b0890	DJ41_RS04865	A1S_0876	Brite_Hierarchies,Protein_families:_genetic_information_processing,Chromosome_and_associated_proteins
582	gabD	-0.563943	-0.0704815	E. coli	gabD	0.758138	0.0213136	b2661	DJ41_RS04765		Metabolism,Amino_acid_metabolism,Metabolism_of_cofactors_and_vitamins,Carbohydrate_metabolism,Alanine,_aspartate_and_glutamate_metabolism,Butanoate_metabolism,Nicotinate_and_nicotinamide_metabolism,Lysine_degradation,Tyrosine_metabolism
583	metG	0.225656	-0.0703496	Neither	metG	0.657135	0.395888	b2114	DJ41_RS06375	A1S_0778	Metabolism,Genetic_Information_Processing,Brite_Hierarchies,Protein_families:_genetic_information_processing,Translation,Protein_families:_metabolism,Aminoacyl-tRNA_biosynthesis,Amino_acid_related_enzymes,Transfer_RNA_biogenesis,Metabolism_of_other_amino_acids,Selenocompound_metabolism
584	yfcG	-0.657998	-0.0697459	E. coli		0.692296	0.00965979	b2302	DJ41_RS07055	A1S_0594	Unclassified:_metabolism,Enzymes_with_EC_numbers
585	leuS	0.248978	-0.0693039	Neither		0.701721	0.283234	b0642	DJ41_RS07290		Genetic_Information_Processing,Brite_Hierarchies,Protein_families:_genetic_information_processing,Mitochondrial_biogenesis,Translation,Protein_families:_metabolism,Aminoacyl-tRNA_biosynthesis,Amino_acid_related_enzymes,Transfer_RNA_biogenesis
586	rpmG	1.39266	-0.0684364	E. coli	rpmG	0.738782	0.00236478	b3636	DJ41_RS07695	A1S_0447	Genetic_Information_Processing,Brite_Hierarchies,Protein_families:_genetic_information_processing,Translation,Ribosome
587	prmA	0.486552	-0.0683563	Neither	prmA	0.64434	0.0790329	b3259	DJ41_RS16425	A1S_2184	Brite_Hierarchies,Protein_families:_genetic_information_processing,Ribosome_biogenesis
588	rplE	0.787744	-0.0676813	E. coli		0.782766	0.0371529	b3308	DJ41_RS12110	A1S_3069	Genetic_Information_Processing,Brite_Hierarchies,Protein_families:_genetic_information_processing,Translation,Ribosome
589	rnpA	2.05261	-0.0671656	E. coli		0.818645	0.000330028	b3704	DJ41_RS10110	A1S_2983	Brite_Hierarchies,Protein_families:_genetic_information_processing,Transfer_RNA_biogenesis
590	glpK	-0.169948	-0.0661601	Neither	glpK	0.77876	0.423497	b3926	DJ41_RS13845	A1S_2670	Metabolism,Brite_Hierarchies,Protein_families:_signaling_and_cellular_processes,Exosome,Lipid_metabolism,Glycerolipid_metabolism
591	hcaT	-0.076034	-0.0646495	Neither		0.80206	0.626487	b2536	DJ41_RS17145	A1S_2013	Brite_Hierarchies,Protein_families:_signaling_and_cellular_processes,Transporters
592	phnO	0.0814227	-0.0641293	Neither		0.83672	0.794242	b4093	DJ41_RS21205	A1S_1184	Metabolism,Metabolism_of_other_amino_acids,Phosphonate_and_phosphinate_metabolism
593	fadM	-0.506565	-0.0634596	E. coli		0.866734	0.0396215	b0443	DJ41_RS08580	A1S_0267	Brite_Hierarchies,Protein_families:_metabolism,Lipid_biosynthesis_proteins
594	fre	0.534244	-0.0607368	E. coli	antC	0.825647	0.00864598	b3844	DJ41_RS18705		Metabolism,Metabolism_of_cofactors_and_vitamins,Riboflavin_metabolism,Porphyrin_and_chlorophyll_metabolism
595	mraY	-0.703572	-0.0600161	E. coli		0.757927	0.0103816	b0087	DJ41_RS11470		Metabolism,Brite_Hierarchies,Protein_families:_metabolism,Human_Diseases,Glycan_biosynthesis_and_metabolism,Drug_resistance:_Antimicrobial,Peptidoglycan_biosynthesis,Peptidoglycan_biosynthesis_and_degradation_proteins,Vancomycin_resistance
596	gltK	-0.219334	-0.0598868	Neither		0.773755	0.49058	b0653	DJ41_RS19960	A1S_1492	Brite_Hierarchies,Protein_families:_signaling_and_cellular_processes,Transporters,Environmental_Information_Processing,Membrane_transport,ABC_transporters,Signal_transduction,Two-component_system
597	prmC	0.285906	-0.0597493	Neither		0.778367	0.196075	b1212	DJ41_RS16585	A1S_2153	Brite_Hierarchies,Protein_families:_genetic_information_processing,Translation_factors
598	gudD	0.00442799	-0.0593559	Neither	gudD	0.808504	0.983604	b2787	DJ41_RS20660	A1S_1100	Metabolism,Carbohydrate_metabolism,Ascorbate_and_aldarate_metabolism
599	glnA	1.0472	-0.0587836	E. coli	glnA	0.776275	0.0250557	b3870	DJ41_RS15170		Metabolism,Amino_acid_metabolism,Carbohydrate_metabolism,Brite_Hierarchies,Protein_families:_signaling_and_cellular_processes,Exosome,Alanine,_aspartate_and_glutamate_metabolism,Energy_metabolism,Environmental_Information_Processing,Glyoxylate_and_dicarboxylate_metabolism,Nitrogen_metabolism,Signal_transduction,Two-component_system,Arginine_biosynthesis
600	yheT	-0.0989555	-0.0583521	Neither		0.788576	0.614077	b3353	DJ41_RS17745	A1S_1902	Poorly_characterized,Function_unknown
601	yicR	1.26101	-0.0568502	Neither		0.86633	0.0593706	b3638	DJ41_RS13100	A1S_2918	Unclassified:_genetic_information_processing,Replication_and_repair
602	yceG	0.376327	-0.052208	E. coli		0.763383	0.0430845	b1097	DJ41_RS14390	A1S_2529	Poorly_characterized,General_function_prediction_only
603	ynfA	-0.841464	-0.048018	E. coli		0.803494	0.00576434	b1582	DJ41_RS17710	A1S_1909	Brite_Hierarchies,Protein_families:_signaling_and_cellular_processes,Transporters
604	ampC	-0.0717173	-0.046974	Neither		0.873229	0.891342	b4150	DJ41_RS15105	A1S_2367	Environmental_Information_Processing,Human_Diseases,Drug_resistance:_Antimicrobial,beta-Lactam_resistance,Signal_transduction,Two-component_system
605	ilvE	1.98039	-0.0468291	E. coli		0.770168	7.04651e-05	b3770	DJ41_RS13035	A1S_2904	Metabolism,Amino_acid_metabolism,Cysteine_and_methionine_metabolism,Metabolism_of_cofactors_and_vitamins,Brite_Hierarchies,Protein_families:_metabolism,Amino_acid_related_enzymes,Valine,_leucine_and_isoleucine_biosynthesis,Pantothenate_and_CoA_biosynthesis,Valine,_leucine_and_isoleucine_degradation
606	dedD	0.102968	-0.0416115	Neither		0.850486	0.582071	b2314	DJ41_RS12835	A1S_2866	Poorly_characterized,General_function_prediction_only
607	bcr	0.0184948	-0.0387198	Neither		0.834881	0.923625	b2182	DJ41_RS13225	A1S_2795	Brite_Hierarchies,Protein_families:_signaling_and_cellular_processes,Transporters
608	glsA	-1.94911	-0.0385284	E. coli		0.839492	0.00224424	b0485	DJ41_RS05445	A1S_0962	Metabolism,Amino_acid_metabolism,Alanine,_aspartate_and_glutamate_metabolism,Metabolism_of_other_amino_acids,D-Glutamine_and_D-glutamate_metabolism,Arginine_biosynthesis
609	ispB	0.121488	-0.0378531	Neither		0.825934	0.388914	b3187	DJ41_RS13540	A1S_2732	Metabolism,Brite_Hierarchies,Protein_families:_metabolism,Metabolism_of_terpenoids_and_polyketides,Terpenoid_backbone_biosynthesis,Prenyltransferases
610	murI	1.13658	-0.0366259	E. coli		0.818645	0.00205681	b3967	DJ41_RS08040	A1S_0380	Metabolism,Brite_Hierarchies,Protein_families:_metabolism,Peptidoglycan_biosynthesis_and_degradation_proteins,Metabolism_of_other_amino_acids,D-Glutamine_and_D-glutamate_metabolism
611	ulaG	0.0860984	-0.0315769	Neither		0.906585	0.628403	b4192	DJ41_RS18100	A1S_1824	Metabolism,Carbohydrate_metabolism,Ascorbate_and_aldarate_metabolism
612	modE	-0.258965	-0.028421	Neither		0.954267	0.0801646	b0761	DJ41_RS18690		Brite_Hierarchies,Protein_families:_genetic_information_processing,Transcription_factors
613	tynA	0.20211	-0.0283499	Neither	tynA	0.916684	0.19313	b1386	DJ41_RS17970	A1S_1854	Metabolism,Amino_acid_metabolism,Glycine,_serine_and_threonine_metabolism,Metabolism_of_other_amino_acids,beta-Alanine_metabolism,Phenylalanine_metabolism,Tyrosine_metabolism
614	alaA	0.186388	-0.0273307	Neither		0.885306	0.582999	b2290	DJ41_RS20090	A1S_1468	Metabolism,Amino_acid_metabolism,Brite_Hierarchies,Protein_families:_metabolism,Amino_acid_related_enzymes,Alanine,_aspartate_and_glutamate_metabolism,Valine,_leucine_and_isoleucine_biosynthesis,Arginine_biosynthesis
615	pal	0.698029	-0.0265616	E. coli		0.924398	0.0220439	b0741	DJ41_RS14240	A1S_2595	Brite_Hierarchies,Protein_families:_signaling_and_cellular_processes,Transporters
616	gltP	0.191094	-0.0235261	Neither		0.942476	0.337512	b4077	DJ41_RS07785	A1S_0429	Brite_Hierarchies,Protein_families:_signaling_and_cellular_processes,Transporters
617	hslO	1.01132	-0.0215233	E. coli		0.909775	0.000464333	b3401	DJ41_RS08100	A1S_0366	Brite_Hierarchies,Protein_families:_genetic_information_processing,Chaperones_and_folding_catalysts
618	pepP	0.087916	-0.0200592	Neither		0.904894	0.644112	b2908	DJ41_RS04420	A1S_1039	Brite_Hierarchies,Protein_families:_metabolism,Peptidases
619	pcnB	0.00199269	-0.0190262	Neither		0.915388	0.991095	b0143	DJ41_RS07100	A1S_0583	Genetic_Information_Processing,Folding,_sorting_and_degradation,Brite_Hierarchies,Protein_families:_genetic_information_processing,RNA_degradation,Messenger_RNA_biogenesis
620	fusA	1.08732	-0.0188705	E. coli	fusA	0.932657	0.00663655	b3340	DJ41_RS04825	A1S_0868	Brite_Hierarchies,Protein_families:_genetic_information_processing,Mitochondrial_biogenesis,Translation_factors
621	thiM	0.319224	-0.0188118	Neither		0.912386	0.137027	b2104	DJ41_RS16855	A1S_2095	Metabolism,Metabolism_of_cofactors_and_vitamins,Thiamine_metabolism
622	argS	0.611586	-0.0186779	E. coli	argS	0.902655	0.0257463	b1876	DJ41_RS09115		Genetic_Information_Processing,Brite_Hierarchies,Protein_families:_genetic_information_processing,Mitochondrial_biogenesis,Translation,Protein_families:_metabolism,Aminoacyl-tRNA_biosynthesis,Amino_acid_related_enzymes,Transfer_RNA_biogenesis
623	rsmJ	0.396144	-0.016618	Neither		0.941249	0.0669782	b3497	DJ41_RS06785	A1S_0700	Brite_Hierarchies,Protein_families:_genetic_information_processing,Ribosome_biogenesis
624	secA	0.110939	-0.0132353	Neither	secA	0.942476	0.57713	b0098	DJ41_RS12815	A1S_2862	Genetic_Information_Processing,Folding,_sorting_and_degradation,Brite_Hierarchies,Protein_families:_signaling_and_cellular_processes,Protein_export,Environmental_Information_Processing,Membrane_transport,Bacterial_secretion_system,Secretion_system,Cellular_Processes,Cellular_community_-_prokaryotes,Quorum_sensing
625	rplR	0.966118	-0.0123402	E. coli		0.947386	0.0192222	b3304	DJ41_RS12130	A1S_3065	Genetic_Information_Processing,Brite_Hierarchies,Protein_families:_genetic_information_processing,Translation,Ribosome
626	rpsD	0.727267	-0.0117794	E. coli		0.958779	0.0280516	b3296	DJ41_RS12170	A1S_3057	Genetic_Information_Processing,Brite_Hierarchies,Protein_families:_genetic_information_processing,Translation,Ribosome
627	nikR	-0.113968	-0.0115464	Neither		0.985695	0.82311	b3481	DJ41_RS22080	A1S_1282	Brite_Hierarchies,Protein_families:_genetic_information_processing,Transcription_factors
628	rpmC	1.04158	-0.00865216	E. coli		0.979586	0.0061371	b3312	DJ41_RS12090	A1S_3073	Genetic_Information_Processing,Brite_Hierarchies,Protein_families:_genetic_information_processing,Translation,Ribosome
629	waaG	1.00882	-0.00528591	E. coli		0.980969	0.000973842	b3631	DJ41_RS07780	A1S_0430	Metabolism,Brite_Hierarchies,Protein_families:_metabolism,Glycan_biosynthesis_and_metabolism,Lipopolysaccharide_biosynthesis,Lipopolysaccharide_biosynthesis_proteins,Glycosyltransferases
630	yqgE	-0.0655687	-0.0035211	Neither		0.989528	0.708148	b2948	DJ41_RS08320	A1S_0320	Brite_Hierarchies,Protein_families:_genetic_information_processing,Transcription_factors
631	cysG	-1.28415	-0.00326761	E. coli		0.987748	0.0481577	b3368	DJ41_RS13570		Metabolism,Metabolism_of_cofactors_and_vitamins,Porphyrin_and_chlorophyll_metabolism
632	frmA	0.312867	-0.00272971	Neither		0.991335	0.230903	b0356	DJ41_RS18580		Metabolism,Amino_acid_metabolism,Carbohydrate_metabolism,Energy_metabolism,Glycolysis_/_Gluconeogenesis,Lipid_metabolism,Fatty_acid_degradation,Xenobiotics_biodegradation_and_metabolism,Methane_metabolism,Tyrosine_metabolism,Chloroalkane_and_chloroalkene_degradation,Naphthalene_degradation
633	carB	-0.0323839	-0.00213587	Neither	carB	0.992612	0.964421	b0033	DJ41_RS13755	A1S_2687	Metabolism,Amino_acid_metabolism,Nucleotide_metabolism,Pyrimidine_metabolism,Alanine,_aspartate_and_glutamate_metabolism
634	cfa	-0.790457	-0.00105188	E. coli		0.998249	0.00369977	b1661	DJ41_RS16305		Unclassified:_metabolism,Enzymes_with_EC_numbers
635	sdhE	0.344221	-0.000223614	Neither		0.9991	0.0760941	b2897	DJ41_RS12195	A1S_3052	Brite_Hierarchies,Protein_families:_signaling_and_cellular_processes,Prokaryotic_defense_system
636	ydiU	0.494031	0.000275357	E. coli		0.998972	0.0322337	b1706	DJ41_RS12910	A1S_2882	Poorly_characterized,Function_unknown
637	mlaA	-0.331327	0.000288447	Neither		0.998831	0.093169	b2346	DJ41_RS06905	A1S_0622	Unclassified:_signaling_and_cellular_processes,Structural_proteins
638	mmuM	0.314657	0.000474144	Neither		0.99841	0.0626075	b0261	DJ41_RS05260	A1S_0922	Metabolism,Amino_acid_metabolism,Cysteine_and_methionine_metabolism
639	fruK	-0.286865	0.000564171	Neither		0.998249	0.582043	b2168	DJ41_RS17505	A1S_1946	Metabolism,Carbohydrate_metabolism,Fructose_and_mannose_metabolism
640	rsmG	1.93547	0.000683067	E. coli		0.998265	4.88279e-05	b3740	DJ41_RS19590	A1S_1550	Brite_Hierarchies,Protein_families:_genetic_information_processing,Ribosome_biogenesis,Chromosome_and_associated_proteins
641	rpoB	0.628453	0.000773555	E. coli	rpoB	0.997877	0.0419209	b3987	DJ41_RS08480	A1S_0287	Transcription,Metabolism,Genetic_Information_Processing,Brite_Hierarchies,Protein_families:_genetic_information_processing,Nucleotide_metabolism,Pyrimidine_metabolism,Purine_metabolism,Transcription_machinery,DNA_repair_and_recombination_proteins,RNA_polymerase
642	yhfA	0.102225	0.00197742	Neither		0.992612	0.553758	b3356	DJ41_RS21200	A1S_1183	Unclassified:_genetic_information_processing,Protein_processing
643	zipA	-0.879226	0.0021142	E. coli		0.993145	0.00104481	b2412	DJ41_RS06275	A1S_0798	Brite_Hierarchies,Protein_families:_genetic_information_processing,Chromosome_and_associated_proteins
644	pncB	-0.013154	0.00223709	Neither		0.993337	0.946888	b0931	DJ41_RS10650	A1S_3380	Metabolism,Metabolism_of_cofactors_and_vitamins,Nicotinate_and_nicotinamide_metabolism
645	metN	0.344639	0.00537296	Neither		0.989528	0.280107	b0199	DJ41_RS20005	A1S_1483	Brite_Hierarchies,Protein_families:_signaling_and_cellular_processes,Transporters,Environmental_Information_Processing,Membrane_transport,ABC_transporters
646	sdiA	-2.04095	0.00573754	E. coli		0.989528	7.04651e-05	b1916	DJ41_RS09250	A1S_0111	Brite_Hierarchies,Protein_families:_genetic_information_processing,Transcription_factors,Environmental_Information_Processing,Cellular_Processes,Cellular_community_-_prokaryotes,Quorum_sensing,Biofilm_formation_-_Escherichia_coli,Signal_transduction,Two-component_system
647	gabP	-1.12998	0.00898493	E. coli		0.979573	0.0213779	b2663	DJ41_RS16095	A1S_2231	Brite_Hierarchies,Protein_families:_signaling_and_cellular_processes,Transporters
648	oxyR	0.19346	0.00920888	Neither		0.967613	0.238818	b3961	DJ41_RS05595	A1S_0992	Brite_Hierarchies,Protein_families:_genetic_information_processing,Transcription_factors,Cellular_Processes,Cellular_community_-_prokaryotes,Biofilm_formation_-_Escherichia_coli
649	ydcO	0.177948	0.0117403	Neither		0.971626	0.305724	b1433	DJ41_RS21345	A1S_1211	Brite_Hierarchies,Protein_families:_signaling_and_cellular_processes,Transporters
650	glnE	-0.782871	0.0120867	E. coli		0.971626	0.0130626	b3053	DJ41_RS13040	A1S_2905	Unclassified:_metabolism,Enzymes_with_EC_numbers
651	rplI	0.83742	0.0144766	Neither	rplI	0.949992	0.0863395	b4203	DJ41_RS16475	A1S_2173	Genetic_Information_Processing,Brite_Hierarchies,Protein_families:_genetic_information_processing,Translation,Ribosome
652	nuoI	-0.692241	0.0147904	E. coli		0.940064	0.0186672	b2281	DJ41_RS06480	A1S_0759	Metabolism,Energy_metabolism,Oxidative_phosphorylation
653	nfuA	0.844086	0.0149725	E. coli		0.944053	0.0197332	b3414	DJ41_RS05535	A1S_0979	Unclassified:_genetic_information_processing,Protein_processing
654	hrpA	0.266049	0.0162924	Neither		0.931954	0.0946915	b1413	DJ41_RS21325	A1S_1206	Unclassified:_metabolism,Enzymes_with_EC_numbers
[truncated: 673 more rows]
